# Supplementary material for: Uncoupling of sgRNAs from their associated barcodes during PCR amplification of combinatorial CRISPR screens
Source: PLoS One. 2018 May 25;13(5):e0197547. doi: 10.1371/journal.pone.0197547 (PMC5969736; doi:10.1371/journal.pone.0197547)
Supplement: S1 Table — (XLSX) [file pone.0197547.s001.xlsx]

## Sheet: Raw Reads
Combinations	pDNA;16 cycles;Ex Taq;0.01ng	pDNA;16 cycles;Ex Taq;0.1ng	pDNA;16 cycles;Ex Taq;1ng	pDNA;16 cycles;Ex Taq;10ng	pDNA;22 cycles;Ex Taq;0.01ng	pDNA;22 cycles;Ex Taq;0.1ng	pDNA;22 cycles;Ex Taq;1ng	pDNA;22 cycles;Ex Taq;10ng	pDNA;28 cycles;Ex Taq;0.01ng	pDNA;28 cycles;Ex Taq;0.1ng	pDNA;28 cycles;Ex Taq;1ng	pDNA;28 cycles;Ex Taq;10ng	gDNA;22 cycles;Ex Taq;1ug	gDNA;22 cycles;Ex Taq;10ug	gDNA;28 cycles;Ex Taq;1ug	gDNA;28 cycles;Ex Taq;10ug
GGAGGAGGCTGAACGCACGA:GATCAATGTCAGCTGCTTTTA	210	1482	2478	3558	1594	2105	2792	4183	4337	5370	6225	5389	3249	537	13072	5781
GGAGGAGGCTGAACGCACGA:CTTTCCGCTCTCTTGCAATCA	0	4	4	3	1	2	6	4	16	28	50	30	9	0	26	19
GGAGGAGGCTGAACGCACGA:GAAATGTGCTACACTGGACAC	1	4	1	1	2	4	2	21	14	54	64	78	9	0	48	29
GGAGGAGGCTGAACGCACGA:TTAGTGACCTGCTTATGTGCC	0	3	3	6	2	8	2	19	16	45	63	72	8	1	53	16
GGAGGAGGCTGAACGCACGA:CGCTGGTGATGTCAGCACAGT	1	0	6	4	2	2	10	16	13	49	79	67	16	2	55	37
GGAGGAGGCTGAACGCACGA:TCCCGTGGAATGAAATCCGAA	0	4	1	2	1	3	4	17	6	34	48	44	10	2	40	21
GGAGGAGGCTGAACGCACGA:GGGGAGTCCGGGAAGCACCAA	0	4	2	6	1	4	6	14	7	39	49	56	6	1	34	19
GGAGGAGGCTGAACGCACGA:GACCAATCAGTGGTCGCCCTG	0	1	3	8	2	1	4	16	9	22	31	42	10	1	43	13
GGAGGAGGCTGAACGCACGA:TTCGATTCTAGGTGGTGGCTT	1	3	6	3	3	3	6	14	7	27	43	46	7	0	50	16
GGAGGAGGCTGAACGCACGA:GAGATGTAGTTTCAAGAAACC	0	2	3	5	1	1	8	11	16	44	57	55	10	2	46	31
GGAGGAGGCTGAACGCACGA:TCTGAGTCTAATGCTACCAGC	0	2	0	5	0	0	5	7	14	28	37	36	9	1	44	22
GGAGGAGGCTGAACGCACGA:CATCATCGTCAGTGACTTCCA	0	0	4	4	0	1	1	15	17	32	32	35	10	0	23	17
GGAGGAGGCTGAACGCACGA:CGACATGCCCAGCCCTATTCT	0	4	2	3	7	6	6	12	21	59	65	77	16	1	80	21
GGAGGAGGCTGAACGCACGA:GAAGTTAACTTCCACGCTTTT	0	3	7	8	4	5	4	13	26	41	61	76	14	1	73	27
GGAGGAGGCTGAACGCACGA:CGGTTTCTAAGCCAATTTTTC	0	1	4	5	0	3	6	16	21	33	56	59	5	2	37	19
GGAGGAGGCTGAACGCACGA:GACTTGTCCGCGCCAGGAGGA	0	2	3	6	2	5	7	17	15	57	54	61	16	2	73	39
GGAGGAGGCTGAACGCACGA:TAATAGTGGGCTCCTTAGCAC	0	4	3	5	5	10	3	20	13	29	49	53	7	1	59	32
GGAGGAGGCTGAACGCACGA:GACTTGCAGACGAACTCCAAG	1	2	8	4	1	2	8	14	13	38	44	58	8	1	59	30
GGAGGAGGCTGAACGCACGA:ACTGTTTCACGTTGTCCCCCA	0	5	1	4	4	2	5	9	12	27	38	40	7	0	32	21
GGAGGAGGCTGAACGCACGA:GGGTCAGCGCAGAAGTCTAGT	0	4	4	1	5	5	2	9	13	27	22	30	1	1	19	8
GGAGGAGGCTGAACGCACGA:GACAAGATCGCGGAAATCAAG	0	3	5	3	3	1	5	10	11	46	64	50	9	0	51	19
GGAGGAGGCTGAACGCACGA:GCATGACATGAACTGGTACAG	0	1	0	1	3	1	2	10	13	43	52	62	8	1	35	26
GGAGGAGGCTGAACGCACGA:GGTCTTCCACGCCTGCATCAA	1	2	6	4	5	7	3	17	13	58	87	81	8	2	75	33
GGAGGAGGCTGAACGCACGA:ACCGGATATCTGCTTCCTCAC	0	3	4	4	3	4	4	14	9	36	52	66	7	0	47	21
GGAGGAGGCTGAACGCACGA:GGTGATACAACTCGTTCGTAG	0	4	6	4	2	2	7	10	16	54	57	56	13	2	37	21
GGAGGAGGCTGAACGCACGA:CTTGGAATTGTTGGACCATGC	0	1	3	6	3	1	4	18	15	39	41	41	6	3	34	32
GGAGGAGGCTGAACGCACGA:CTTGATGAAAGCGGCTCTCAG	0	1	4	1	2	6	3	15	18	46	28	48	8	3	47	27
GGAGGAGGCTGAACGCACGA:CAAGACTCTCGAAATTATGGA	0	1	1	3	0	3	3	9	9	28	43	39	4	2	34	23
GGAGGAGGCTGAACGCACGA:CAGTTGACCAGCCCTAGACTT	1	3	4	4	3	9	12	21	18	73	75	76	9	1	61	22
GGAGGAGGCTGAACGCACGA:GGTCTCGACCCAGCTTCAGGA	1	2	9	4	0	7	4	22	18	54	49	75	12	4	83	45
GGAGGAGGCTGAACGCACGA:AACCGTCAGCTTCCGGCGTTT	0	3	4	6	2	4	2	16	12	47	61	50	3	1	49	24
GGAGGAGGCTGAACGCACGA:TGCTACCTAGACAACGCAGAA	0	4	5	8	2	5	9	23	16	65	49	88	11	1	51	40
GGAGGAGGCTGAACGCACGA:ATTTGAGGGAGCAAGGTAAAG	0	1	3	2	4	1	2	13	18	29	48	53	11	0	43	22
GGAGGAGGCTGAACGCACGA:CAGATATGTCGAAATGTCAAC	0	1	3	4	3	1	2	10	8	19	31	30	6	0	32	11
GGAGGAGGCTGAACGCACGA:CAATTTGTGGCAAAGGATCCC	1	2	2	8	2	7	4	23	22	67	92	93	11	2	62	31
GGAGGAGGCTGAACGCACGA:ACCTTACATATTCATCTTGAC	0	5	6	3	1	5	2	17	17	33	56	64	8	2	36	20
GGAGGAGGCTGAACGCACGA:GATCGACACTCTAGAGAACCC	0	3	3	6	0	3	6	17	14	52	73	72	5	1	58	26
GGAGGAGGCTGAACGCACGA:GCTTGTGAACACTGGGGTCGT	0	2	7	5	2	3	4	21	11	42	59	69	10	3	42	15
GGAGGAGGCTGAACGCACGA:ACGGTACAGTAATATCATGAA	0	1	2	1	0	11	7	12	14	43	50	62	16	2	66	32
GGAGGAGGCTGAACGCACGA:CCCAGTGCCATGAAGCATACT	2	6	2	6	0	3	4	8	10	11	8	24	4	4	31	29
GGAGGAGGCTGAACGCACGA:AGATGGCACTGGCTGCCTGCT	0	3	0	7	1	3	8	21	19	50	76	82	14	1	51	36
GGAGGAGGCTGAACGCACGA:GGGTGGCTCCGAGTCATTGTA	0	2	2	5	0	6	10	19	10	42	41	56	12	1	65	19
GGAGGAGGCTGAACGCACGA:CGCCTGCCTCCCTCAGCGCTT	0	3	6	8	6	3	7	22	16	52	61	63	5	0	22	13
GGAGGAGGCTGAACGCACGA:CAATACCTGCATCTCCTTGTC	0	6	2	14	4	1	3	15	20	61	59	54	3	2	18	16
GGAGGAGGCTGAACGCACGA:CCAGCTCCTCTTCGGGCGACA	0	2	2	3	1	1	1	15	8	25	31	35	9	2	27	12
GGAGGAGGCTGAACGCACGA:CGGGAGTCTGGCGTGAGGGTG	0	3	2	7	1	4	3	15	12	49	64	58	1	0	30	21
GGAGGAGGCTGAACGCACGA:TGGTGTGCAAGGCGGGCATCA	0	3	6	9	1	1	2	10	12	45	65	56	3	2	17	7
GGAGGAGGCTGAACGCACGA:TCTTCAAGGTGAGTGAGGGCT	0	2	1	4	1	5	3	14	11	28	43	27	0	1	11	11
GGAGGAGGCTGAACGCACGA:CAGCTTCTTCATCATGTCCTC	1	3	3	8	1	2	9	8	14	23	42	55	2	0	27	8
GGAGGAGGCTGAACGCACGA:TTTAGGAATTGCTGTTGGGAC	0	2	6	8	3	5	7	32	21	84	84	86	10	0	58	20
GGAGGAGGCTGAACGCACGA:GAGAGTAAGTCGCACCAGAAA	1	1	8	1	0	3	2	13	12	37	41	56	4	0	42	29
GGAGGAGGCTGAACGCACGA:ACTGATTTTGTTTCATCCACA	0	1	1	5	0	2	1	9	13	21	31	26	3	1	30	16
GGAGGAGGCTGAACGCACGA:TGTTTCAAATTGGTCAAGATC	0	1	3	2	0	1	5	8	14	29	30	46	6	1	41	23
GGAGGAGGCTGAACGCACGA:TCTCGAACTCCTGCAGTCTCA	0	0	1	3	2	3	2	14	11	37	33	55	2	0	28	13
GGAGGAGGCTGAACGCACGA:CTACGCCAAAAAAATCGTAAA	0	1	2	5	4	2	6	11	13	41	51	54	7	0	23	16
GGAGGAGGCTGAACGCACGA:TGCAAAAAAATCCATTCAACT	0	3	4	3	0	4	1	10	9	46	45	52	5	1	40	19
GGAGGAGGCTGAACGCACGA:AAAAAAAGAGTCGAATGTTTT	3	0	2	5	4	3	5	4	9	16	28	27	6	0	38	16
ATCCAGCGTAAGAATAACAG:GATCAATGTCAGCTGCTTTTA	0	4	4	5	0	7	4	9	10	28	39	45	7	0	24	10
ATCCAGCGTAAGAATAACAG:CTTTCCGCTCTCTTGCAATCA	174	1236	2035	2856	1304	1606	2075	3450	3547	4559	4832	4514	1731	263	7171	3308
ATCCAGCGTAAGAATAACAG:GAAATGTGCTACACTGGACAC	1	2	3	5	4	3	6	16	13	45	54	54	3	0	39	15
ATCCAGCGTAAGAATAACAG:TTAGTGACCTGCTTATGTGCC	0	0	1	3	1	4	3	19	11	54	61	65	2	0	28	18
ATCCAGCGTAAGAATAACAG:CGCTGGTGATGTCAGCACAGT	1	2	3	10	4	5	3	10	19	38	58	79	12	0	36	27
ATCCAGCGTAAGAATAACAG:TCCCGTGGAATGAAATCCGAA	1	2	6	7	0	5	3	12	11	23	40	48	5	1	28	17
ATCCAGCGTAAGAATAACAG:GGGGAGTCCGGGAAGCACCAA	0	3	2	7	1	7	4	11	5	26	45	40	5	1	41	13
ATCCAGCGTAAGAATAACAG:GACCAATCAGTGGTCGCCCTG	0	4	1	2	2	0	4	10	9	25	31	35	1	1	24	14
ATCCAGCGTAAGAATAACAG:TTCGATTCTAGGTGGTGGCTT	0	2	2	11	4	6	5	12	22	23	38	37	7	0	33	14
ATCCAGCGTAAGAATAACAG:GAGATGTAGTTTCAAGAAACC	0	3	1	4	2	3	3	15	13	36	56	45	8	0	40	17
ATCCAGCGTAAGAATAACAG:TCTGAGTCTAATGCTACCAGC	1	6	0	7	1	5	5	10	17	28	32	37	2	0	42	13
ATCCAGCGTAAGAATAACAG:CATCATCGTCAGTGACTTCCA	0	2	4	3	2	2	3	15	8	24	19	24	4	0	9	16
ATCCAGCGTAAGAATAACAG:CGACATGCCCAGCCCTATTCT	0	2	9	5	0	5	5	15	12	35	42	46	4	1	35	20
ATCCAGCGTAAGAATAACAG:GAAGTTAACTTCCACGCTTTT	1	1	7	8	0	3	8	17	18	42	36	59	3	1	43	23
ATCCAGCGTAAGAATAACAG:CGGTTTCTAAGCCAATTTTTC	1	1	3	5	0	3	7	11	15	50	49	57	8	1	50	18
ATCCAGCGTAAGAATAACAG:GACTTGTCCGCGCCAGGAGGA	1	6	10	10	1	6	2	14	9	50	47	60	3	4	34	14
ATCCAGCGTAAGAATAACAG:TAATAGTGGGCTCCTTAGCAC	0	2	3	2	0	3	5	10	9	20	40	39	3	0	30	4
ATCCAGCGTAAGAATAACAG:GACTTGCAGACGAACTCCAAG	0	3	5	8	0	6	3	10	6	33	35	39	6	0	36	29
ATCCAGCGTAAGAATAACAG:ACTGTTTCACGTTGTCCCCCA	0	2	2	4	1	5	7	18	8	21	19	43	2	0	27	17
ATCCAGCGTAAGAATAACAG:GGGTCAGCGCAGAAGTCTAGT	0	0	5	1	0	2	4	13	5	19	28	33	2	0	32	12
ATCCAGCGTAAGAATAACAG:GACAAGATCGCGGAAATCAAG	1	0	4	4	1	3	10	12	20	42	48	51	5	3	45	24
ATCCAGCGTAAGAATAACAG:GCATGACATGAACTGGTACAG	1	4	3	8	1	3	1	17	10	40	45	49	10	0	27	15
ATCCAGCGTAAGAATAACAG:GGTCTTCCACGCCTGCATCAA	0	4	5	4	3	3	6	7	15	38	52	66	7	0	35	17
ATCCAGCGTAAGAATAACAG:ACCGGATATCTGCTTCCTCAC	0	3	2	7	2	2	2	17	13	36	46	36	1	0	22	12
ATCCAGCGTAAGAATAACAG:GGTGATACAACTCGTTCGTAG	0	1	1	3	2	3	5	9	6	37	46	53	8	0	41	16
ATCCAGCGTAAGAATAACAG:CTTGGAATTGTTGGACCATGC	1	0	1	1	2	1	5	12	14	35	43	52	7	1	25	17
ATCCAGCGTAAGAATAACAG:CTTGATGAAAGCGGCTCTCAG	0	1	3	8	1	1	3	15	11	36	42	39	4	1	33	11
ATCCAGCGTAAGAATAACAG:CAAGACTCTCGAAATTATGGA	0	2	5	5	1	1	3	13	10	31	31	44	5	0	22	24
ATCCAGCGTAAGAATAACAG:CAGTTGACCAGCCCTAGACTT	1	3	5	10	3	3	7	27	22	52	85	75	12	1	40	15
ATCCAGCGTAAGAATAACAG:GGTCTCGACCCAGCTTCAGGA	1	5	4	6	2	3	6	12	13	58	47	58	9	0	36	25
ATCCAGCGTAAGAATAACAG:AACCGTCAGCTTCCGGCGTTT	1	4	4	5	4	5	4	18	11	34	46	47	8	2	39	22
ATCCAGCGTAAGAATAACAG:TGCTACCTAGACAACGCAGAA	0	3	3	7	1	5	4	21	27	45	38	56	9	3	59	24
ATCCAGCGTAAGAATAACAG:ATTTGAGGGAGCAAGGTAAAG	0	3	3	5	2	2	4	11	6	32	35	53	7	0	33	14
ATCCAGCGTAAGAATAACAG:CAGATATGTCGAAATGTCAAC	0	1	5	2	1	1	3	9	11	19	26	33	3	2	22	13
ATCCAGCGTAAGAATAACAG:CAATTTGTGGCAAAGGATCCC	0	3	5	6	2	8	8	17	10	62	92	86	7	0	42	27
ATCCAGCGTAAGAATAACAG:ACCTTACATATTCATCTTGAC	0	1	6	7	0	7	4	10	10	48	42	52	7	3	38	12
ATCCAGCGTAAGAATAACAG:GATCGACACTCTAGAGAACCC	1	4	4	12	3	8	5	19	12	56	52	63	8	1	37	21
ATCCAGCGTAAGAATAACAG:GCTTGTGAACACTGGGGTCGT	0	1	3	7	0	2	6	15	17	42	49	52	6	0	37	15
ATCCAGCGTAAGAATAACAG:ACGGTACAGTAATATCATGAA	1	0	3	4	1	1	4	16	15	44	48	60	5	0	43	18
ATCCAGCGTAAGAATAACAG:CCCAGTGCCATGAAGCATACT	0	4	1	7	0	4	3	6	8	15	8	15	2	0	32	15
ATCCAGCGTAAGAATAACAG:AGATGGCACTGGCTGCCTGCT	0	1	9	5	2	5	5	28	17	44	54	69	10	2	47	12
ATCCAGCGTAAGAATAACAG:GGGTGGCTCCGAGTCATTGTA	0	0	6	5	3	1	0	10	12	39	35	57	5	1	29	7
ATCCAGCGTAAGAATAACAG:CGCCTGCCTCCCTCAGCGCTT	0	1	1	4	3	2	5	16	15	61	53	64	1	1	30	23
ATCCAGCGTAAGAATAACAG:CAATACCTGCATCTCCTTGTC	0	6	5	8	2	4	4	12	13	47	50	59	4	0	35	20
ATCCAGCGTAAGAATAACAG:CCAGCTCCTCTTCGGGCGACA	1	1	2	0	1	0	5	9	5	36	33	42	5	0	15	9
ATCCAGCGTAAGAATAACAG:CGGGAGTCTGGCGTGAGGGTG	0	4	7	8	3	4	6	22	11	42	47	63	2	0	32	13
ATCCAGCGTAAGAATAACAG:TGGTGTGCAAGGCGGGCATCA	0	2	3	3	3	2	2	12	9	29	41	54	1	0	12	1
ATCCAGCGTAAGAATAACAG:TCTTCAAGGTGAGTGAGGGCT	0	1	4	2	3	4	4	6	1	23	22	35	3	0	14	8
ATCCAGCGTAAGAATAACAG:CAGCTTCTTCATCATGTCCTC	0	2	4	2	0	5	4	17	12	38	42	48	2	1	10	9
ATCCAGCGTAAGAATAACAG:TTTAGGAATTGCTGTTGGGAC	1	2	4	9	3	5	7	31	18	61	63	82	8	1	36	15
ATCCAGCGTAAGAATAACAG:GAGAGTAAGTCGCACCAGAAA	0	3	3	7	2	4	2	13	9	32	36	39	4	0	24	13
ATCCAGCGTAAGAATAACAG:ACTGATTTTGTTTCATCCACA	1	1	1	4	2	3	3	9	6	15	18	23	2	1	13	11
ATCCAGCGTAAGAATAACAG:TGTTTCAAATTGGTCAAGATC	0	4	4	6	2	4	3	10	9	21	24	35	5	1	43	18
ATCCAGCGTAAGAATAACAG:TCTCGAACTCCTGCAGTCTCA	0	2	4	4	0	3	2	9	13	32	37	41	7	0	24	5
ATCCAGCGTAAGAATAACAG:CTACGCCAAAAAAATCGTAAA	1	2	2	3	2	2	5	16	9	36	46	35	8	1	39	15
ATCCAGCGTAAGAATAACAG:TGCAAAAAAATCCATTCAACT	1	1	6	2	0	6	2	5	11	21	35	41	5	1	22	19
ATCCAGCGTAAGAATAACAG:AAAAAAAGAGTCGAATGTTTT	1	0	3	3	0	3	5	10	9	19	23	31	3	0	36	13
ACATCGACTGCTGGACAATG:GATCAATGTCAGCTGCTTTTA	0	1	5	5	2	7	2	19	12	52	78	83	6	1	38	29
ACATCGACTGCTGGACAATG:CTTTCCGCTCTCTTGCAATCA	1	0	3	5	2	4	6	20	10	24	62	59	2	0	33	21
ACATCGACTGCTGGACAATG:GAAATGTGCTACACTGGACAC	294	2213	3575	4885	2103	3095	3810	6161	6144	8089	8781	8159	3136	500	12859	6030
ACATCGACTGCTGGACAATG:TTAGTGACCTGCTTATGTGCC	0	2	5	6	2	3	8	23	27	85	102	100	5	1	53	19
ACATCGACTGCTGGACAATG:CGCTGGTGATGTCAGCACAGT	0	6	2	7	2	3	3	16	23	62	81	121	5	1	68	31
ACATCGACTGCTGGACAATG:TCCCGTGGAATGAAATCCGAA	1	2	3	2	1	0	5	13	16	51	60	51	7	0	30	10
ACATCGACTGCTGGACAATG:GGGGAGTCCGGGAAGCACCAA	1	4	1	4	1	4	5	25	19	63	72	80	5	0	30	18
ACATCGACTGCTGGACAATG:GACCAATCAGTGGTCGCCCTG	0	3	6	5	2	8	4	18	21	69	56	73	8	0	45	26
ACATCGACTGCTGGACAATG:TTCGATTCTAGGTGGTGGCTT	0	4	5	9	3	2	7	18	16	52	50	56	8	2	49	14
ACATCGACTGCTGGACAATG:GAGATGTAGTTTCAAGAAACC	0	3	3	8	2	1	8	23	21	61	76	69	8	1	61	24
ACATCGACTGCTGGACAATG:TCTGAGTCTAATGCTACCAGC	0	2	5	3	2	4	4	21	10	50	57	58	11	4	33	21
ACATCGACTGCTGGACAATG:CATCATCGTCAGTGACTTCCA	0	1	3	2	2	3	1	9	8	42	31	46	5	1	22	12
ACATCGACTGCTGGACAATG:CGACATGCCCAGCCCTATTCT	0	2	2	3	2	2	5	26	22	61	82	112	5	1	52	30
ACATCGACTGCTGGACAATG:GAAGTTAACTTCCACGCTTTT	0	3	5	7	4	2	0	24	13	80	87	90	9	1	62	30
ACATCGACTGCTGGACAATG:CGGTTTCTAAGCCAATTTTTC	0	3	6	2	1	8	1	17	22	84	77	80	8	2	53	28
ACATCGACTGCTGGACAATG:GACTTGTCCGCGCCAGGAGGA	2	0	6	6	0	2	6	26	23	55	80	100	5	2	70	41
ACATCGACTGCTGGACAATG:TAATAGTGGGCTCCTTAGCAC	0	1	1	3	4	2	4	20	17	50	56	57	5	1	22	19
ACATCGACTGCTGGACAATG:GACTTGCAGACGAACTCCAAG	0	0	6	5	2	1	6	21	17	49	41	73	3	4	49	23
ACATCGACTGCTGGACAATG:ACTGTTTCACGTTGTCCCCCA	0	2	5	2	2	0	7	11	14	60	58	65	8	0	26	12
ACATCGACTGCTGGACAATG:GGGTCAGCGCAGAAGTCTAGT	1	0	3	7	0	1	6	12	10	28	37	35	6	0	45	26
ACATCGACTGCTGGACAATG:GACAAGATCGCGGAAATCAAG	1	3	9	8	1	2	7	26	22	67	83	81	9	2	44	21
ACATCGACTGCTGGACAATG:GCATGACATGAACTGGTACAG	0	4	3	7	3	3	6	22	12	58	74	106	7	1	38	22
ACATCGACTGCTGGACAATG:GGTCTTCCACGCCTGCATCAA	1	2	2	5	2	5	5	14	28	83	86	117	10	2	62	27
ACATCGACTGCTGGACAATG:ACCGGATATCTGCTTCCTCAC	0	4	3	3	1	4	6	17	14	74	81	85	18	2	65	24
ACATCGACTGCTGGACAATG:GGTGATACAACTCGTTCGTAG	0	2	3	4	3	2	5	21	16	70	83	99	3	1	39	21
ACATCGACTGCTGGACAATG:CTTGGAATTGTTGGACCATGC	0	0	3	6	2	12	2	24	15	53	86	79	9	3	56	21
ACATCGACTGCTGGACAATG:CTTGATGAAAGCGGCTCTCAG	1	2	4	6	1	1	8	13	13	41	64	68	5	1	33	26
ACATCGACTGCTGGACAATG:CAAGACTCTCGAAATTATGGA	1	2	5	7	2	2	3	21	17	39	50	58	6	0	39	24
ACATCGACTGCTGGACAATG:CAGTTGACCAGCCCTAGACTT	0	4	10	10	5	1	10	36	30	104	141	146	18	2	93	51
ACATCGACTGCTGGACAATG:GGTCTCGACCCAGCTTCAGGA	0	1	6	4	0	2	1	16	20	53	88	110	12	0	58	38
ACATCGACTGCTGGACAATG:AACCGTCAGCTTCCGGCGTTT	2	2	10	6	4	6	6	17	17	73	67	88	8	1	51	20
ACATCGACTGCTGGACAATG:TGCTACCTAGACAACGCAGAA	0	5	6	6	2	6	6	30	21	55	82	97	18	0	44	23
ACATCGACTGCTGGACAATG:ATTTGAGGGAGCAAGGTAAAG	0	3	7	3	1	7	4	18	19	71	78	61	5	1	38	29
ACATCGACTGCTGGACAATG:CAGATATGTCGAAATGTCAAC	0	3	1	3	1	8	5	10	8	32	38	60	8	0	35	17
ACATCGACTGCTGGACAATG:CAATTTGTGGCAAAGGATCCC	0	4	6	7	4	7	6	43	36	99	109	145	8	1	73	44
ACATCGACTGCTGGACAATG:ACCTTACATATTCATCTTGAC	0	0	0	10	5	6	2	20	26	50	87	70	3	0	31	25
ACATCGACTGCTGGACAATG:GATCGACACTCTAGAGAACCC	0	1	3	11	8	5	4	25	19	83	116	119	17	3	61	37
ACATCGACTGCTGGACAATG:GCTTGTGAACACTGGGGTCGT	1	1	9	12	2	5	4	28	18	84	89	121	11	2	41	26
ACATCGACTGCTGGACAATG:ACGGTACAGTAATATCATGAA	0	6	3	5	3	5	10	23	20	71	98	87	15	0	67	29
ACATCGACTGCTGGACAATG:CCCAGTGCCATGAAGCATACT	0	1	7	9	5	9	8	8	10	18	14	16	3	0	25	12
ACATCGACTGCTGGACAATG:AGATGGCACTGGCTGCCTGCT	1	2	3	7	4	4	4	37	27	86	108	123	10	4	45	23
ACATCGACTGCTGGACAATG:GGGTGGCTCCGAGTCATTGTA	0	2	4	7	3	3	4	14	19	66	73	65	11	0	49	21
ACATCGACTGCTGGACAATG:CGCCTGCCTCCCTCAGCGCTT	1	3	8	11	5	11	4	27	23	96	99	113	7	1	41	16
ACATCGACTGCTGGACAATG:CAATACCTGCATCTCCTTGTC	0	1	4	9	5	4	4	24	25	77	95	104	2	1	31	17
ACATCGACTGCTGGACAATG:CCAGCTCCTCTTCGGGCGACA	1	3	6	6	1	1	8	13	19	56	57	66	5	0	25	11
ACATCGACTGCTGGACAATG:CGGGAGTCTGGCGTGAGGGTG	2	3	5	8	1	9	3	16	14	69	70	106	7	1	36	13
ACATCGACTGCTGGACAATG:TGGTGTGCAAGGCGGGCATCA	0	4	3	7	0	3	8	23	11	53	75	90	2	0	9	5
ACATCGACTGCTGGACAATG:TCTTCAAGGTGAGTGAGGGCT	1	2	2	4	3	2	4	15	18	37	44	65	2	1	16	4
ACATCGACTGCTGGACAATG:CAGCTTCTTCATCATGTCCTC	0	5	4	6	3	3	4	13	20	65	72	72	10	0	22	14
ACATCGACTGCTGGACAATG:TTTAGGAATTGCTGTTGGGAC	0	4	4	6	5	6	16	36	38	91	110	150	10	0	65	19
ACATCGACTGCTGGACAATG:GAGAGTAAGTCGCACCAGAAA	1	4	3	5	3	8	7	16	17	63	56	70	6	0	20	19
ACATCGACTGCTGGACAATG:ACTGATTTTGTTTCATCCACA	0	2	2	3	2	1	3	5	10	28	30	30	3	0	11	15
ACATCGACTGCTGGACAATG:TGTTTCAAATTGGTCAAGATC	0	5	6	5	1	3	5	21	22	44	53	56	6	0	44	24
ACATCGACTGCTGGACAATG:TCTCGAACTCCTGCAGTCTCA	0	0	9	7	4	2	4	22	19	47	63	86	4	0	30	18
ACATCGACTGCTGGACAATG:CTACGCCAAAAAAATCGTAAA	0	3	3	4	3	2	4	14	20	57	61	82	9	0	30	16
ACATCGACTGCTGGACAATG:TGCAAAAAAATCCATTCAACT	0	3	1	6	3	6	2	9	11	40	52	42	10	1	46	27
ACATCGACTGCTGGACAATG:AAAAAAAGAGTCGAATGTTTT	0	2	7	7	2	2	7	14	9	33	39	45	3	1	30	17
CATGAGACCACTGTCTACGT:GATCAATGTCAGCTGCTTTTA	0	1	8	5	4	3	6	12	10	71	65	95	10	1	30	19
CATGAGACCACTGTCTACGT:CTTTCCGCTCTCTTGCAATCA	0	1	4	6	1	1	9	14	9	34	68	67	7	3	37	26
CATGAGACCACTGTCTACGT:GAAATGTGCTACACTGGACAC	0	3	7	5	1	10	4	25	26	74	93	104	7	1	36	31
CATGAGACCACTGTCTACGT:TTAGTGACCTGCTTATGTGCC	341	2598	4182	5512	2698	3368	4224	7368	7496	9686	10377	9405	2488	373	10012	4517
CATGAGACCACTGTCTACGT:CGCTGGTGATGTCAGCACAGT	0	4	3	12	6	3	6	27	18	90	109	135	5	1	49	30
CATGAGACCACTGTCTACGT:TCCCGTGGAATGAAATCCGAA	0	2	4	2	3	3	2	10	26	50	64	88	6	1	38	16
CATGAGACCACTGTCTACGT:GGGGAGTCCGGGAAGCACCAA	0	0	3	7	1	8	2	24	16	60	66	83	11	2	25	19
CATGAGACCACTGTCTACGT:GACCAATCAGTGGTCGCCCTG	1	2	2	5	2	2	2	16	13	62	69	62	6	1	52	20
CATGAGACCACTGTCTACGT:TTCGATTCTAGGTGGTGGCTT	0	0	5	8	1	4	8	14	11	43	65	69	10	2	46	22
CATGAGACCACTGTCTACGT:GAGATGTAGTTTCAAGAAACC	0	2	4	6	3	3	10	22	21	65	75	90	14	2	45	28
CATGAGACCACTGTCTACGT:TCTGAGTCTAATGCTACCAGC	1	2	1	3	0	3	3	19	14	53	63	81	4	3	24	14
CATGAGACCACTGTCTACGT:CATCATCGTCAGTGACTTCCA	0	3	4	4	0	5	2	11	12	39	48	56	3	1	44	14
CATGAGACCACTGTCTACGT:CGACATGCCCAGCCCTATTCT	0	5	3	12	1	6	9	32	23	86	116	131	10	2	49	24
CATGAGACCACTGTCTACGT:GAAGTTAACTTCCACGCTTTT	0	2	5	4	3	6	12	24	19	74	102	103	19	0	41	20
CATGAGACCACTGTCTACGT:CGGTTTCTAAGCCAATTTTTC	0	0	5	9	1	5	7	25	14	58	91	97	10	0	46	20
CATGAGACCACTGTCTACGT:GACTTGTCCGCGCCAGGAGGA	0	1	2	4	2	3	2	16	16	63	106	98	11	0	50	23
CATGAGACCACTGTCTACGT:TAATAGTGGGCTCCTTAGCAC	0	4	5	6	2	6	6	23	18	61	66	84	11	0	50	28
CATGAGACCACTGTCTACGT:GACTTGCAGACGAACTCCAAG	0	3	3	5	1	3	3	22	13	53	66	62	11	3	43	18
CATGAGACCACTGTCTACGT:ACTGTTTCACGTTGTCCCCCA	0	0	4	4	1	2	6	9	11	57	71	73	8	0	40	20
CATGAGACCACTGTCTACGT:GGGTCAGCGCAGAAGTCTAGT	0	2	3	7	2	1	5	16	6	44	52	55	7	1	23	16
CATGAGACCACTGTCTACGT:GACAAGATCGCGGAAATCAAG	2	3	3	2	2	5	6	31	15	62	88	93	4	2	43	24
CATGAGACCACTGTCTACGT:GCATGACATGAACTGGTACAG	0	4	4	4	2	4	7	21	21	67	76	92	9	1	50	20
CATGAGACCACTGTCTACGT:GGTCTTCCACGCCTGCATCAA	1	9	6	12	2	8	5	25	20	90	115	110	6	3	59	31
CATGAGACCACTGTCTACGT:ACCGGATATCTGCTTCCTCAC	1	1	4	4	1	3	7	16	23	78	84	93	3	0	38	15
CATGAGACCACTGTCTACGT:GGTGATACAACTCGTTCGTAG	0	1	2	8	2	2	9	26	20	75	99	118	4	3	59	19
CATGAGACCACTGTCTACGT:CTTGGAATTGTTGGACCATGC	1	1	9	13	2	3	12	11	21	59	76	84	2	3	42	29
CATGAGACCACTGTCTACGT:CTTGATGAAAGCGGCTCTCAG	0	0	6	4	2	2	9	23	14	47	77	77	9	2	48	17
CATGAGACCACTGTCTACGT:CAAGACTCTCGAAATTATGGA	0	3	3	8	7	5	6	19	20	43	52	66	9	0	26	25
CATGAGACCACTGTCTACGT:CAGTTGACCAGCCCTAGACTT	0	1	11	11	2	11	6	32	28	99	129	144	18	3	80	47
CATGAGACCACTGTCTACGT:GGTCTCGACCCAGCTTCAGGA	0	2	5	7	0	2	5	20	30	71	103	109	10	0	37	20
CATGAGACCACTGTCTACGT:AACCGTCAGCTTCCGGCGTTT	0	2	5	8	5	6	12	28	28	68	71	90	3	1	59	27
CATGAGACCACTGTCTACGT:TGCTACCTAGACAACGCAGAA	1	3	2	4	1	3	6	14	20	78	96	118	11	2	36	26
CATGAGACCACTGTCTACGT:ATTTGAGGGAGCAAGGTAAAG	0	3	4	6	2	4	7	22	14	62	90	76	10	1	52	19
CATGAGACCACTGTCTACGT:CAGATATGTCGAAATGTCAAC	0	2	4	3	2	1	6	14	19	47	57	56	4	2	50	16
CATGAGACCACTGTCTACGT:CAATTTGTGGCAAAGGATCCC	0	3	3	4	2	12	7	37	20	102	142	151	15	4	90	39
CATGAGACCACTGTCTACGT:ACCTTACATATTCATCTTGAC	0	5	4	6	3	7	2	24	13	80	68	99	5	0	61	22
CATGAGACCACTGTCTACGT:GATCGACACTCTAGAGAACCC	0	6	3	12	3	6	8	30	29	92	105	122	13	0	69	26
CATGAGACCACTGTCTACGT:GCTTGTGAACACTGGGGTCGT	1	1	1	7	1	5	8	21	28	90	112	107	13	3	65	23
CATGAGACCACTGTCTACGT:ACGGTACAGTAATATCATGAA	1	6	4	7	1	0	6	20	20	75	89	91	5	0	55	32
CATGAGACCACTGTCTACGT:CCCAGTGCCATGAAGCATACT	0	3	4	8	1	3	5	6	4	17	11	21	3	1	35	18
CATGAGACCACTGTCTACGT:AGATGGCACTGGCTGCCTGCT	0	5	4	9	4	4	9	27	14	106	117	148	12	1	57	21
CATGAGACCACTGTCTACGT:GGGTGGCTCCGAGTCATTGTA	0	2	3	3	0	3	5	19	18	62	78	71	6	3	42	23
CATGAGACCACTGTCTACGT:CGCCTGCCTCCCTCAGCGCTT	1	1	3	5	0	2	9	35	26	86	98	127	5	0	36	15
CATGAGACCACTGTCTACGT:CAATACCTGCATCTCCTTGTC	0	2	2	7	0	5	9	22	32	66	113	100	5	2	33	26
CATGAGACCACTGTCTACGT:CCAGCTCCTCTTCGGGCGACA	0	2	2	2	1	4	9	11	16	45	54	75	3	0	15	12
CATGAGACCACTGTCTACGT:CGGGAGTCTGGCGTGAGGGTG	0	0	3	9	5	6	6	31	25	73	81	111	3	1	31	18
CATGAGACCACTGTCTACGT:TGGTGTGCAAGGCGGGCATCA	0	1	3	8	3	3	2	14	19	64	105	85	3	0	10	6
CATGAGACCACTGTCTACGT:TCTTCAAGGTGAGTGAGGGCT	0	2	3	3	3	6	4	16	14	44	47	53	1	0	8	5
CATGAGACCACTGTCTACGT:CAGCTTCTTCATCATGTCCTC	0	3	6	3	1	6	4	19	17	66	67	95	4	1	19	11
CATGAGACCACTGTCTACGT:TTTAGGAATTGCTGTTGGGAC	0	4	8	8	0	8	8	45	29	106	156	167	14	2	51	25
CATGAGACCACTGTCTACGT:GAGAGTAAGTCGCACCAGAAA	1	4	1	5	1	4	4	24	19	59	64	71	3	1	47	25
CATGAGACCACTGTCTACGT:ACTGATTTTGTTTCATCCACA	0	1	2	11	1	4	3	10	14	27	42	30	4	0	21	8
CATGAGACCACTGTCTACGT:TGTTTCAAATTGGTCAAGATC	1	1	1	10	7	4	11	18	27	55	65	69	12	3	46	22
CATGAGACCACTGTCTACGT:TCTCGAACTCCTGCAGTCTCA	0	1	1	7	5	4	11	21	19	65	71	80	3	2	49	12
CATGAGACCACTGTCTACGT:CTACGCCAAAAAAATCGTAAA	0	1	4	4	3	7	4	21	15	68	64	84	8	2	30	21
CATGAGACCACTGTCTACGT:TGCAAAAAAATCCATTCAACT	0	1	4	5	1	4	3	16	15	52	57	60	1	2	38	12
CATGAGACCACTGTCTACGT:AAAAAAAGAGTCGAATGTTTT	1	1	0	3	4	3	2	10	10	30	48	36	4	0	41	18
TCAGTAACTCCTCAAGTGTG:GATCAATGTCAGCTGCTTTTA	0	1	8	5	0	3	8	17	23	60	56	73	11	1	56	45
TCAGTAACTCCTCAAGTGTG:CTTTCCGCTCTCTTGCAATCA	0	3	5	6	3	3	6	14	14	33	53	77	7	1	44	13
TCAGTAACTCCTCAAGTGTG:GAAATGTGCTACACTGGACAC	0	3	2	9	1	1	6	19	11	69	90	101	15	1	65	37
TCAGTAACTCCTCAAGTGTG:TTAGTGACCTGCTTATGTGCC	0	0	3	0	1	6	11	28	26	84	125	118	3	2	50	25
TCAGTAACTCCTCAAGTGTG:CGCTGGTGATGTCAGCACAGT	375	2300	4054	5645	2190	3328	4138	6740	7301	8925	9154	8328	3998	668	17286	8095
TCAGTAACTCCTCAAGTGTG:TCCCGTGGAATGAAATCCGAA	1	2	2	3	2	4	1	18	13	42	60	64	10	1	47	21
TCAGTAACTCCTCAAGTGTG:GGGGAGTCCGGGAAGCACCAA	0	3	3	6	1	4	4	14	17	56	62	63	10	2	39	21
TCAGTAACTCCTCAAGTGTG:GACCAATCAGTGGTCGCCCTG	0	4	3	5	2	4	6	13	21	62	58	76	9	1	33	23
TCAGTAACTCCTCAAGTGTG:TTCGATTCTAGGTGGTGGCTT	0	2	4	3	0	3	2	12	11	53	47	60	3	2	46	21
TCAGTAACTCCTCAAGTGTG:GAGATGTAGTTTCAAGAAACC	1	3	6	5	3	1	2	18	15	63	62	77	7	2	54	35
TCAGTAACTCCTCAAGTGTG:TCTGAGTCTAATGCTACCAGC	0	1	3	6	1	2	4	13	13	43	51	51	14	0	63	24
TCAGTAACTCCTCAAGTGTG:CATCATCGTCAGTGACTTCCA	0	0	2	8	2	1	3	14	9	37	46	41	10	0	31	23
TCAGTAACTCCTCAAGTGTG:CGACATGCCCAGCCCTATTCT	0	2	10	8	2	5	3	21	28	72	118	110	15	2	66	28
TCAGTAACTCCTCAAGTGTG:GAAGTTAACTTCCACGCTTTT	0	2	6	8	5	3	10	24	17	63	95	101	6	0	60	33
TCAGTAACTCCTCAAGTGTG:CGGTTTCTAAGCCAATTTTTC	1	2	3	6	2	4	3	17	17	62	83	82	17	4	55	23
TCAGTAACTCCTCAAGTGTG:GACTTGTCCGCGCCAGGAGGA	0	4	2	8	2	5	5	25	15	74	96	103	15	4	93	33
TCAGTAACTCCTCAAGTGTG:TAATAGTGGGCTCCTTAGCAC	1	2	4	5	0	5	7	16	22	45	48	69	7	5	38	26
TCAGTAACTCCTCAAGTGTG:GACTTGCAGACGAACTCCAAG	0	1	7	3	1	3	4	18	15	45	59	65	9	4	61	33
TCAGTAACTCCTCAAGTGTG:ACTGTTTCACGTTGTCCCCCA	0	4	1	7	1	3	5	27	9	58	68	82	5	1	30	14
TCAGTAACTCCTCAAGTGTG:GGGTCAGCGCAGAAGTCTAGT	0	3	1	10	2	4	4	12	12	30	49	52	6	1	35	18
TCAGTAACTCCTCAAGTGTG:GACAAGATCGCGGAAATCAAG	2	1	2	3	4	4	4	18	18	59	73	81	6	0	64	24
TCAGTAACTCCTCAAGTGTG:GCATGACATGAACTGGTACAG	0	1	1	6	0	0	3	16	18	70	83	82	13	0	61	16
TCAGTAACTCCTCAAGTGTG:GGTCTTCCACGCCTGCATCAA	1	0	2	4	1	4	7	16	18	77	92	94	12	3	83	39
TCAGTAACTCCTCAAGTGTG:ACCGGATATCTGCTTCCTCAC	1	5	6	5	3	6	5	24	17	61	83	79	7	4	58	25
TCAGTAACTCCTCAAGTGTG:GGTGATACAACTCGTTCGTAG	0	4	9	8	4	4	2	23	21	68	89	108	13	1	54	31
TCAGTAACTCCTCAAGTGTG:CTTGGAATTGTTGGACCATGC	0	1	3	6	2	4	4	19	24	54	57	83	9	3	36	28
TCAGTAACTCCTCAAGTGTG:CTTGATGAAAGCGGCTCTCAG	0	0	3	2	0	3	8	14	13	56	73	63	6	1	31	15
TCAGTAACTCCTCAAGTGTG:CAAGACTCTCGAAATTATGGA	1	2	3	3	4	3	8	15	12	66	61	73	5	1	62	20
TCAGTAACTCCTCAAGTGTG:CAGTTGACCAGCCCTAGACTT	0	1	3	11	5	9	8	28	23	82	93	151	13	2	82	56
TCAGTAACTCCTCAAGTGTG:GGTCTCGACCCAGCTTCAGGA	0	4	1	8	3	3	4	19	23	71	99	88	12	1	77	27
TCAGTAACTCCTCAAGTGTG:AACCGTCAGCTTCCGGCGTTT	1	3	5	5	0	2	6	17	24	72	64	71	8	3	55	31
TCAGTAACTCCTCAAGTGTG:TGCTACCTAGACAACGCAGAA	0	3	2	13	7	8	8	26	18	89	84	81	12	1	67	39
TCAGTAACTCCTCAAGTGTG:ATTTGAGGGAGCAAGGTAAAG	0	5	6	13	0	2	10	13	19	46	65	81	9	0	33	20
TCAGTAACTCCTCAAGTGTG:CAGATATGTCGAAATGTCAAC	0	4	3	11	1	0	2	10	12	32	52	48	10	0	58	24
TCAGTAACTCCTCAAGTGTG:CAATTTGTGGCAAAGGATCCC	2	2	5	3	2	11	8	27	31	91	131	156	14	1	78	46
TCAGTAACTCCTCAAGTGTG:ACCTTACATATTCATCTTGAC	1	1	9	6	3	4	3	23	18	58	47	90	19	1	57	26
TCAGTAACTCCTCAAGTGTG:GATCGACACTCTAGAGAACCC	0	1	4	4	3	3	5	22	23	75	92	101	17	0	45	42
TCAGTAACTCCTCAAGTGTG:GCTTGTGAACACTGGGGTCGT	1	4	6	5	5	6	8	17	19	93	91	94	14	3	78	29
TCAGTAACTCCTCAAGTGTG:ACGGTACAGTAATATCATGAA	1	3	1	4	4	3	5	26	25	72	79	90	6	3	48	25
TCAGTAACTCCTCAAGTGTG:CCCAGTGCCATGAAGCATACT	2	3	6	9	0	4	5	4	11	13	14	15	2	0	24	9
TCAGTAACTCCTCAAGTGTG:AGATGGCACTGGCTGCCTGCT	1	1	4	11	1	5	2	25	27	105	101	100	7	0	62	30
TCAGTAACTCCTCAAGTGTG:GGGTGGCTCCGAGTCATTGTA	0	2	8	5	1	1	5	19	15	62	70	92	12	4	54	27
TCAGTAACTCCTCAAGTGTG:CGCCTGCCTCCCTCAGCGCTT	0	6	5	5	1	1	2	25	23	98	103	106	8	2	30	18
TCAGTAACTCCTCAAGTGTG:CAATACCTGCATCTCCTTGTC	0	2	6	7	0	4	9	25	24	76	97	95	11	0	42	21
TCAGTAACTCCTCAAGTGTG:CCAGCTCCTCTTCGGGCGACA	1	3	3	5	1	1	4	12	20	42	49	64	7	0	32	8
TCAGTAACTCCTCAAGTGTG:CGGGAGTCTGGCGTGAGGGTG	1	1	6	7	3	4	5	20	17	61	83	101	15	1	33	17
TCAGTAACTCCTCAAGTGTG:TGGTGTGCAAGGCGGGCATCA	0	1	4	5	3	5	3	25	15	62	95	62	3	0	17	6
TCAGTAACTCCTCAAGTGTG:TCTTCAAGGTGAGTGAGGGCT	0	1	1	6	1	3	2	10	9	28	61	59	3	0	11	7
TCAGTAACTCCTCAAGTGTG:CAGCTTCTTCATCATGTCCTC	0	3	6	6	0	5	4	23	19	52	80	74	3	0	17	11
TCAGTAACTCCTCAAGTGTG:TTTAGGAATTGCTGTTGGGAC	1	3	3	9	4	7	6	29	27	102	123	143	15	2	62	31
TCAGTAACTCCTCAAGTGTG:GAGAGTAAGTCGCACCAGAAA	0	1	2	10	3	9	11	23	12	48	50	69	10	3	35	21
TCAGTAACTCCTCAAGTGTG:ACTGATTTTGTTTCATCCACA	0	0	1	0	0	0	4	10	10	26	39	37	9	1	24	12
TCAGTAACTCCTCAAGTGTG:TGTTTCAAATTGGTCAAGATC	0	7	2	4	0	5	3	20	9	47	51	66	9	1	49	28
TCAGTAACTCCTCAAGTGTG:TCTCGAACTCCTGCAGTCTCA	0	5	1	8	2	6	6	24	9	57	65	88	5	1	39	17
TCAGTAACTCCTCAAGTGTG:CTACGCCAAAAAAATCGTAAA	1	1	3	6	1	5	1	17	21	54	64	77	15	2	46	30
TCAGTAACTCCTCAAGTGTG:TGCAAAAAAATCCATTCAACT	2	0	2	4	1	3	3	17	11	38	51	62	6	1	62	26
TCAGTAACTCCTCAAGTGTG:AAAAAAAGAGTCGAATGTTTT	0	5	6	4	1	1	4	12	9	23	34	53	9	0	39	16
CCAGGCTTCCCGATCCACAG:GATCAATGTCAGCTGCTTTTA	0	3	3	5	3	3	4	13	12	42	34	48	3	1	11	11
CCAGGCTTCCCGATCCACAG:CTTTCCGCTCTCTTGCAATCA	0	0	4	5	0	2	4	10	6	24	40	36	3	0	22	10
CCAGGCTTCCCGATCCACAG:GAAATGTGCTACACTGGACAC	1	2	3	4	1	2	7	15	8	48	47	54	4	0	25	10
CCAGGCTTCCCGATCCACAG:TTAGTGACCTGCTTATGTGCC	1	4	4	10	1	3	5	16	13	43	52	69	2	1	18	6
CCAGGCTTCCCGATCCACAG:CGCTGGTGATGTCAGCACAGT	1	0	6	7	1	3	5	11	7	51	70	69	5	2	31	13
CCAGGCTTCCCGATCCACAG:TCCCGTGGAATGAAATCCGAA	231	1420	2366	3325	1337	1875	2378	3966	4324	5277	5664	5055	1004	155	4223	2039
CCAGGCTTCCCGATCCACAG:GGGGAGTCCGGGAAGCACCAA	0	0	2	0	3	4	1	13	14	37	47	60	0	0	13	11
CCAGGCTTCCCGATCCACAG:GACCAATCAGTGGTCGCCCTG	0	1	1	4	1	1	2	12	9	31	30	45	5	0	18	9
CCAGGCTTCCCGATCCACAG:TTCGATTCTAGGTGGTGGCTT	1	4	1	4	1	10	7	8	14	26	37	30	5	0	24	11
CCAGGCTTCCCGATCCACAG:GAGATGTAGTTTCAAGAAACC	0	2	4	6	0	4	6	14	13	39	49	56	0	0	20	8
CCAGGCTTCCCGATCCACAG:TCTGAGTCTAATGCTACCAGC	2	2	2	7	2	4	3	14	16	25	40	53	3	0	31	5
CCAGGCTTCCCGATCCACAG:CATCATCGTCAGTGACTTCCA	2	1	2	2	0	0	0	7	6	30	29	32	0	0	10	4
CCAGGCTTCCCGATCCACAG:CGACATGCCCAGCCCTATTCT	0	2	5	8	1	3	3	20	6	59	48	63	10	0	24	13
CCAGGCTTCCCGATCCACAG:GAAGTTAACTTCCACGCTTTT	1	1	5	10	0	5	5	10	16	55	66	58	4	1	20	11
CCAGGCTTCCCGATCCACAG:CGGTTTCTAAGCCAATTTTTC	0	0	4	3	1	1	4	14	26	38	47	63	1	1	14	16
CCAGGCTTCCCGATCCACAG:GACTTGTCCGCGCCAGGAGGA	0	2	4	7	0	6	10	12	10	47	51	54	1	3	30	11
CCAGGCTTCCCGATCCACAG:TAATAGTGGGCTCCTTAGCAC	0	1	3	0	1	8	3	13	16	24	31	40	4	0	23	15
CCAGGCTTCCCGATCCACAG:GACTTGCAGACGAACTCCAAG	1	0	3	6	2	3	4	11	7	34	41	52	3	1	16	14
CCAGGCTTCCCGATCCACAG:ACTGTTTCACGTTGTCCCCCA	1	0	1	3	2	4	5	12	11	38	46	36	6	0	13	12
CCAGGCTTCCCGATCCACAG:GGGTCAGCGCAGAAGTCTAGT	0	3	2	8	0	4	3	9	5	16	25	31	2	1	12	7
CCAGGCTTCCCGATCCACAG:GACAAGATCGCGGAAATCAAG	0	1	3	1	2	1	5	11	12	37	38	54	2	1	28	15
CCAGGCTTCCCGATCCACAG:GCATGACATGAACTGGTACAG	0	0	2	3	0	5	3	18	7	41	49	58	4	0	30	11
CCAGGCTTCCCGATCCACAG:GGTCTTCCACGCCTGCATCAA	3	2	2	13	0	6	3	20	20	58	65	69	2	2	26	11
CCAGGCTTCCCGATCCACAG:ACCGGATATCTGCTTCCTCAC	0	1	0	5	1	4	4	13	6	45	45	64	3	0	15	4
CCAGGCTTCCCGATCCACAG:GGTGATACAACTCGTTCGTAG	0	1	4	4	2	2	4	15	14	37	49	49	1	0	11	8
CCAGGCTTCCCGATCCACAG:CTTGGAATTGTTGGACCATGC	0	1	2	3	1	6	2	16	21	34	43	61	2	0	13	12
CCAGGCTTCCCGATCCACAG:CTTGATGAAAGCGGCTCTCAG	1	0	1	5	1	2	4	7	13	28	41	35	1	0	11	13
CCAGGCTTCCCGATCCACAG:CAAGACTCTCGAAATTATGGA	0	3	1	6	0	6	3	14	11	42	35	46	7	1	30	10
CCAGGCTTCCCGATCCACAG:CAGTTGACCAGCCCTAGACTT	0	1	4	5	5	8	9	21	20	58	82	85	2	1	37	14
CCAGGCTTCCCGATCCACAG:GGTCTCGACCCAGCTTCAGGA	0	2	4	6	0	4	2	20	14	41	62	65	4	0	17	13
CCAGGCTTCCCGATCCACAG:AACCGTCAGCTTCCGGCGTTT	0	0	1	7	4	4	8	23	10	34	57	55	3	0	19	7
CCAGGCTTCCCGATCCACAG:TGCTACCTAGACAACGCAGAA	0	2	9	6	1	6	1	15	12	39	49	60	2	1	21	14
CCAGGCTTCCCGATCCACAG:ATTTGAGGGAGCAAGGTAAAG	0	2	6	7	2	4	3	12	18	34	47	47	1	1	25	10
CCAGGCTTCCCGATCCACAG:CAGATATGTCGAAATGTCAAC	0	0	5	6	2	1	5	11	12	29	47	45	5	0	20	5
CCAGGCTTCCCGATCCACAG:CAATTTGTGGCAAAGGATCCC	0	2	2	4	1	5	5	24	17	65	92	118	0	0	21	14
CCAGGCTTCCCGATCCACAG:ACCTTACATATTCATCTTGAC	0	2	1	8	1	5	2	9	19	36	46	53	0	2	22	11
CCAGGCTTCCCGATCCACAG:GATCGACACTCTAGAGAACCC	1	2	3	6	1	3	7	23	12	40	75	79	5	0	31	13
CCAGGCTTCCCGATCCACAG:GCTTGTGAACACTGGGGTCGT	0	1	0	3	1	1	3	10	8	46	61	48	2	0	18	9
CCAGGCTTCCCGATCCACAG:ACGGTACAGTAATATCATGAA	0	2	6	5	2	0	5	13	8	58	58	49	4	1	27	17
CCAGGCTTCCCGATCCACAG:CCCAGTGCCATGAAGCATACT	0	3	3	4	4	7	4	7	10	12	15	13	2	0	17	8
CCAGGCTTCCCGATCCACAG:AGATGGCACTGGCTGCCTGCT	0	1	3	13	2	5	6	21	19	63	63	82	5	1	26	8
CCAGGCTTCCCGATCCACAG:GGGTGGCTCCGAGTCATTGTA	0	4	1	7	2	3	8	10	19	51	41	54	3	1	18	6
CCAGGCTTCCCGATCCACAG:CGCCTGCCTCCCTCAGCGCTT	0	1	5	7	1	7	6	22	26	54	57	67	2	0	16	9
CCAGGCTTCCCGATCCACAG:CAATACCTGCATCTCCTTGTC	0	1	6	8	3	2	7	13	13	50	60	59	1	0	14	7
CCAGGCTTCCCGATCCACAG:CCAGCTCCTCTTCGGGCGACA	0	0	3	2	2	3	4	12	7	31	38	26	2	0	13	6
CCAGGCTTCCCGATCCACAG:CGGGAGTCTGGCGTGAGGGTG	0	3	8	4	2	4	5	18	12	49	53	60	2	1	16	5
CCAGGCTTCCCGATCCACAG:TGGTGTGCAAGGCGGGCATCA	0	0	1	4	1	4	5	13	12	37	47	38	1	0	10	9
CCAGGCTTCCCGATCCACAG:TCTTCAAGGTGAGTGAGGGCT	0	1	1	6	1	3	3	11	7	25	30	35	0	0	14	4
CCAGGCTTCCCGATCCACAG:CAGCTTCTTCATCATGTCCTC	0	3	2	4	1	2	5	11	8	32	48	44	0	0	13	11
CCAGGCTTCCCGATCCACAG:TTTAGGAATTGCTGTTGGGAC	1	3	6	8	6	9	2	24	23	52	88	78	1	2	26	15
CCAGGCTTCCCGATCCACAG:GAGAGTAAGTCGCACCAGAAA	0	1	2	5	2	2	1	13	7	41	44	35	0	0	15	11
CCAGGCTTCCCGATCCACAG:ACTGATTTTGTTTCATCCACA	0	2	4	6	2	2	8	6	2	18	25	15	3	0	14	7
CCAGGCTTCCCGATCCACAG:TGTTTCAAATTGGTCAAGATC	3	2	2	8	5	4	8	11	10	38	35	50	8	3	14	6
CCAGGCTTCCCGATCCACAG:TCTCGAACTCCTGCAGTCTCA	0	4	3	3	1	3	1	15	6	39	43	51	4	0	14	9
CCAGGCTTCCCGATCCACAG:CTACGCCAAAAAAATCGTAAA	0	1	1	3	4	4	4	19	5	42	40	57	3	1	21	16
CCAGGCTTCCCGATCCACAG:TGCAAAAAAATCCATTCAACT	0	0	3	3	2	2	6	13	6	25	25	41	1	0	18	7
CCAGGCTTCCCGATCCACAG:AAAAAAAGAGTCGAATGTTTT	0	2	3	3	1	3	4	11	10	27	24	20	1	0	11	8
GGATACGTGGACCCTTCTGG:GATCAATGTCAGCTGCTTTTA	2	0	3	5	2	2	8	16	10	43	46	56	8	1	26	15
GGATACGTGGACCCTTCTGG:CTTTCCGCTCTCTTGCAATCA	2	1	1	3	3	4	3	10	9	26	39	28	2	0	32	11
GGATACGTGGACCCTTCTGG:GAAATGTGCTACACTGGACAC	0	4	3	6	2	2	4	21	19	61	66	79	4	1	34	15
GGATACGTGGACCCTTCTGG:TTAGTGACCTGCTTATGTGCC	0	1	2	8	1	3	4	12	24	72	51	74	4	3	35	20
GGATACGTGGACCCTTCTGG:CGCTGGTGATGTCAGCACAGT	1	3	7	8	4	7	9	20	15	45	48	76	8	0	44	17
GGATACGTGGACCCTTCTGG:TCCCGTGGAATGAAATCCGAA	0	2	4	1	0	4	3	17	9	26	42	52	6	1	27	10
GGATACGTGGACCCTTCTGG:GGGGAGTCCGGGAAGCACCAA	214	1483	2597	3226	1590	2007	2543	4162	4116	5428	5994	5279	1682	245	6702	2867
GGATACGTGGACCCTTCTGG:GACCAATCAGTGGTCGCCCTG	0	3	3	5	2	0	0	12	11	32	35	66	3	1	19	11
GGATACGTGGACCCTTCTGG:TTCGATTCTAGGTGGTGGCTT	0	3	4	6	2	4	5	11	11	32	34	31	4	1	27	11
GGATACGTGGACCCTTCTGG:GAGATGTAGTTTCAAGAAACC	0	1	4	8	2	7	7	14	18	45	47	45	9	1	32	19
GGATACGTGGACCCTTCTGG:TCTGAGTCTAATGCTACCAGC	0	4	3	4	0	1	1	11	7	27	32	38	9	1	37	18
GGATACGTGGACCCTTCTGG:CATCATCGTCAGTGACTTCCA	0	3	2	5	2	3	5	12	9	18	37	29	3	2	25	5
GGATACGTGGACCCTTCTGG:CGACATGCCCAGCCCTATTCT	0	5	1	4	0	6	4	25	13	60	56	77	0	4	49	12
GGATACGTGGACCCTTCTGG:GAAGTTAACTTCCACGCTTTT	0	2	8	4	1	3	9	17	15	34	47	60	5	2	27	20
GGATACGTGGACCCTTCTGG:CGGTTTCTAAGCCAATTTTTC	1	2	5	4	0	2	2	16	12	33	51	62	3	2	34	19
GGATACGTGGACCCTTCTGG:GACTTGTCCGCGCCAGGAGGA	0	1	1	6	3	4	5	20	15	59	51	66	7	3	39	31
GGATACGTGGACCCTTCTGG:TAATAGTGGGCTCCTTAGCAC	1	1	4	4	0	3	2	13	12	38	29	34	4	0	36	19
GGATACGTGGACCCTTCTGG:GACTTGCAGACGAACTCCAAG	0	1	3	11	3	4	6	10	12	32	44	53	5	1	32	13
GGATACGTGGACCCTTCTGG:ACTGTTTCACGTTGTCCCCCA	1	0	0	8	0	3	3	9	18	28	40	42	1	1	30	12
GGATACGTGGACCCTTCTGG:GGGTCAGCGCAGAAGTCTAGT	0	4	3	3	0	2	5	12	8	23	28	24	4	0	25	9
GGATACGTGGACCCTTCTGG:GACAAGATCGCGGAAATCAAG	1	2	2	4	1	7	7	18	22	37	52	56	5	1	35	19
GGATACGTGGACCCTTCTGG:GCATGACATGAACTGGTACAG	0	1	1	2	3	1	3	18	21	51	60	68	5	3	41	17
GGATACGTGGACCCTTCTGG:GGTCTTCCACGCCTGCATCAA	1	2	5	6	1	2	5	26	18	58	68	72	6	2	34	13
GGATACGTGGACCCTTCTGG:ACCGGATATCTGCTTCCTCAC	0	4	3	2	0	5	3	18	11	50	50	62	3	1	47	15
GGATACGTGGACCCTTCTGG:GGTGATACAACTCGTTCGTAG	0	0	6	13	1	3	4	23	16	41	46	55	3	0	30	7
GGATACGTGGACCCTTCTGG:CTTGGAATTGTTGGACCATGC	0	2	3	0	1	3	3	20	11	37	47	53	5	1	26	19
GGATACGTGGACCCTTCTGG:CTTGATGAAAGCGGCTCTCAG	0	1	1	7	1	5	4	18	9	35	31	39	5	1	23	13
GGATACGTGGACCCTTCTGG:CAAGACTCTCGAAATTATGGA	0	1	4	8	0	4	3	16	14	28	44	47	5	2	50	16
GGATACGTGGACCCTTCTGG:CAGTTGACCAGCCCTAGACTT	1	1	5	7	3	7	6	27	25	79	73	80	15	1	40	20
GGATACGTGGACCCTTCTGG:GGTCTCGACCCAGCTTCAGGA	0	2	4	6	0	4	8	18	13	40	59	72	8	4	40	21
GGATACGTGGACCCTTCTGG:AACCGTCAGCTTCCGGCGTTT	2	2	7	11	1	7	3	20	18	42	54	65	10	1	61	13
GGATACGTGGACCCTTCTGG:TGCTACCTAGACAACGCAGAA	0	2	3	3	1	8	5	21	12	43	48	55	6	1	31	20
GGATACGTGGACCCTTCTGG:ATTTGAGGGAGCAAGGTAAAG	0	1	4	7	0	4	4	8	17	34	51	54	9	2	32	13
GGATACGTGGACCCTTCTGG:CAGATATGTCGAAATGTCAAC	1	0	2	5	1	5	6	16	17	30	39	31	4	0	31	14
GGATACGTGGACCCTTCTGG:CAATTTGTGGCAAAGGATCCC	0	1	1	3	2	3	3	19	16	64	74	96	4	2	30	17
GGATACGTGGACCCTTCTGG:ACCTTACATATTCATCTTGAC	0	0	6	4	3	6	3	16	15	46	43	51	6	1	20	18
GGATACGTGGACCCTTCTGG:GATCGACACTCTAGAGAACCC	1	4	2	4	1	0	6	18	17	62	76	102	6	1	39	24
GGATACGTGGACCCTTCTGG:GCTTGTGAACACTGGGGTCGT	0	0	2	2	0	5	2	18	18	51	50	81	4	0	22	18
GGATACGTGGACCCTTCTGG:ACGGTACAGTAATATCATGAA	0	2	2	7	2	4	6	14	14	37	60	60	7	1	34	17
GGATACGTGGACCCTTCTGG:CCCAGTGCCATGAAGCATACT	0	1	1	6	1	5	2	2	3	2	12	12	0	0	8	11
GGATACGTGGACCCTTCTGG:AGATGGCACTGGCTGCCTGCT	0	1	5	5	2	3	8	22	13	48	74	74	6	1	47	24
GGATACGTGGACCCTTCTGG:GGGTGGCTCCGAGTCATTGTA	0	1	1	5	1	1	4	12	13	57	44	59	3	0	31	18
GGATACGTGGACCCTTCTGG:CGCCTGCCTCCCTCAGCGCTT	0	1	3	5	1	3	3	22	18	52	72	68	3	2	14	13
GGATACGTGGACCCTTCTGG:CAATACCTGCATCTCCTTGTC	0	1	5	7	2	2	5	20	13	60	62	68	4	0	27	15
GGATACGTGGACCCTTCTGG:CCAGCTCCTCTTCGGGCGACA	0	3	4	5	0	4	3	8	7	29	34	38	3	0	15	10
GGATACGTGGACCCTTCTGG:CGGGAGTCTGGCGTGAGGGTG	1	4	5	4	1	3	2	23	19	67	74	72	5	2	17	17
GGATACGTGGACCCTTCTGG:TGGTGTGCAAGGCGGGCATCA	0	1	2	3	0	1	4	18	12	33	36	60	2	0	8	2
GGATACGTGGACCCTTCTGG:TCTTCAAGGTGAGTGAGGGCT	0	3	2	1	0	3	4	10	5	18	32	25	1	0	8	7
GGATACGTGGACCCTTCTGG:CAGCTTCTTCATCATGTCCTC	1	1	1	1	0	4	4	10	7	33	44	41	0	1	11	3
GGATACGTGGACCCTTCTGG:TTTAGGAATTGCTGTTGGGAC	2	3	2	6	1	3	5	22	17	75	90	116	9	0	35	19
GGATACGTGGACCCTTCTGG:GAGAGTAAGTCGCACCAGAAA	0	3	2	8	2	1	4	18	18	37	45	56	3	0	25	22
GGATACGTGGACCCTTCTGG:ACTGATTTTGTTTCATCCACA	1	1	2	4	1	2	3	8	4	12	22	29	5	0	23	7
GGATACGTGGACCCTTCTGG:TGTTTCAAATTGGTCAAGATC	0	5	5	8	0	5	3	17	9	34	46	29	10	0	42	23
GGATACGTGGACCCTTCTGG:TCTCGAACTCCTGCAGTCTCA	0	3	3	6	5	3	2	15	8	52	62	65	3	0	17	8
GGATACGTGGACCCTTCTGG:CTACGCCAAAAAAATCGTAAA	0	1	6	5	1	2	12	12	14	44	47	56	4	1	25	7
GGATACGTGGACCCTTCTGG:TGCAAAAAAATCCATTCAACT	0	2	3	4	2	2	8	10	8	19	31	37	5	0	15	4
GGATACGTGGACCCTTCTGG:AAAAAAAGAGTCGAATGTTTT	0	1	2	5	2	2	5	10	7	19	22	41	4	0	20	12
GGATACATGACTGCATAGAG:GATCAATGTCAGCTGCTTTTA	0	0	8	5	4	8	4	16	10	32	30	49	3	2	64	32
GGATACATGACTGCATAGAG:CTTTCCGCTCTCTTGCAATCA	0	0	1	6	1	4	6	10	15	24	36	44	4	1	28	19
GGATACATGACTGCATAGAG:GAAATGTGCTACACTGGACAC	0	0	7	3	0	4	2	17	9	37	54	63	7	1	42	31
GGATACATGACTGCATAGAG:TTAGTGACCTGCTTATGTGCC	1	4	4	8	3	5	8	15	22	60	63	74	9	2	37	29
GGATACATGACTGCATAGAG:CGCTGGTGATGTCAGCACAGT	0	1	5	3	0	7	5	15	19	51	76	65	9	2	61	29
GGATACATGACTGCATAGAG:TCCCGTGGAATGAAATCCGAA	0	0	5	5	1	6	9	11	15	31	35	49	13	2	50	27
GGATACATGACTGCATAGAG:GGGGAGTCCGGGAAGCACCAA	0	0	3	3	0	6	3	14	11	34	45	53	7	4	44	32
GGATACATGACTGCATAGAG:GACCAATCAGTGGTCGCCCTG	225	1491	2440	3212	1248	1974	2498	4184	4402	5514	5084	5559	3764	581	14999	6572
GGATACATGACTGCATAGAG:TTCGATTCTAGGTGGTGGCTT	0	0	7	2	1	3	6	11	10	26	30	46	1	1	46	19
GGATACATGACTGCATAGAG:GAGATGTAGTTTCAAGAAACC	0	5	2	7	1	3	6	18	17	51	49	55	17	3	86	34
GGATACATGACTGCATAGAG:TCTGAGTCTAATGCTACCAGC	0	4	2	5	1	3	3	13	11	32	34	36	11	3	39	22
GGATACATGACTGCATAGAG:CATCATCGTCAGTGACTTCCA	0	2	4	4	0	2	7	10	17	28	36	33	4	0	29	22
GGATACATGACTGCATAGAG:CGACATGCCCAGCCCTATTCT	0	4	6	10	1	5	4	24	19	44	66	65	19	2	77	43
GGATACATGACTGCATAGAG:GAAGTTAACTTCCACGCTTTT	0	3	5	13	2	2	4	20	12	48	50	73	19	0	87	37
GGATACATGACTGCATAGAG:CGGTTTCTAAGCCAATTTTTC	3	5	3	10	1	3	6	18	23	53	60	49	12	3	58	39
GGATACATGACTGCATAGAG:GACTTGTCCGCGCCAGGAGGA	0	5	5	6	3	4	8	12	14	51	55	65	8	2	67	45
GGATACATGACTGCATAGAG:TAATAGTGGGCTCCTTAGCAC	2	4	2	7	0	4	4	9	14	42	52	51	11	4	44	22
GGATACATGACTGCATAGAG:GACTTGCAGACGAACTCCAAG	1	5	3	8	2	10	2	14	17	37	41	51	9	1	54	30
GGATACATGACTGCATAGAG:ACTGTTTCACGTTGTCCCCCA	0	3	2	3	0	2	4	19	16	26	37	44	7	0	29	16
GGATACATGACTGCATAGAG:GGGTCAGCGCAGAAGTCTAGT	0	3	2	5	1	1	5	9	8	29	27	40	8	1	43	22
GGATACATGACTGCATAGAG:GACAAGATCGCGGAAATCAAG	0	2	6	5	3	6	7	19	14	43	52	56	12	3	71	23
GGATACATGACTGCATAGAG:GCATGACATGAACTGGTACAG	0	0	8	4	3	4	5	23	21	54	58	77	17	3	80	30
GGATACATGACTGCATAGAG:GGTCTTCCACGCCTGCATCAA	0	3	6	8	4	5	8	29	15	61	75	102	11	4	81	43
GGATACATGACTGCATAGAG:ACCGGATATCTGCTTCCTCAC	0	2	6	6	0	2	2	13	13	39	68	57	16	5	75	40
GGATACATGACTGCATAGAG:GGTGATACAACTCGTTCGTAG	2	3	1	3	0	3	6	17	16	43	50	51	8	1	48	23
GGATACATGACTGCATAGAG:CTTGGAATTGTTGGACCATGC	1	3	5	10	1	3	7	11	12	27	53	54	9	0	65	32
GGATACATGACTGCATAGAG:CTTGATGAAAGCGGCTCTCAG	0	1	2	7	1	4	7	15	14	24	37	45	2	1	25	15
GGATACATGACTGCATAGAG:CAAGACTCTCGAAATTATGGA	2	3	4	7	2	2	2	16	15	20	30	52	16	0	46	27
GGATACATGACTGCATAGAG:CAGTTGACCAGCCCTAGACTT	1	2	9	9	4	11	10	18	16	66	80	104	14	4	86	39
GGATACATGACTGCATAGAG:GGTCTCGACCCAGCTTCAGGA	0	0	0	3	2	1	8	12	18	48	62	64	16	8	73	33
GGATACATGACTGCATAGAG:AACCGTCAGCTTCCGGCGTTT	0	4	3	9	3	8	4	26	18	41	47	53	9	0	45	21
GGATACATGACTGCATAGAG:TGCTACCTAGACAACGCAGAA	0	4	0	7	0	7	4	15	13	44	66	61	12	2	64	43
GGATACATGACTGCATAGAG:ATTTGAGGGAGCAAGGTAAAG	0	0	6	7	1	4	3	15	15	30	44	51	13	2	51	36
GGATACATGACTGCATAGAG:CAGATATGTCGAAATGTCAAC	1	2	4	8	2	5	6	7	14	23	39	41	12	1	40	17
GGATACATGACTGCATAGAG:CAATTTGTGGCAAAGGATCCC	0	3	2	13	1	8	8	19	21	54	93	89	13	1	82	40
GGATACATGACTGCATAGAG:ACCTTACATATTCATCTTGAC	0	1	2	6	2	2	8	4	13	36	56	61	13	1	44	33
GGATACATGACTGCATAGAG:GATCGACACTCTAGAGAACCC	0	1	3	8	1	0	6	16	20	47	74	71	15	2	63	30
GGATACATGACTGCATAGAG:GCTTGTGAACACTGGGGTCGT	0	0	3	8	2	3	4	19	14	45	57	75	14	2	62	24
GGATACATGACTGCATAGAG:ACGGTACAGTAATATCATGAA	0	0	7	9	2	7	8	19	19	49	55	62	11	1	72	29
GGATACATGACTGCATAGAG:CCCAGTGCCATGAAGCATACT	0	1	5	11	4	3	4	5	4	12	11	8	3	0	37	12
GGATACATGACTGCATAGAG:AGATGGCACTGGCTGCCTGCT	0	2	3	9	1	4	6	16	19	53	84	91	19	0	66	33
GGATACATGACTGCATAGAG:GGGTGGCTCCGAGTCATTGTA	1	0	2	5	2	6	7	20	20	38	49	48	5	1	47	29
GGATACATGACTGCATAGAG:CGCCTGCCTCCCTCAGCGCTT	1	1	5	6	4	4	7	20	17	49	66	75	7	1	37	15
GGATACATGACTGCATAGAG:CAATACCTGCATCTCCTTGTC	0	4	4	10	2	7	4	23	16	53	47	66	10	3	43	18
GGATACATGACTGCATAGAG:CCAGCTCCTCTTCGGGCGACA	0	2	2	3	1	4	4	13	9	27	38	40	4	3	34	15
GGATACATGACTGCATAGAG:CGGGAGTCTGGCGTGAGGGTG	0	1	1	2	1	4	6	17	25	48	50	69	8	0	47	18
GGATACATGACTGCATAGAG:TGGTGTGCAAGGCGGGCATCA	1	1	3	4	1	5	3	12	12	40	55	63	2	0	11	9
GGATACATGACTGCATAGAG:TCTTCAAGGTGAGTGAGGGCT	0	0	2	3	2	1	6	10	8	26	31	34	2	1	14	10
GGATACATGACTGCATAGAG:CAGCTTCTTCATCATGTCCTC	0	1	0	4	1	4	1	6	9	42	40	44	4	0	18	7
GGATACATGACTGCATAGAG:TTTAGGAATTGCTGTTGGGAC	0	5	3	6	3	5	4	17	24	84	80	104	15	4	55	21
GGATACATGACTGCATAGAG:GAGAGTAAGTCGCACCAGAAA	2	2	2	8	2	2	4	12	11	42	50	41	14	4	56	30
GGATACATGACTGCATAGAG:ACTGATTTTGTTTCATCCACA	0	4	4	7	1	3	4	10	12	24	19	28	6	1	35	21
GGATACATGACTGCATAGAG:TGTTTCAAATTGGTCAAGATC	0	4	4	5	0	4	4	17	6	26	35	47	10	0	47	26
GGATACATGACTGCATAGAG:TCTCGAACTCCTGCAGTCTCA	0	4	2	6	2	6	6	19	18	41	49	46	9	1	36	13
GGATACATGACTGCATAGAG:CTACGCCAAAAAAATCGTAAA	1	3	7	5	6	2	7	7	20	36	46	50	18	5	79	30
GGATACATGACTGCATAGAG:TGCAAAAAAATCCATTCAACT	0	2	5	4	1	2	8	8	7	36	41	43	5	1	42	20
GGATACATGACTGCATAGAG:AAAAAAAGAGTCGAATGTTTT	1	1	6	7	0	4	6	9	15	32	28	26	7	1	39	21
GTGGAGAACATTCGGCAGCT:GATCAATGTCAGCTGCTTTTA	0	3	1	4	0	2	2	9	12	35	43	35	1	2	24	5
GTGGAGAACATTCGGCAGCT:CTTTCCGCTCTCTTGCAATCA	0	1	2	4	1	1	4	4	9	19	29	34	3	0	11	5
GTGGAGAACATTCGGCAGCT:GAAATGTGCTACACTGGACAC	0	1	4	5	4	3	3	12	10	35	53	31	3	0	29	9
GTGGAGAACATTCGGCAGCT:TTAGTGACCTGCTTATGTGCC	0	2	7	7	2	2	6	18	14	49	62	58	1	1	20	20
GTGGAGAACATTCGGCAGCT:CGCTGGTGATGTCAGCACAGT	0	0	6	8	3	3	6	19	12	44	41	57	6	0	20	16
GTGGAGAACATTCGGCAGCT:TCCCGTGGAATGAAATCCGAA	0	3	2	4	0	3	4	12	7	31	34	37	1	0	24	10
GTGGAGAACATTCGGCAGCT:GGGGAGTCCGGGAAGCACCAA	0	2	4	6	1	1	2	9	7	29	26	51	2	1	18	5
GTGGAGAACATTCGGCAGCT:GACCAATCAGTGGTCGCCCTG	0	0	3	5	0	6	3	19	15	31	23	52	4	0	12	9
GTGGAGAACATTCGGCAGCT:TTCGATTCTAGGTGGTGGCTT	189	1350	2242	3182	1213	1901	2335	3628	3685	4655	4896	4531	1149	178	4706	2017
GTGGAGAACATTCGGCAGCT:GAGATGTAGTTTCAAGAAACC	0	4	5	5	0	2	7	9	17	39	35	32	4	0	27	10
GTGGAGAACATTCGGCAGCT:TCTGAGTCTAATGCTACCAGC	0	0	1	4	0	4	5	12	11	38	16	39	2	0	19	13
GTGGAGAACATTCGGCAGCT:CATCATCGTCAGTGACTTCCA	0	0	1	6	3	2	4	9	5	18	30	27	1	0	12	9
GTGGAGAACATTCGGCAGCT:CGACATGCCCAGCCCTATTCT	0	1	5	2	1	5	4	11	10	51	54	76	7	0	16	9
GTGGAGAACATTCGGCAGCT:GAAGTTAACTTCCACGCTTTT	0	4	3	5	2	6	6	18	7	41	44	50	4	1	19	5
GTGGAGAACATTCGGCAGCT:CGGTTTCTAAGCCAATTTTTC	0	2	0	3	0	2	5	6	14	31	43	48	5	1	25	13
GTGGAGAACATTCGGCAGCT:GACTTGTCCGCGCCAGGAGGA	0	1	2	5	2	4	1	9	8	28	38	44	2	2	21	13
GTGGAGAACATTCGGCAGCT:TAATAGTGGGCTCCTTAGCAC	0	1	2	3	0	7	3	12	9	30	23	53	2	0	33	4
GTGGAGAACATTCGGCAGCT:GACTTGCAGACGAACTCCAAG	0	3	2	5	1	4	2	17	11	32	38	34	6	0	25	11
GTGGAGAACATTCGGCAGCT:ACTGTTTCACGTTGTCCCCCA	0	1	3	2	1	5	2	8	8	30	28	40	0	0	13	7
GTGGAGAACATTCGGCAGCT:GGGTCAGCGCAGAAGTCTAGT	0	1	3	5	1	2	1	7	10	23	20	28	1	0	11	3
GTGGAGAACATTCGGCAGCT:GACAAGATCGCGGAAATCAAG	0	1	3	7	1	1	2	19	9	29	42	45	6	0	21	10
GTGGAGAACATTCGGCAGCT:GCATGACATGAACTGGTACAG	0	1	2	3	3	1	2	9	17	31	47	39	5	0	17	11
GTGGAGAACATTCGGCAGCT:GGTCTTCCACGCCTGCATCAA	0	2	3	2	1	3	4	15	9	48	44	55	3	1	28	15
GTGGAGAACATTCGGCAGCT:ACCGGATATCTGCTTCCTCAC	0	1	3	6	1	2	5	12	10	36	48	51	7	2	13	12
GTGGAGAACATTCGGCAGCT:GGTGATACAACTCGTTCGTAG	0	0	5	3	0	2	4	7	12	32	47	55	6	0	19	6
GTGGAGAACATTCGGCAGCT:CTTGGAATTGTTGGACCATGC	0	0	1	2	2	1	4	10	6	29	32	42	5	0	18	15
GTGGAGAACATTCGGCAGCT:CTTGATGAAAGCGGCTCTCAG	0	1	0	1	1	1	4	6	8	21	27	48	3	1	12	7
GTGGAGAACATTCGGCAGCT:CAAGACTCTCGAAATTATGGA	0	0	3	7	2	2	2	10	3	19	30	27	2	1	25	11
GTGGAGAACATTCGGCAGCT:CAGTTGACCAGCCCTAGACTT	0	3	1	9	0	0	7	24	16	68	69	68	6	0	40	15
GTGGAGAACATTCGGCAGCT:GGTCTCGACCCAGCTTCAGGA	0	2	0	3	3	4	3	8	8	48	58	58	2	1	29	10
GTGGAGAACATTCGGCAGCT:AACCGTCAGCTTCCGGCGTTT	0	5	4	6	2	4	6	9	15	44	52	45	3	1	33	12
GTGGAGAACATTCGGCAGCT:TGCTACCTAGACAACGCAGAA	0	2	6	4	2	3	4	13	14	35	41	46	6	0	21	4
GTGGAGAACATTCGGCAGCT:ATTTGAGGGAGCAAGGTAAAG	0	1	5	6	0	2	5	14	9	25	43	35	4	0	26	8
GTGGAGAACATTCGGCAGCT:CAGATATGTCGAAATGTCAAC	2	1	2	6	0	2	0	10	8	15	26	28	3	1	21	6
GTGGAGAACATTCGGCAGCT:CAATTTGTGGCAAAGGATCCC	0	3	4	3	3	2	2	17	12	47	72	86	8	2	42	14
GTGGAGAACATTCGGCAGCT:ACCTTACATATTCATCTTGAC	0	0	1	4	0	1	4	12	9	40	34	52	5	0	21	17
GTGGAGAACATTCGGCAGCT:GATCGACACTCTAGAGAACCC	0	5	0	5	3	6	3	20	14	38	59	64	2	0	22	9
GTGGAGAACATTCGGCAGCT:GCTTGTGAACACTGGGGTCGT	0	1	4	3	0	2	3	13	11	44	46	40	2	0	26	6
GTGGAGAACATTCGGCAGCT:ACGGTACAGTAATATCATGAA	1	1	6	3	2	3	2	15	15	41	49	59	3	0	26	15
GTGGAGAACATTCGGCAGCT:CCCAGTGCCATGAAGCATACT	0	3	4	2	0	2	4	6	5	10	6	11	3	1	4	5
GTGGAGAACATTCGGCAGCT:AGATGGCACTGGCTGCCTGCT	0	2	2	2	4	1	4	16	10	37	47	75	3	0	23	11
GTGGAGAACATTCGGCAGCT:GGGTGGCTCCGAGTCATTGTA	0	1	3	5	1	4	6	9	11	36	37	41	5	0	11	8
GTGGAGAACATTCGGCAGCT:CGCCTGCCTCCCTCAGCGCTT	0	1	1	6	3	1	5	13	12	44	65	51	1	0	19	2
GTGGAGAACATTCGGCAGCT:CAATACCTGCATCTCCTTGTC	0	1	3	5	0	3	1	18	13	47	52	62	2	0	15	14
GTGGAGAACATTCGGCAGCT:CCAGCTCCTCTTCGGGCGACA	0	1	1	2	1	1	5	7	5	26	26	44	4	0	17	7
GTGGAGAACATTCGGCAGCT:CGGGAGTCTGGCGTGAGGGTG	0	2	1	2	2	3	2	20	12	34	47	61	5	0	9	6
GTGGAGAACATTCGGCAGCT:TGGTGTGCAAGGCGGGCATCA	1	2	1	2	0	5	2	8	9	31	38	44	2	0	6	8
GTGGAGAACATTCGGCAGCT:TCTTCAAGGTGAGTGAGGGCT	0	0	0	4	2	1	2	6	13	20	25	23	3	0	5	11
GTGGAGAACATTCGGCAGCT:CAGCTTCTTCATCATGTCCTC	0	1	3	3	0	4	3	9	2	32	38	40	1	2	14	5
GTGGAGAACATTCGGCAGCT:TTTAGGAATTGCTGTTGGGAC	0	0	8	8	2	5	7	29	8	59	77	86	2	1	15	6
GTGGAGAACATTCGGCAGCT:GAGAGTAAGTCGCACCAGAAA	0	0	5	4	2	2	1	16	9	25	32	38	4	1	22	7
GTGGAGAACATTCGGCAGCT:ACTGATTTTGTTTCATCCACA	1	1	1	2	1	2	3	10	9	13	16	20	4	0	15	6
GTGGAGAACATTCGGCAGCT:TGTTTCAAATTGGTCAAGATC	0	2	3	1	1	3	4	13	8	20	26	31	5	1	25	13
GTGGAGAACATTCGGCAGCT:TCTCGAACTCCTGCAGTCTCA	0	2	2	2	1	2	6	5	9	30	25	42	2	1	19	10
GTGGAGAACATTCGGCAGCT:CTACGCCAAAAAAATCGTAAA	0	4	1	5	1	4	5	8	12	24	41	50	2	0	25	12
GTGGAGAACATTCGGCAGCT:TGCAAAAAAATCCATTCAACT	0	3	2	5	2	3	1	12	12	22	24	28	2	1	26	4
GTGGAGAACATTCGGCAGCT:AAAAAAAGAGTCGAATGTTTT	0	4	7	5	1	4	2	8	7	19	11	24	1	2	16	6
GAGCTGTAAATCAGCTACCA:GATCAATGTCAGCTGCTTTTA	0	1	5	4	4	2	6	10	10	36	58	42	3	0	32	23
GAGCTGTAAATCAGCTACCA:CTTTCCGCTCTCTTGCAATCA	0	2	0	5	0	0	3	12	8	21	37	51	6	1	17	8
GAGCTGTAAATCAGCTACCA:GAAATGTGCTACACTGGACAC	0	0	5	8	0	3	2	9	18	59	70	62	9	3	44	28
GAGCTGTAAATCAGCTACCA:TTAGTGACCTGCTTATGTGCC	0	1	3	4	2	4	4	19	20	65	78	87	14	2	41	21
GAGCTGTAAATCAGCTACCA:CGCTGGTGATGTCAGCACAGT	1	4	4	4	5	4	6	22	17	61	48	73	8	1	36	25
GAGCTGTAAATCAGCTACCA:TCCCGTGGAATGAAATCCGAA	1	2	4	7	1	4	5	8	9	30	33	50	6	1	25	10
GAGCTGTAAATCAGCTACCA:GGGGAGTCCGGGAAGCACCAA	0	0	2	5	3	6	4	19	15	42	49	54	7	1	29	16
GAGCTGTAAATCAGCTACCA:GACCAATCAGTGGTCGCCCTG	0	3	2	1	0	0	3	17	11	42	39	48	7	0	24	14
GAGCTGTAAATCAGCTACCA:TTCGATTCTAGGTGGTGGCTT	0	0	5	2	1	3	5	11	13	27	49	43	6	6	32	24
GAGCTGTAAATCAGCTACCA:GAGATGTAGTTTCAAGAAACC	273	1894	3199	4665	1580	2355	3228	4624	5160	6031	6525	5889	2751	372	10807	4384
GAGCTGTAAATCAGCTACCA:TCTGAGTCTAATGCTACCAGC	0	3	2	8	2	3	4	14	8	28	51	67	18	2	79	25
GAGCTGTAAATCAGCTACCA:CATCATCGTCAGTGACTTCCA	0	2	4	0	1	4	6	9	10	33	41	38	5	0	29	18
GAGCTGTAAATCAGCTACCA:CGACATGCCCAGCCCTATTCT	0	4	5	7	4	5	8	19	14	52	72	74	8	0	43	28
GAGCTGTAAATCAGCTACCA:GAAGTTAACTTCCACGCTTTT	0	4	1	5	3	8	9	21	21	62	73	75	7	2	53	22
GAGCTGTAAATCAGCTACCA:CGGTTTCTAAGCCAATTTTTC	2	2	5	6	0	6	3	8	19	43	53	52	4	2	44	19
GAGCTGTAAATCAGCTACCA:GACTTGTCCGCGCCAGGAGGA	1	2	4	6	0	7	13	21	19	59	65	61	4	0	31	23
GAGCTGTAAATCAGCTACCA:TAATAGTGGGCTCCTTAGCAC	1	2	1	2	0	4	5	15	10	44	35	57	5	0	16	16
GAGCTGTAAATCAGCTACCA:GACTTGCAGACGAACTCCAAG	0	2	4	3	1	0	3	14	8	32	56	66	7	2	29	30
GAGCTGTAAATCAGCTACCA:ACTGTTTCACGTTGTCCCCCA	0	1	5	4	2	3	3	15	10	39	57	48	9	2	21	11
GAGCTGTAAATCAGCTACCA:GGGTCAGCGCAGAAGTCTAGT	0	0	2	5	0	4	2	6	13	18	26	32	3	2	27	10
GAGCTGTAAATCAGCTACCA:GACAAGATCGCGGAAATCAAG	2	3	6	0	4	6	4	13	11	43	29	61	9	2	44	19
GAGCTGTAAATCAGCTACCA:GCATGACATGAACTGGTACAG	0	0	2	2	1	1	5	15	14	47	54	67	5	0	33	14
GAGCTGTAAATCAGCTACCA:GGTCTTCCACGCCTGCATCAA	0	3	2	3	2	2	8	22	20	65	59	80	3	1	43	23
GAGCTGTAAATCAGCTACCA:ACCGGATATCTGCTTCCTCAC	0	2	2	5	0	3	5	22	13	50	61	68	5	1	45	25
GAGCTGTAAATCAGCTACCA:GGTGATACAACTCGTTCGTAG	2	2	3	4	1	4	6	15	18	44	73	64	9	1	26	15
GAGCTGTAAATCAGCTACCA:CTTGGAATTGTTGGACCATGC	1	1	3	5	5	7	3	18	10	39	54	56	5	1	30	21
GAGCTGTAAATCAGCTACCA:CTTGATGAAAGCGGCTCTCAG	1	0	3	7	1	2	8	18	10	41	55	48	8	1	21	19
GAGCTGTAAATCAGCTACCA:CAAGACTCTCGAAATTATGGA	0	2	3	2	0	2	5	12	8	37	34	47	11	0	39	18
GAGCTGTAAATCAGCTACCA:CAGTTGACCAGCCCTAGACTT	1	0	8	12	1	6	7	27	20	73	92	97	11	4	52	21
GAGCTGTAAATCAGCTACCA:GGTCTCGACCCAGCTTCAGGA	0	1	2	4	2	3	10	14	14	50	58	56	5	0	54	15
GAGCTGTAAATCAGCTACCA:AACCGTCAGCTTCCGGCGTTT	0	0	6	3	1	5	3	15	14	40	54	61	3	1	37	21
GAGCTGTAAATCAGCTACCA:TGCTACCTAGACAACGCAGAA	1	1	4	6	2	4	2	13	18	60	54	59	8	0	37	21
GAGCTGTAAATCAGCTACCA:ATTTGAGGGAGCAAGGTAAAG	1	3	2	5	0	4	2	11	8	27	47	47	9	0	56	21
GAGCTGTAAATCAGCTACCA:CAGATATGTCGAAATGTCAAC	0	0	2	6	1	2	2	16	9	27	27	35	9	1	20	15
GAGCTGTAAATCAGCTACCA:CAATTTGTGGCAAAGGATCCC	1	3	3	6	4	5	5	9	21	78	97	99	15	4	50	26
GAGCTGTAAATCAGCTACCA:ACCTTACATATTCATCTTGAC	0	0	1	4	1	5	4	17	12	43	54	59	3	0	45	15
GAGCTGTAAATCAGCTACCA:GATCGACACTCTAGAGAACCC	0	3	3	2	3	1	6	15	17	59	73	100	7	2	50	26
GAGCTGTAAATCAGCTACCA:GCTTGTGAACACTGGGGTCGT	0	1	1	6	2	2	4	13	13	50	68	61	6	2	22	20
GAGCTGTAAATCAGCTACCA:ACGGTACAGTAATATCATGAA	0	4	4	7	0	2	3	18	20	47	59	81	6	1	45	19
GAGCTGTAAATCAGCTACCA:CCCAGTGCCATGAAGCATACT	0	2	6	4	3	1	5	9	8	9	8	12	2	1	19	17
GAGCTGTAAATCAGCTACCA:AGATGGCACTGGCTGCCTGCT	0	3	8	9	2	6	8	19	24	53	86	76	2	1	36	43
GAGCTGTAAATCAGCTACCA:GGGTGGCTCCGAGTCATTGTA	0	2	5	1	0	2	8	8	9	42	51	47	3	0	26	13
GAGCTGTAAATCAGCTACCA:CGCCTGCCTCCCTCAGCGCTT	2	3	3	7	1	2	5	20	13	64	70	76	3	0	34	16
GAGCTGTAAATCAGCTACCA:CAATACCTGCATCTCCTTGTC	1	2	0	5	4	9	5	20	21	68	67	67	6	0	29	21
GAGCTGTAAATCAGCTACCA:CCAGCTCCTCTTCGGGCGACA	0	4	1	5	0	4	4	10	6	48	49	54	1	0	25	5
GAGCTGTAAATCAGCTACCA:CGGGAGTCTGGCGTGAGGGTG	1	2	4	3	1	4	2	15	6	44	73	82	2	1	24	13
GAGCTGTAAATCAGCTACCA:TGGTGTGCAAGGCGGGCATCA	0	0	3	4	1	4	0	12	16	44	58	53	2	0	4	9
GAGCTGTAAATCAGCTACCA:TCTTCAAGGTGAGTGAGGGCT	0	1	4	6	2	6	2	6	15	34	33	35	1	1	11	5
GAGCTGTAAATCAGCTACCA:CAGCTTCTTCATCATGTCCTC	2	1	5	7	1	4	4	11	9	44	50	50	2	1	19	8
GAGCTGTAAATCAGCTACCA:TTTAGGAATTGCTGTTGGGAC	0	3	4	6	6	5	5	24	20	61	92	110	8	3	42	23
GAGCTGTAAATCAGCTACCA:GAGAGTAAGTCGCACCAGAAA	1	4	4	5	2	2	7	15	17	28	40	48	5	2	23	17
GAGCTGTAAATCAGCTACCA:ACTGATTTTGTTTCATCCACA	1	1	1	3	0	4	2	9	7	19	30	34	6	1	25	12
GAGCTGTAAATCAGCTACCA:TGTTTCAAATTGGTCAAGATC	0	3	5	4	2	5	1	5	8	38	37	48	9	3	34	16
GAGCTGTAAATCAGCTACCA:TCTCGAACTCCTGCAGTCTCA	3	5	3	4	0	1	4	18	7	31	57	55	6	1	33	14
GAGCTGTAAATCAGCTACCA:CTACGCCAAAAAAATCGTAAA	0	6	2	4	1	4	2	16	12	29	49	50	7	1	34	18
GAGCTGTAAATCAGCTACCA:TGCAAAAAAATCCATTCAACT	0	0	1	5	1	2	5	12	13	52	39	60	4	3	35	14
GAGCTGTAAATCAGCTACCA:AAAAAAAGAGTCGAATGTTTT	1	3	5	5	2	1	4	8	7	24	36	32	4	3	29	12
ACAGACCACACCTGTCCCAG:GATCAATGTCAGCTGCTTTTA	0	3	3	5	1	1	8	14	14	43	43	35	5	0	17	17
ACAGACCACACCTGTCCCAG:CTTTCCGCTCTCTTGCAATCA	1	0	8	5	0	4	1	9	10	40	40	37	5	0	43	19
ACAGACCACACCTGTCCCAG:GAAATGTGCTACACTGGACAC	2	4	9	7	2	5	2	23	15	55	69	75	6	3	39	22
ACAGACCACACCTGTCCCAG:TTAGTGACCTGCTTATGTGCC	1	3	2	6	3	9	6	25	11	69	75	81	1	0	31	14
ACAGACCACACCTGTCCCAG:CGCTGGTGATGTCAGCACAGT	0	3	5	9	1	5	7	20	17	61	74	76	5	1	57	25
ACAGACCACACCTGTCCCAG:TCCCGTGGAATGAAATCCGAA	0	1	3	2	2	4	2	12	7	29	42	50	6	2	23	11
ACAGACCACACCTGTCCCAG:GGGGAGTCCGGGAAGCACCAA	0	2	6	3	3	2	5	10	5	39	43	48	3	0	39	18
ACAGACCACACCTGTCCCAG:GACCAATCAGTGGTCGCCCTG	0	1	4	7	2	7	0	14	12	38	35	60	5	0	27	5
ACAGACCACACCTGTCCCAG:TTCGATTCTAGGTGGTGGCTT	0	3	3	14	1	0	3	14	10	27	46	45	3	1	26	18
ACAGACCACACCTGTCCCAG:GAGATGTAGTTTCAAGAAACC	2	6	7	4	2	1	7	19	13	45	48	47	7	2	47	19
ACAGACCACACCTGTCCCAG:TCTGAGTCTAATGCTACCAGC	234	1445	2536	3294	1618	2014	2499	4253	4488	5507	6121	5447	1791	300	7386	3459
ACAGACCACACCTGTCCCAG:CATCATCGTCAGTGACTTCCA	0	1	6	6	2	5	4	6	10	35	32	34	5	0	29	10
ACAGACCACACCTGTCCCAG:CGACATGCCCAGCCCTATTCT	0	3	3	5	1	4	5	13	12	50	60	72	6	0	41	23
ACAGACCACACCTGTCCCAG:GAAGTTAACTTCCACGCTTTT	1	2	1	7	3	1	9	14	21	56	59	78	5	3	37	19
ACAGACCACACCTGTCCCAG:CGGTTTCTAAGCCAATTTTTC	1	3	3	9	3	2	11	21	12	46	73	72	2	0	38	20
ACAGACCACACCTGTCCCAG:GACTTGTCCGCGCCAGGAGGA	0	1	9	3	4	4	5	19	13	43	67	64	0	0	34	32
ACAGACCACACCTGTCCCAG:TAATAGTGGGCTCCTTAGCAC	0	3	4	11	1	3	4	12	13	21	41	40	3	2	25	19
ACAGACCACACCTGTCCCAG:GACTTGCAGACGAACTCCAAG	0	2	1	7	1	2	3	11	9	38	35	67	7	1	52	13
ACAGACCACACCTGTCCCAG:ACTGTTTCACGTTGTCCCCCA	0	3	7	2	3	2	7	15	13	36	44	52	7	0	20	11
ACAGACCACACCTGTCCCAG:GGGTCAGCGCAGAAGTCTAGT	0	2	4	1	1	4	3	10	9	20	33	32	7	1	24	9
ACAGACCACACCTGTCCCAG:GACAAGATCGCGGAAATCAAG	1	2	5	6	0	3	10	14	14	46	57	63	8	3	34	15
ACAGACCACACCTGTCCCAG:GCATGACATGAACTGGTACAG	0	2	3	5	6	7	6	12	11	48	70	61	6	1	42	27
ACAGACCACACCTGTCCCAG:GGTCTTCCACGCCTGCATCAA	1	6	4	11	2	1	9	25	15	47	70	89	5	1	32	19
ACAGACCACACCTGTCCCAG:ACCGGATATCTGCTTCCTCAC	0	0	2	2	1	3	6	18	8	36	59	56	5	1	34	16
ACAGACCACACCTGTCCCAG:GGTGATACAACTCGTTCGTAG	1	1	3	3	1	2	2	16	15	51	64	60	7	0	32	18
ACAGACCACACCTGTCCCAG:CTTGGAATTGTTGGACCATGC	0	4	4	3	0	5	7	15	10	35	61	72	5	1	26	21
ACAGACCACACCTGTCCCAG:CTTGATGAAAGCGGCTCTCAG	1	2	3	3	0	3	6	14	9	36	48	62	2	0	32	13
ACAGACCACACCTGTCCCAG:CAAGACTCTCGAAATTATGGA	0	2	3	3	2	4	6	17	3	35	44	47	3	1	32	12
ACAGACCACACCTGTCCCAG:CAGTTGACCAGCCCTAGACTT	1	3	3	7	2	6	13	21	25	70	89	100	11	4	44	41
ACAGACCACACCTGTCCCAG:GGTCTCGACCCAGCTTCAGGA	0	1	3	3	1	7	3	20	14	43	69	78	5	2	49	21
ACAGACCACACCTGTCCCAG:AACCGTCAGCTTCCGGCGTTT	0	4	5	14	4	5	4	19	10	43	52	59	12	1	43	21
ACAGACCACACCTGTCCCAG:TGCTACCTAGACAACGCAGAA	0	5	5	3	0	0	3	18	21	40	54	54	4	0	19	9
ACAGACCACACCTGTCCCAG:ATTTGAGGGAGCAAGGTAAAG	2	2	3	9	4	6	4	16	16	44	55	67	7	2	35	18
ACAGACCACACCTGTCCCAG:CAGATATGTCGAAATGTCAAC	0	4	1	11	0	0	1	15	7	28	32	50	2	1	27	13
ACAGACCACACCTGTCCCAG:CAATTTGTGGCAAAGGATCCC	0	2	9	5	6	5	8	27	24	67	84	92	4	1	43	34
ACAGACCACACCTGTCCCAG:ACCTTACATATTCATCTTGAC	1	2	6	5	2	10	5	20	16	36	53	67	5	2	39	13
ACAGACCACACCTGTCCCAG:GATCGACACTCTAGAGAACCC	1	1	4	4	4	5	5	22	12	50	68	86	9	0	47	20
ACAGACCACACCTGTCCCAG:GCTTGTGAACACTGGGGTCGT	0	0	4	6	3	2	5	13	13	41	56	69	1	0	27	13
ACAGACCACACCTGTCCCAG:ACGGTACAGTAATATCATGAA	0	3	1	4	2	7	8	12	13	40	56	61	7	0	30	14
ACAGACCACACCTGTCCCAG:CCCAGTGCCATGAAGCATACT	1	1	3	9	4	4	7	12	8	9	13	15	4	0	17	19
ACAGACCACACCTGTCCCAG:AGATGGCACTGGCTGCCTGCT	0	1	5	8	0	6	6	23	15	58	75	80	4	2	35	16
ACAGACCACACCTGTCCCAG:GGGTGGCTCCGAGTCATTGTA	0	2	4	8	1	2	7	14	8	35	56	41	7	2	35	12
ACAGACCACACCTGTCCCAG:CGCCTGCCTCCCTCAGCGCTT	1	1	5	8	2	3	5	27	21	61	73	54	3	0	41	13
ACAGACCACACCTGTCCCAG:CAATACCTGCATCTCCTTGTC	1	3	2	6	4	2	4	31	12	48	65	69	0	0	27	10
ACAGACCACACCTGTCCCAG:CCAGCTCCTCTTCGGGCGACA	1	1	0	4	4	2	4	10	13	34	37	42	2	0	16	8
ACAGACCACACCTGTCCCAG:CGGGAGTCTGGCGTGAGGGTG	1	2	3	6	1	3	4	15	19	42	57	78	2	1	31	9
ACAGACCACACCTGTCCCAG:TGGTGTGCAAGGCGGGCATCA	0	0	2	7	3	0	2	13	6	43	50	77	1	0	11	7
ACAGACCACACCTGTCCCAG:TCTTCAAGGTGAGTGAGGGCT	0	0	4	4	1	2	3	18	9	30	46	37	6	0	13	4
ACAGACCACACCTGTCCCAG:CAGCTTCTTCATCATGTCCTC	1	0	8	5	1	5	9	21	5	39	38	48	1	1	24	14
ACAGACCACACCTGTCCCAG:TTTAGGAATTGCTGTTGGGAC	0	3	5	5	2	7	7	20	37	72	100	104	7	1	31	17
ACAGACCACACCTGTCCCAG:GAGAGTAAGTCGCACCAGAAA	2	3	1	10	2	4	5	16	10	38	46	49	4	1	44	19
ACAGACCACACCTGTCCCAG:ACTGATTTTGTTTCATCCACA	0	0	3	3	0	4	6	7	9	24	22	25	7	0	24	10
ACAGACCACACCTGTCCCAG:TGTTTCAAATTGGTCAAGATC	0	6	1	6	3	5	5	19	16	24	38	44	8	0	40	20
ACAGACCACACCTGTCCCAG:TCTCGAACTCCTGCAGTCTCA	0	2	2	8	1	1	3	14	8	42	42	67	2	0	27	8
ACAGACCACACCTGTCCCAG:CTACGCCAAAAAAATCGTAAA	0	3	0	5	2	3	3	14	16	39	55	60	4	0	32	9
ACAGACCACACCTGTCCCAG:TGCAAAAAAATCCATTCAACT	0	0	6	9	4	3	6	15	13	30	48	45	7	2	27	11
ACAGACCACACCTGTCCCAG:AAAAAAAGAGTCGAATGTTTT	0	7	3	3	1	1	4	7	9	21	21	31	7	1	22	9
TGGATGCTGTAGTTAGCACA:GATCAATGTCAGCTGCTTTTA	0	3	4	3	0	4	6	6	7	29	28	30	6	2	26	16
TGGATGCTGTAGTTAGCACA:CTTTCCGCTCTCTTGCAATCA	0	5	5	3	0	4	3	12	8	20	32	37	4	1	22	13
TGGATGCTGTAGTTAGCACA:GAAATGTGCTACACTGGACAC	0	4	6	6	2	6	5	18	11	27	44	41	5	0	32	13
TGGATGCTGTAGTTAGCACA:TTAGTGACCTGCTTATGTGCC	0	5	3	4	1	2	3	9	18	36	36	59	5	0	13	9
TGGATGCTGTAGTTAGCACA:CGCTGGTGATGTCAGCACAGT	0	5	4	11	1	4	5	18	14	46	56	45	4	0	32	22
TGGATGCTGTAGTTAGCACA:TCCCGTGGAATGAAATCCGAA	0	2	1	7	1	6	2	8	8	21	31	36	3	0	22	9
TGGATGCTGTAGTTAGCACA:GGGGAGTCCGGGAAGCACCAA	0	1	3	6	2	0	2	10	8	19	30	32	5	1	13	12
TGGATGCTGTAGTTAGCACA:GACCAATCAGTGGTCGCCCTG	1	3	3	3	1	3	3	8	5	28	22	43	8	1	20	9
TGGATGCTGTAGTTAGCACA:TTCGATTCTAGGTGGTGGCTT	0	2	6	6	2	5	4	11	13	18	23	38	5	1	31	13
TGGATGCTGTAGTTAGCACA:GAGATGTAGTTTCAAGAAACC	0	1	3	3	0	4	3	15	9	27	34	48	8	3	34	26
TGGATGCTGTAGTTAGCACA:TCTGAGTCTAATGCTACCAGC	0	1	2	3	0	4	5	9	8	20	36	24	6	1	30	25
TGGATGCTGTAGTTAGCACA:CATCATCGTCAGTGACTTCCA	165	1082	1724	2542	986	1536	1781	2935	3184	3824	3899	3677	1348	240	5640	2554
TGGATGCTGTAGTTAGCACA:CGACATGCCCAGCCCTATTCT	0	3	2	7	1	3	3	15	13	37	65	59	8	1	36	13
TGGATGCTGTAGTTAGCACA:GAAGTTAACTTCCACGCTTTT	2	3	5	2	1	2	2	14	11	31	47	48	2	0	36	14
TGGATGCTGTAGTTAGCACA:CGGTTTCTAAGCCAATTTTTC	0	0	5	6	3	2	3	8	13	32	39	33	2	0	26	9
TGGATGCTGTAGTTAGCACA:GACTTGTCCGCGCCAGGAGGA	1	1	6	5	3	8	5	22	5	32	51	51	6	0	32	17
TGGATGCTGTAGTTAGCACA:TAATAGTGGGCTCCTTAGCAC	1	1	3	7	0	3	7	12	9	22	28	39	2	0	38	10
TGGATGCTGTAGTTAGCACA:GACTTGCAGACGAACTCCAAG	0	3	3	5	3	2	5	14	9	23	33	36	5	1	36	13
TGGATGCTGTAGTTAGCACA:ACTGTTTCACGTTGTCCCCCA	0	1	1	4	0	0	4	4	9	22	32	27	2	0	17	8
TGGATGCTGTAGTTAGCACA:GGGTCAGCGCAGAAGTCTAGT	1	0	4	3	3	2	3	6	4	11	15	22	3	0	18	5
TGGATGCTGTAGTTAGCACA:GACAAGATCGCGGAAATCAAG	0	2	6	4	1	5	4	12	16	39	43	41	3	0	27	15
TGGATGCTGTAGTTAGCACA:GCATGACATGAACTGGTACAG	0	2	2	2	1	1	6	12	11	23	34	46	4	0	32	13
TGGATGCTGTAGTTAGCACA:GGTCTTCCACGCCTGCATCAA	0	3	2	8	1	4	5	16	20	41	54	54	5	0	31	19
TGGATGCTGTAGTTAGCACA:ACCGGATATCTGCTTCCTCAC	1	0	3	3	3	3	4	15	15	23	36	39	7	0	23	19
TGGATGCTGTAGTTAGCACA:GGTGATACAACTCGTTCGTAG	0	2	4	3	1	7	2	17	8	29	36	42	3	1	23	15
TGGATGCTGTAGTTAGCACA:CTTGGAATTGTTGGACCATGC	0	2	8	8	0	0	7	11	14	22	37	32	4	0	19	19
TGGATGCTGTAGTTAGCACA:CTTGATGAAAGCGGCTCTCAG	1	1	3	8	1	3	5	15	14	23	30	30	3	1	25	15
TGGATGCTGTAGTTAGCACA:CAAGACTCTCGAAATTATGGA	0	3	3	2	0	3	2	6	8	25	28	25	9	1	26	12
TGGATGCTGTAGTTAGCACA:CAGTTGACCAGCCCTAGACTT	0	2	5	8	1	5	4	24	9	41	50	76	7	2	26	25
TGGATGCTGTAGTTAGCACA:GGTCTCGACCCAGCTTCAGGA	0	2	4	8	3	3	5	13	7	36	38	60	5	1	28	21
TGGATGCTGTAGTTAGCACA:AACCGTCAGCTTCCGGCGTTT	0	4	11	5	2	2	3	15	8	33	42	56	7	1	32	15
TGGATGCTGTAGTTAGCACA:TGCTACCTAGACAACGCAGAA	0	0	4	5	1	2	1	17	16	26	32	41	3	0	36	8
TGGATGCTGTAGTTAGCACA:ATTTGAGGGAGCAAGGTAAAG	0	3	4	7	0	3	9	9	9	31	33	30	2	1	37	11
TGGATGCTGTAGTTAGCACA:CAGATATGTCGAAATGTCAAC	0	2	4	4	0	0	3	8	7	15	25	26	5	0	12	11
TGGATGCTGTAGTTAGCACA:CAATTTGTGGCAAAGGATCCC	0	1	7	5	1	2	5	17	12	53	71	87	7	3	45	24
TGGATGCTGTAGTTAGCACA:ACCTTACATATTCATCTTGAC	0	2	3	8	2	4	7	10	17	22	31	39	3	1	28	16
TGGATGCTGTAGTTAGCACA:GATCGACACTCTAGAGAACCC	0	5	6	3	2	3	2	16	12	34	57	51	7	1	42	20
TGGATGCTGTAGTTAGCACA:GCTTGTGAACACTGGGGTCGT	1	2	6	3	2	1	1	18	12	39	32	43	2	1	26	10
TGGATGCTGTAGTTAGCACA:ACGGTACAGTAATATCATGAA	2	3	3	8	0	6	5	7	16	32	33	46	7	0	34	16
TGGATGCTGTAGTTAGCACA:CCCAGTGCCATGAAGCATACT	0	1	9	8	1	5	5	8	6	17	7	15	3	2	17	6
TGGATGCTGTAGTTAGCACA:AGATGGCACTGGCTGCCTGCT	0	4	1	7	1	3	6	19	6	44	49	57	8	0	23	13
TGGATGCTGTAGTTAGCACA:GGGTGGCTCCGAGTCATTGTA	0	0	5	6	1	4	8	8	11	27	32	34	3	0	27	14
TGGATGCTGTAGTTAGCACA:CGCCTGCCTCCCTCAGCGCTT	1	6	3	7	1	7	3	14	18	49	51	50	6	0	33	4
TGGATGCTGTAGTTAGCACA:CAATACCTGCATCTCCTTGTC	0	2	2	6	2	4	5	18	14	40	39	42	1	2	29	14
TGGATGCTGTAGTTAGCACA:CCAGCTCCTCTTCGGGCGACA	1	2	0	3	2	2	4	12	6	20	28	21	2	3	19	10
TGGATGCTGTAGTTAGCACA:CGGGAGTCTGGCGTGAGGGTG	0	0	4	5	1	5	2	14	16	34	42	38	1	0	33	8
TGGATGCTGTAGTTAGCACA:TGGTGTGCAAGGCGGGCATCA	0	1	3	2	0	4	0	14	17	24	31	42	2	0	9	9
TGGATGCTGTAGTTAGCACA:TCTTCAAGGTGAGTGAGGGCT	0	1	2	3	1	0	2	10	2	24	20	24	0	0	12	4
TGGATGCTGTAGTTAGCACA:CAGCTTCTTCATCATGTCCTC	0	1	2	4	1	2	2	10	7	29	35	35	2	2	20	9
TGGATGCTGTAGTTAGCACA:TTTAGGAATTGCTGTTGGGAC	0	1	2	8	3	4	2	7	16	48	57	66	4	1	22	22
TGGATGCTGTAGTTAGCACA:GAGAGTAAGTCGCACCAGAAA	1	1	2	13	3	4	7	9	15	24	23	33	7	0	24	13
TGGATGCTGTAGTTAGCACA:ACTGATTTTGTTTCATCCACA	0	0	4	4	2	3	5	9	6	16	20	26	5	1	16	13
TGGATGCTGTAGTTAGCACA:TGTTTCAAATTGGTCAAGATC	1	1	6	7	1	2	4	11	8	31	40	32	6	1	28	14
TGGATGCTGTAGTTAGCACA:TCTCGAACTCCTGCAGTCTCA	1	1	0	2	0	4	5	9	7	26	34	23	6	2	26	14
TGGATGCTGTAGTTAGCACA:CTACGCCAAAAAAATCGTAAA	0	0	1	1	0	5	6	9	8	31	27	31	4	2	21	11
TGGATGCTGTAGTTAGCACA:TGCAAAAAAATCCATTCAACT	1	2	1	5	2	2	1	13	8	18	28	30	4	0	31	11
TGGATGCTGTAGTTAGCACA:AAAAAAAGAGTCGAATGTTTT	0	1	1	2	3	2	5	6	11	17	20	26	1	1	30	13
AGAACTTAAGCGAGGCCCTG:GATCAATGTCAGCTGCTTTTA	0	1	1	12	4	3	3	20	14	60	63	71	4	1	54	22
AGAACTTAAGCGAGGCCCTG:CTTTCCGCTCTCTTGCAATCA	0	6	2	7	0	5	6	17	8	37	65	67	9	1	33	24
AGAACTTAAGCGAGGCCCTG:GAAATGTGCTACACTGGACAC	0	3	4	11	0	2	5	36	23	67	107	99	6	0	55	21
AGAACTTAAGCGAGGCCCTG:TTAGTGACCTGCTTATGTGCC	1	4	8	5	2	8	2	35	22	76	115	107	8	1	43	22
AGAACTTAAGCGAGGCCCTG:CGCTGGTGATGTCAGCACAGT	0	6	8	3	1	5	5	29	30	65	84	127	10	0	69	33
AGAACTTAAGCGAGGCCCTG:TCCCGTGGAATGAAATCCGAA	0	0	7	1	3	10	3	13	14	51	56	83	9	0	31	12
AGAACTTAAGCGAGGCCCTG:GGGGAGTCCGGGAAGCACCAA	3	2	2	5	0	4	2	14	12	47	75	74	8	0	28	14
AGAACTTAAGCGAGGCCCTG:GACCAATCAGTGGTCGCCCTG	0	2	4	1	0	3	5	15	12	52	56	81	1	0	21	19
AGAACTTAAGCGAGGCCCTG:TTCGATTCTAGGTGGTGGCTT	0	3	4	4	1	4	3	23	13	55	65	51	4	1	42	10
AGAACTTAAGCGAGGCCCTG:GAGATGTAGTTTCAAGAAACC	0	3	9	4	1	4	3	17	18	56	75	98	8	0	39	22
AGAACTTAAGCGAGGCCCTG:TCTGAGTCTAATGCTACCAGC	0	2	2	10	4	2	3	17	16	61	57	79	4	2	33	17
AGAACTTAAGCGAGGCCCTG:CATCATCGTCAGTGACTTCCA	0	4	2	4	3	2	4	11	7	41	47	57	5	1	33	13
AGAACTTAAGCGAGGCCCTG:CGACATGCCCAGCCCTATTCT	345	2605	4048	5540	2541	3447	4116	6804	6946	8899	9704	8831	3088	458	13073	5624
AGAACTTAAGCGAGGCCCTG:GAAGTTAACTTCCACGCTTTT	1	2	3	8	1	4	4	25	21	65	95	100	11	0	48	26
AGAACTTAAGCGAGGCCCTG:CGGTTTCTAAGCCAATTTTTC	0	4	8	5	2	1	4	24	22	54	81	114	13	1	42	27
AGAACTTAAGCGAGGCCCTG:GACTTGTCCGCGCCAGGAGGA	0	3	4	5	3	3	3	28	20	65	103	98	4	2	53	30
AGAACTTAAGCGAGGCCCTG:TAATAGTGGGCTCCTTAGCAC	0	0	3	4	1	3	3	8	20	49	41	64	7	1	43	8
AGAACTTAAGCGAGGCCCTG:GACTTGCAGACGAACTCCAAG	0	2	2	1	1	2	5	27	24	53	74	76	8	0	58	29
AGAACTTAAGCGAGGCCCTG:ACTGTTTCACGTTGTCCCCCA	0	0	5	1	0	4	2	16	12	45	69	52	2	0	26	14
AGAACTTAAGCGAGGCCCTG:GGGTCAGCGCAGAAGTCTAGT	0	2	4	8	2	3	6	18	11	43	39	36	1	0	29	16
AGAACTTAAGCGAGGCCCTG:GACAAGATCGCGGAAATCAAG	1	2	6	6	2	5	2	30	19	54	87	90	12	2	43	22
AGAACTTAAGCGAGGCCCTG:GCATGACATGAACTGGTACAG	0	3	7	8	0	3	4	22	18	63	84	96	6	1	43	28
AGAACTTAAGCGAGGCCCTG:GGTCTTCCACGCCTGCATCAA	1	1	3	5	1	3	5	22	30	81	104	125	5	2	53	18
AGAACTTAAGCGAGGCCCTG:ACCGGATATCTGCTTCCTCAC	0	0	3	5	3	4	2	32	16	72	86	82	7	0	48	25
AGAACTTAAGCGAGGCCCTG:GGTGATACAACTCGTTCGTAG	1	3	5	4	1	2	4	19	16	68	83	104	7	0	28	20
AGAACTTAAGCGAGGCCCTG:CTTGGAATTGTTGGACCATGC	0	0	4	6	4	4	6	22	20	61	79	83	9	3	58	25
AGAACTTAAGCGAGGCCCTG:CTTGATGAAAGCGGCTCTCAG	0	0	2	4	1	2	11	20	19	41	72	68	5	0	30	12
AGAACTTAAGCGAGGCCCTG:CAAGACTCTCGAAATTATGGA	1	4	3	3	1	4	8	27	18	47	64	70	11	2	34	18
AGAACTTAAGCGAGGCCCTG:CAGTTGACCAGCCCTAGACTT	1	4	7	11	2	8	6	52	30	98	129	164	13	2	73	51
AGAACTTAAGCGAGGCCCTG:GGTCTCGACCCAGCTTCAGGA	0	2	7	7	3	6	5	32	24	67	111	122	12	0	63	25
AGAACTTAAGCGAGGCCCTG:AACCGTCAGCTTCCGGCGTTT	0	4	4	5	1	6	4	16	22	58	68	83	8	0	29	20
AGAACTTAAGCGAGGCCCTG:TGCTACCTAGACAACGCAGAA	0	4	3	5	3	3	5	23	17	58	90	89	7	0	45	26
AGAACTTAAGCGAGGCCCTG:ATTTGAGGGAGCAAGGTAAAG	1	3	12	1	2	11	3	22	11	72	77	83	8	1	44	19
AGAACTTAAGCGAGGCCCTG:CAGATATGTCGAAATGTCAAC	0	3	5	4	2	5	2	18	16	32	59	46	2	0	17	21
AGAACTTAAGCGAGGCCCTG:CAATTTGTGGCAAAGGATCCC	1	3	2	5	4	11	10	44	38	111	140	140	9	1	52	31
AGAACTTAAGCGAGGCCCTG:ACCTTACATATTCATCTTGAC	2	2	6	5	2	4	7	20	13	55	69	90	6	1	48	23
AGAACTTAAGCGAGGCCCTG:GATCGACACTCTAGAGAACCC	0	5	7	3	2	5	2	31	25	75	113	118	14	2	68	40
AGAACTTAAGCGAGGCCCTG:GCTTGTGAACACTGGGGTCGT	0	0	5	5	0	2	5	29	17	74	108	114	10	0	36	23
AGAACTTAAGCGAGGCCCTG:ACGGTACAGTAATATCATGAA	0	6	4	13	4	8	3	19	24	63	86	93	11	0	63	21
AGAACTTAAGCGAGGCCCTG:CCCAGTGCCATGAAGCATACT	0	2	4	13	4	3	7	6	14	15	16	21	1	0	29	4
AGAACTTAAGCGAGGCCCTG:AGATGGCACTGGCTGCCTGCT	0	3	8	6	2	3	5	31	26	104	113	113	7	1	51	28
AGAACTTAAGCGAGGCCCTG:GGGTGGCTCCGAGTCATTGTA	0	0	8	7	1	4	7	21	15	53	74	82	2	2	35	18
AGAACTTAAGCGAGGCCCTG:CGCCTGCCTCCCTCAGCGCTT	1	3	1	6	0	7	8	27	24	93	125	126	5	1	32	12
AGAACTTAAGCGAGGCCCTG:CAATACCTGCATCTCCTTGTC	0	4	2	10	3	6	5	22	30	70	99	92	2	1	20	13
AGAACTTAAGCGAGGCCCTG:CCAGCTCCTCTTCGGGCGACA	0	2	2	4	2	2	7	16	20	28	54	83	3	1	26	12
AGAACTTAAGCGAGGCCCTG:CGGGAGTCTGGCGTGAGGGTG	1	2	5	4	0	3	6	20	14	79	96	98	2	2	24	11
AGAACTTAAGCGAGGCCCTG:TGGTGTGCAAGGCGGGCATCA	0	0	2	3	4	3	3	18	26	69	85	101	2	0	12	4
AGAACTTAAGCGAGGCCCTG:TCTTCAAGGTGAGTGAGGGCT	0	2	4	5	2	3	3	6	9	39	65	58	1	0	16	5
AGAACTTAAGCGAGGCCCTG:CAGCTTCTTCATCATGTCCTC	0	1	3	4	1	3	5	21	15	49	69	75	6	0	18	10
AGAACTTAAGCGAGGCCCTG:TTTAGGAATTGCTGTTGGGAC	0	1	6	9	3	2	6	38	27	87	130	157	15	1	50	22
AGAACTTAAGCGAGGCCCTG:GAGAGTAAGTCGCACCAGAAA	2	4	7	4	1	3	9	19	13	49	42	70	4	1	31	19
AGAACTTAAGCGAGGCCCTG:ACTGATTTTGTTTCATCCACA	0	1	4	4	0	0	3	13	12	25	31	38	2	0	16	7
AGAACTTAAGCGAGGCCCTG:TGTTTCAAATTGGTCAAGATC	0	3	7	9	1	4	5	21	13	32	55	60	8	1	64	14
AGAACTTAAGCGAGGCCCTG:TCTCGAACTCCTGCAGTCTCA	0	2	4	4	1	7	4	23	32	57	78	78	3	4	18	10
AGAACTTAAGCGAGGCCCTG:CTACGCCAAAAAAATCGTAAA	2	0	2	5	2	2	4	27	20	61	76	77	6	1	39	24
AGAACTTAAGCGAGGCCCTG:TGCAAAAAAATCCATTCAACT	0	2	4	4	1	2	2	12	9	51	57	67	2	1	25	16
AGAACTTAAGCGAGGCCCTG:AAAAAAAGAGTCGAATGTTTT	2	3	2	7	1	0	7	17	8	27	40	26	7	1	27	21
ATAGGATGCTCCAACAACCA:GATCAATGTCAGCTGCTTTTA	1	4	2	9	1	5	7	16	7	48	51	57	9	1	43	19
ATAGGATGCTCCAACAACCA:CTTTCCGCTCTCTTGCAATCA	0	4	5	2	4	4	5	21	15	36	53	41	6	2	41	15
ATAGGATGCTCCAACAACCA:GAAATGTGCTACACTGGACAC	0	0	2	3	4	1	4	19	23	62	74	93	13	1	38	24
ATAGGATGCTCCAACAACCA:TTAGTGACCTGCTTATGTGCC	1	1	4	11	1	2	6	25	16	87	84	99	8	1	32	27
ATAGGATGCTCCAACAACCA:CGCTGGTGATGTCAGCACAGT	2	1	5	3	2	8	11	22	26	79	73	110	12	0	66	39
ATAGGATGCTCCAACAACCA:TCCCGTGGAATGAAATCCGAA	0	0	0	2	1	3	3	14	8	46	57	59	6	1	29	17
ATAGGATGCTCCAACAACCA:GGGGAGTCCGGGAAGCACCAA	0	2	4	2	0	4	10	18	12	66	76	61	7	0	30	8
ATAGGATGCTCCAACAACCA:GACCAATCAGTGGTCGCCCTG	0	4	1	3	4	3	2	14	10	40	53	73	8	1	46	18
ATAGGATGCTCCAACAACCA:TTCGATTCTAGGTGGTGGCTT	0	1	0	7	2	7	7	14	6	40	51	41	3	0	32	6
ATAGGATGCTCCAACAACCA:GAGATGTAGTTTCAAGAAACC	2	3	5	13	0	4	5	15	19	53	56	72	11	1	47	16
ATAGGATGCTCCAACAACCA:TCTGAGTCTAATGCTACCAGC	0	2	3	4	0	2	3	21	10	49	53	60	4	1	22	20
ATAGGATGCTCCAACAACCA:CATCATCGTCAGTGACTTCCA	0	1	0	4	0	2	3	12	6	39	30	49	6	0	14	11
ATAGGATGCTCCAACAACCA:CGACATGCCCAGCCCTATTCT	0	1	4	5	3	6	7	19	21	70	91	102	8	2	60	26
ATAGGATGCTCCAACAACCA:GAAGTTAACTTCCACGCTTTT	306	2152	3532	5062	2192	2883	3576	5889	6263	7787	8461	7673	2957	458	12055	5495
ATAGGATGCTCCAACAACCA:CGGTTTCTAAGCCAATTTTTC	0	2	2	4	5	4	5	20	22	47	88	80	9	2	54	23
ATAGGATGCTCCAACAACCA:GACTTGTCCGCGCCAGGAGGA	0	2	3	6	3	2	1	15	29	76	81	86	13	2	79	39
ATAGGATGCTCCAACAACCA:TAATAGTGGGCTCCTTAGCAC	0	2	4	4	1	6	6	14	13	38	57	63	4	0	27	15
ATAGGATGCTCCAACAACCA:GACTTGCAGACGAACTCCAAG	0	1	5	8	0	3	2	18	18	41	48	53	9	2	32	16
ATAGGATGCTCCAACAACCA:ACTGTTTCACGTTGTCCCCCA	0	1	1	3	0	4	3	23	8	40	58	59	1	0	28	16
ATAGGATGCTCCAACAACCA:GGGTCAGCGCAGAAGTCTAGT	0	2	4	2	2	1	3	9	10	23	31	33	6	2	26	16
ATAGGATGCTCCAACAACCA:GACAAGATCGCGGAAATCAAG	1	1	9	2	2	3	4	15	20	55	66	74	7	0	38	14
ATAGGATGCTCCAACAACCA:GCATGACATGAACTGGTACAG	0	4	4	5	1	7	5	21	14	53	60	84	15	1	30	16
ATAGGATGCTCCAACAACCA:GGTCTTCCACGCCTGCATCAA	0	3	4	3	2	6	5	16	22	65	89	93	6	1	51	27
ATAGGATGCTCCAACAACCA:ACCGGATATCTGCTTCCTCAC	2	3	3	7	0	5	6	15	9	62	70	85	9	2	45	25
ATAGGATGCTCCAACAACCA:GGTGATACAACTCGTTCGTAG	0	4	2	3	0	2	4	19	24	63	68	89	8	0	35	16
ATAGGATGCTCCAACAACCA:CTTGGAATTGTTGGACCATGC	0	2	3	5	1	3	2	19	9	44	69	57	7	1	42	24
ATAGGATGCTCCAACAACCA:CTTGATGAAAGCGGCTCTCAG	0	0	7	9	1	4	2	15	19	58	54	60	6	0	27	18
ATAGGATGCTCCAACAACCA:CAAGACTCTCGAAATTATGGA	0	3	1	5	2	3	7	18	14	46	63	57	5	1	40	16
ATAGGATGCTCCAACAACCA:CAGTTGACCAGCCCTAGACTT	1	1	7	8	2	3	4	33	32	75	111	119	7	3	50	34
ATAGGATGCTCCAACAACCA:GGTCTCGACCCAGCTTCAGGA	1	5	7	6	2	3	4	20	17	74	83	98	14	1	59	30
ATAGGATGCTCCAACAACCA:AACCGTCAGCTTCCGGCGTTT	0	4	4	6	2	2	3	22	19	62	79	73	7	1	43	32
ATAGGATGCTCCAACAACCA:TGCTACCTAGACAACGCAGAA	0	2	6	8	3	4	4	24	23	63	76	86	12	1	49	22
ATAGGATGCTCCAACAACCA:ATTTGAGGGAGCAAGGTAAAG	0	2	7	4	2	2	9	10	19	44	82	53	9	1	28	19
ATAGGATGCTCCAACAACCA:CAGATATGTCGAAATGTCAAC	0	2	5	2	2	5	2	8	10	43	40	45	5	0	28	12
ATAGGATGCTCCAACAACCA:CAATTTGTGGCAAAGGATCCC	1	1	5	5	2	4	8	30	38	104	93	124	16	2	67	27
ATAGGATGCTCCAACAACCA:ACCTTACATATTCATCTTGAC	0	3	8	6	4	7	4	17	13	50	53	75	8	1	32	31
ATAGGATGCTCCAACAACCA:GATCGACACTCTAGAGAACCC	0	1	2	12	3	4	2	32	23	64	82	105	20	1	60	32
ATAGGATGCTCCAACAACCA:GCTTGTGAACACTGGGGTCGT	0	2	2	9	3	3	8	27	13	76	89	104	18	1	49	23
ATAGGATGCTCCAACAACCA:ACGGTACAGTAATATCATGAA	1	3	7	4	5	0	6	23	15	64	71	87	4	1	47	32
ATAGGATGCTCCAACAACCA:CCCAGTGCCATGAAGCATACT	0	2	2	5	0	4	3	6	5	13	17	16	4	1	22	9
ATAGGATGCTCCAACAACCA:AGATGGCACTGGCTGCCTGCT	0	2	8	13	0	7	8	35	24	73	93	110	9	4	37	18
ATAGGATGCTCCAACAACCA:GGGTGGCTCCGAGTCATTGTA	1	4	2	5	1	3	10	22	21	62	57	61	3	2	44	14
ATAGGATGCTCCAACAACCA:CGCCTGCCTCCCTCAGCGCTT	0	0	2	8	1	8	6	20	26	73	91	106	4	1	29	14
ATAGGATGCTCCAACAACCA:CAATACCTGCATCTCCTTGTC	0	2	0	10	5	5	10	27	7	56	67	92	3	1	24	17
ATAGGATGCTCCAACAACCA:CCAGCTCCTCTTCGGGCGACA	0	2	3	5	4	1	7	17	9	40	35	45	6	0	25	7
ATAGGATGCTCCAACAACCA:CGGGAGTCTGGCGTGAGGGTG	1	1	4	10	1	3	3	18	10	61	77	89	4	0	25	17
ATAGGATGCTCCAACAACCA:TGGTGTGCAAGGCGGGCATCA	0	6	2	8	0	5	7	23	19	52	85	80	0	0	12	10
ATAGGATGCTCCAACAACCA:TCTTCAAGGTGAGTGAGGGCT	1	2	7	1	0	7	4	16	17	40	45	43	8	0	13	6
ATAGGATGCTCCAACAACCA:CAGCTTCTTCATCATGTCCTC	0	5	4	4	3	5	6	16	20	56	63	71	5	0	18	12
ATAGGATGCTCCAACAACCA:TTTAGGAATTGCTGTTGGGAC	0	0	10	8	2	6	9	28	23	91	119	136	12	3	64	24
ATAGGATGCTCCAACAACCA:GAGAGTAAGTCGCACCAGAAA	0	0	7	11	5	10	8	22	13	54	58	69	12	2	25	18
ATAGGATGCTCCAACAACCA:ACTGATTTTGTTTCATCCACA	2	3	0	2	2	6	1	11	9	27	28	32	3	1	11	6
ATAGGATGCTCCAACAACCA:TGTTTCAAATTGGTCAAGATC	1	1	6	7	4	2	5	15	18	38	48	56	7	2	30	14
ATAGGATGCTCCAACAACCA:TCTCGAACTCCTGCAGTCTCA	0	2	1	6	2	1	7	14	16	60	69	53	3	2	30	15
ATAGGATGCTCCAACAACCA:CTACGCCAAAAAAATCGTAAA	0	2	4	8	0	2	6	9	19	52	68	71	8	1	33	11
ATAGGATGCTCCAACAACCA:TGCAAAAAAATCCATTCAACT	0	1	2	5	0	2	7	13	9	35	41	56	4	0	24	16
ATAGGATGCTCCAACAACCA:AAAAAAAGAGTCGAATGTTTT	2	0	2	6	1	4	6	11	5	31	42	48	6	2	25	13
AGTACGACTGCGAACAGCGA:GATCAATGTCAGCTGCTTTTA	2	2	5	10	4	8	6	20	14	53	86	83	18	2	40	16
AGTACGACTGCGAACAGCGA:CTTTCCGCTCTCTTGCAATCA	0	5	3	6	5	7	4	18	18	48	49	55	4	3	46	17
AGTACGACTGCGAACAGCGA:GAAATGTGCTACACTGGACAC	0	2	3	3	5	4	6	26	26	86	104	102	12	0	54	31
AGTACGACTGCGAACAGCGA:TTAGTGACCTGCTTATGTGCC	0	4	7	7	3	9	8	31	35	80	107	117	13	1	43	21
AGTACGACTGCGAACAGCGA:CGCTGGTGATGTCAGCACAGT	1	4	6	7	5	3	8	30	24	70	92	113	11	0	61	30
AGTACGACTGCGAACAGCGA:TCCCGTGGAATGAAATCCGAA	0	3	5	6	2	5	10	25	15	51	65	76	12	3	51	22
AGTACGACTGCGAACAGCGA:GGGGAGTCCGGGAAGCACCAA	0	2	8	8	1	6	6	18	21	60	61	93	13	2	30	16
AGTACGACTGCGAACAGCGA:GACCAATCAGTGGTCGCCCTG	0	6	6	4	4	7	6	15	21	74	55	76	11	2	37	21
AGTACGACTGCGAACAGCGA:TTCGATTCTAGGTGGTGGCTT	0	1	3	3	3	1	3	20	17	45	59	72	10	0	35	10
AGTACGACTGCGAACAGCGA:GAGATGTAGTTTCAAGAAACC	0	2	3	9	0	1	7	26	21	62	74	77	15	1	65	24
AGTACGACTGCGAACAGCGA:TCTGAGTCTAATGCTACCAGC	0	6	4	4	3	2	9	19	20	43	67	75	8	0	34	10
AGTACGACTGCGAACAGCGA:CATCATCGTCAGTGACTTCCA	0	0	4	2	5	2	4	14	15	36	48	48	3	2	25	23
AGTACGACTGCGAACAGCGA:CGACATGCCCAGCCCTATTCT	0	4	5	5	10	5	4	33	28	69	101	110	16	0	42	19
AGTACGACTGCGAACAGCGA:GAAGTTAACTTCCACGCTTTT	2	4	6	8	4	7	8	27	23	58	91	113	10	1	52	21
AGTACGACTGCGAACAGCGA:CGGTTTCTAAGCCAATTTTTC	354	2481	4142	5829	2406	3494	4178	7028	7203	8634	9253	8451	3230	542	13366	6224
AGTACGACTGCGAACAGCGA:GACTTGTCCGCGCCAGGAGGA	1	3	4	8	0	3	7	30	13	79	94	102	8	3	72	33
AGTACGACTGCGAACAGCGA:TAATAGTGGGCTCCTTAGCAC	0	2	5	5	2	5	4	12	15	56	62	71	4	0	31	16
AGTACGACTGCGAACAGCGA:GACTTGCAGACGAACTCCAAG	0	1	2	4	1	6	4	20	18	62	67	84	6	1	37	25
AGTACGACTGCGAACAGCGA:ACTGTTTCACGTTGTCCCCCA	0	0	6	4	1	2	2	18	15	38	58	65	1	0	30	21
AGTACGACTGCGAACAGCGA:GGGTCAGCGCAGAAGTCTAGT	0	2	8	7	1	5	6	13	17	39	39	40	2	1	31	18
AGTACGACTGCGAACAGCGA:GACAAGATCGCGGAAATCAAG	2	4	7	3	3	6	5	34	20	57	86	105	12	4	64	18
AGTACGACTGCGAACAGCGA:GCATGACATGAACTGGTACAG	0	3	3	4	3	5	5	29	18	100	80	94	9	2	61	34
AGTACGACTGCGAACAGCGA:GGTCTTCCACGCCTGCATCAA	0	0	7	6	3	3	5	20	24	90	128	116	17	1	69	43
AGTACGACTGCGAACAGCGA:ACCGGATATCTGCTTCCTCAC	0	8	7	4	2	7	7	23	18	69	84	104	10	2	50	19
AGTACGACTGCGAACAGCGA:GGTGATACAACTCGTTCGTAG	0	0	3	8	0	3	9	19	14	72	85	76	9	0	41	20
AGTACGACTGCGAACAGCGA:CTTGGAATTGTTGGACCATGC	1	1	5	5	4	4	5	25	16	61	69	75	9	3	46	25
AGTACGACTGCGAACAGCGA:CTTGATGAAAGCGGCTCTCAG	2	2	3	8	2	2	7	24	17	50	66	80	6	0	27	23
AGTACGACTGCGAACAGCGA:CAAGACTCTCGAAATTATGGA	3	1	5	9	5	4	6	15	20	43	55	68	11	2	57	29
AGTACGACTGCGAACAGCGA:CAGTTGACCAGCCCTAGACTT	2	1	4	8	5	5	5	41	38	116	135	159	14	3	68	34
AGTACGACTGCGAACAGCGA:GGTCTCGACCCAGCTTCAGGA	0	1	6	5	4	4	1	28	25	90	83	112	13	3	60	36
AGTACGACTGCGAACAGCGA:AACCGTCAGCTTCCGGCGTTT	0	3	7	9	1	6	9	20	20	57	67	92	8	2	60	28
AGTACGACTGCGAACAGCGA:TGCTACCTAGACAACGCAGAA	0	1	6	6	0	5	4	37	27	71	79	94	7	2	33	23
AGTACGACTGCGAACAGCGA:ATTTGAGGGAGCAAGGTAAAG	1	1	6	8	1	2	9	26	19	62	67	87	11	2	54	21
AGTACGACTGCGAACAGCGA:CAGATATGTCGAAATGTCAAC	0	1	4	4	5	3	6	15	15	41	50	48	3	1	24	19
AGTACGACTGCGAACAGCGA:CAATTTGTGGCAAAGGATCCC	1	5	7	13	1	8	6	34	35	108	146	129	13	3	51	28
AGTACGACTGCGAACAGCGA:ACCTTACATATTCATCTTGAC	0	3	3	4	2	6	6	17	18	58	75	90	7	1	53	25
AGTACGACTGCGAACAGCGA:GATCGACACTCTAGAGAACCC	0	3	7	8	5	8	5	22	26	92	103	103	8	1	72	33
AGTACGACTGCGAACAGCGA:GCTTGTGAACACTGGGGTCGT	0	4	6	8	4	6	6	17	22	82	94	102	11	3	45	28
AGTACGACTGCGAACAGCGA:ACGGTACAGTAATATCATGAA	0	5	4	11	3	3	5	17	19	67	91	86	11	4	52	26
AGTACGACTGCGAACAGCGA:CCCAGTGCCATGAAGCATACT	1	5	8	10	2	1	4	4	8	15	15	13	4	0	19	11
AGTACGACTGCGAACAGCGA:AGATGGCACTGGCTGCCTGCT	0	4	6	6	3	16	2	19	26	102	104	121	12	0	54	32
AGTACGACTGCGAACAGCGA:GGGTGGCTCCGAGTCATTGTA	0	1	1	5	4	1	9	24	16	61	58	103	8	1	54	35
AGTACGACTGCGAACAGCGA:CGCCTGCCTCCCTCAGCGCTT	0	3	7	3	5	8	6	21	29	71	119	127	6	0	29	11
AGTACGACTGCGAACAGCGA:CAATACCTGCATCTCCTTGTC	1	4	5	7	2	6	6	28	20	70	109	94	4	1	25	30
AGTACGACTGCGAACAGCGA:CCAGCTCCTCTTCGGGCGACA	0	3	6	8	4	7	5	19	10	40	71	73	5	1	31	21
AGTACGACTGCGAACAGCGA:CGGGAGTCTGGCGTGAGGGTG	2	4	5	1	3	7	4	19	32	64	73	124	11	0	27	18
AGTACGACTGCGAACAGCGA:TGGTGTGCAAGGCGGGCATCA	0	5	5	4	4	2	3	26	15	54	85	109	2	0	7	4
AGTACGACTGCGAACAGCGA:TCTTCAAGGTGAGTGAGGGCT	0	3	4	5	3	0	2	14	9	45	52	50	6	1	16	4
AGTACGACTGCGAACAGCGA:CAGCTTCTTCATCATGTCCTC	0	3	2	5	3	6	5	24	31	63	71	78	5	1	16	7
AGTACGACTGCGAACAGCGA:TTTAGGAATTGCTGTTGGGAC	0	2	10	10	7	11	5	49	33	91	152	142	6	0	51	20
AGTACGACTGCGAACAGCGA:GAGAGTAAGTCGCACCAGAAA	0	4	3	6	4	4	4	13	19	50	80	72	9	2	50	16
AGTACGACTGCGAACAGCGA:ACTGATTTTGTTTCATCCACA	0	1	2	5	0	1	5	8	8	28	36	48	4	1	21	9
AGTACGACTGCGAACAGCGA:TGTTTCAAATTGGTCAAGATC	0	6	4	9	1	5	7	20	17	32	61	56	10	2	47	30
AGTACGACTGCGAACAGCGA:TCTCGAACTCCTGCAGTCTCA	0	3	3	10	1	3	4	22	19	57	73	75	9	2	10	14
AGTACGACTGCGAACAGCGA:CTACGCCAAAAAAATCGTAAA	1	0	2	10	7	4	7	18	19	66	76	74	5	1	46	30
AGTACGACTGCGAACAGCGA:TGCAAAAAAATCCATTCAACT	0	3	7	5	2	2	5	22	24	36	61	78	9	1	61	17
AGTACGACTGCGAACAGCGA:AAAAAAAGAGTCGAATGTTTT	0	1	4	3	0	0	2	20	6	30	43	34	7	2	32	15
TCCTGGTCCGAAGCCGAGTG:GATCAATGTCAGCTGCTTTTA	0	3	3	5	0	4	3	23	17	55	69	89	15	4	72	47
TCCTGGTCCGAAGCCGAGTG:CTTTCCGCTCTCTTGCAATCA	3	4	4	5	3	3	3	17	6	36	41	47	15	1	45	33
TCCTGGTCCGAAGCCGAGTG:GAAATGTGCTACACTGGACAC	0	5	8	3	2	1	7	23	21	58	80	77	10	0	68	37
TCCTGGTCCGAAGCCGAGTG:TTAGTGACCTGCTTATGTGCC	1	3	1	7	2	3	8	19	26	66	100	101	15	1	53	36
TCCTGGTCCGAAGCCGAGTG:CGCTGGTGATGTCAGCACAGT	0	2	4	6	3	3	5	27	31	62	93	104	13	2	96	34
TCCTGGTCCGAAGCCGAGTG:TCCCGTGGAATGAAATCCGAA	0	2	4	5	1	4	2	17	17	42	49	52	10	2	57	16
TCCTGGTCCGAAGCCGAGTG:GGGGAGTCCGGGAAGCACCAA	0	3	4	1	0	1	6	20	14	50	69	67	9	3	27	17
TCCTGGTCCGAAGCCGAGTG:GACCAATCAGTGGTCGCCCTG	0	2	1	4	1	5	2	19	13	58	38	60	9	3	65	34
TCCTGGTCCGAAGCCGAGTG:TTCGATTCTAGGTGGTGGCTT	0	1	2	6	4	1	3	13	8	34	46	60	8	0	38	17
TCCTGGTCCGAAGCCGAGTG:GAGATGTAGTTTCAAGAAACC	0	3	2	5	1	2	5	19	16	51	73	78	7	2	66	43
TCCTGGTCCGAAGCCGAGTG:TCTGAGTCTAATGCTACCAGC	0	1	4	4	0	5	7	18	16	40	45	78	16	3	69	24
TCCTGGTCCGAAGCCGAGTG:CATCATCGTCAGTGACTTCCA	0	5	4	5	0	3	4	9	10	31	46	46	15	3	47	40
TCCTGGTCCGAAGCCGAGTG:CGACATGCCCAGCCCTATTCT	2	2	2	5	1	4	3	30	21	60	101	92	13	3	86	36
TCCTGGTCCGAAGCCGAGTG:GAAGTTAACTTCCACGCTTTT	0	0	10	9	1	3	2	13	18	78	76	79	14	5	95	43
TCCTGGTCCGAAGCCGAGTG:CGGTTTCTAAGCCAATTTTTC	1	2	4	5	1	6	10	20	14	67	82	81	12	2	71	37
TCCTGGTCCGAAGCCGAGTG:GACTTGTCCGCGCCAGGAGGA	361	2408	3926	5521	1780	2974	3974	5962	6595	8479	8596	7689	5268	820	22739	9943
TCCTGGTCCGAAGCCGAGTG:TAATAGTGGGCTCCTTAGCAC	0	2	0	3	1	2	7	15	12	48	40	59	8	2	57	22
TCCTGGTCCGAAGCCGAGTG:GACTTGCAGACGAACTCCAAG	0	1	4	5	2	3	4	22	12	52	48	48	10	0	58	43
TCCTGGTCCGAAGCCGAGTG:ACTGTTTCACGTTGTCCCCCA	0	1	1	7	2	4	3	16	17	52	52	60	10	2	54	21
TCCTGGTCCGAAGCCGAGTG:GGGTCAGCGCAGAAGTCTAGT	0	0	3	2	1	3	5	7	4	33	32	39	13	1	27	13
TCCTGGTCCGAAGCCGAGTG:GACAAGATCGCGGAAATCAAG	0	2	3	5	0	11	1	19	25	63	69	74	6	5	79	46
TCCTGGTCCGAAGCCGAGTG:GCATGACATGAACTGGTACAG	0	2	5	2	1	3	5	16	20	56	70	99	10	4	59	42
TCCTGGTCCGAAGCCGAGTG:GGTCTTCCACGCCTGCATCAA	0	5	4	11	5	7	5	40	25	70	89	105	7	1	88	61
TCCTGGTCCGAAGCCGAGTG:ACCGGATATCTGCTTCCTCAC	1	5	3	8	1	3	8	24	20	49	92	85	8	3	73	36
TCCTGGTCCGAAGCCGAGTG:GGTGATACAACTCGTTCGTAG	2	1	2	7	2	2	10	21	19	69	83	114	25	4	57	35
TCCTGGTCCGAAGCCGAGTG:CTTGGAATTGTTGGACCATGC	0	2	0	3	0	3	6	20	18	41	66	67	11	2	48	22
TCCTGGTCCGAAGCCGAGTG:CTTGATGAAAGCGGCTCTCAG	1	5	2	1	1	3	4	12	20	47	55	61	8	0	48	37
TCCTGGTCCGAAGCCGAGTG:CAAGACTCTCGAAATTATGGA	1	3	3	8	3	5	2	15	10	49	66	65	5	1	82	31
TCCTGGTCCGAAGCCGAGTG:CAGTTGACCAGCCCTAGACTT	0	4	11	10	5	7	3	24	22	73	124	121	16	5	90	49
TCCTGGTCCGAAGCCGAGTG:GGTCTCGACCCAGCTTCAGGA	0	2	3	2	0	1	8	18	18	71	76	110	21	4	72	40
TCCTGGTCCGAAGCCGAGTG:AACCGTCAGCTTCCGGCGTTT	0	5	8	12	2	7	3	21	17	58	72	80	18	3	95	52
TCCTGGTCCGAAGCCGAGTG:TGCTACCTAGACAACGCAGAA	1	2	3	10	1	3	7	19	24	64	75	95	10	5	79	41
TCCTGGTCCGAAGCCGAGTG:ATTTGAGGGAGCAAGGTAAAG	0	3	5	6	1	3	6	20	16	56	54	73	13	2	68	29
TCCTGGTCCGAAGCCGAGTG:CAGATATGTCGAAATGTCAAC	0	0	3	3	2	0	5	13	20	28	40	48	5	0	29	17
TCCTGGTCCGAAGCCGAGTG:CAATTTGTGGCAAAGGATCCC	0	1	4	6	4	4	8	29	26	88	121	125	24	3	110	35
TCCTGGTCCGAAGCCGAGTG:ACCTTACATATTCATCTTGAC	0	0	4	0	2	4	2	17	19	53	66	71	6	1	53	21
TCCTGGTCCGAAGCCGAGTG:GATCGACACTCTAGAGAACCC	1	3	7	8	0	6	5	16	21	78	83	109	13	3	85	48
TCCTGGTCCGAAGCCGAGTG:GCTTGTGAACACTGGGGTCGT	1	2	4	11	3	4	7	18	17	73	80	105	13	2	65	32
TCCTGGTCCGAAGCCGAGTG:ACGGTACAGTAATATCATGAA	1	2	5	11	1	5	0	27	24	54	80	73	17	6	78	33
TCCTGGTCCGAAGCCGAGTG:CCCAGTGCCATGAAGCATACT	1	1	3	11	2	3	4	10	9	13	7	11	4	0	30	11
TCCTGGTCCGAAGCCGAGTG:AGATGGCACTGGCTGCCTGCT	0	1	3	9	6	3	5	26	20	100	115	114	9	1	84	35
TCCTGGTCCGAAGCCGAGTG:GGGTGGCTCCGAGTCATTGTA	0	5	4	6	0	4	4	20	18	49	65	70	14	2	41	26
TCCTGGTCCGAAGCCGAGTG:CGCCTGCCTCCCTCAGCGCTT	1	4	3	10	4	5	9	26	18	76	88	92	6	2	42	31
TCCTGGTCCGAAGCCGAGTG:CAATACCTGCATCTCCTTGTC	0	1	5	8	4	8	4	17	28	70	89	106	6	1	63	23
TCCTGGTCCGAAGCCGAGTG:CCAGCTCCTCTTCGGGCGACA	0	1	1	5	1	4	1	10	10	41	52	42	8	0	21	17
TCCTGGTCCGAAGCCGAGTG:CGGGAGTCTGGCGTGAGGGTG	0	3	7	5	2	6	5	17	17	73	84	76	6	1	33	18
TCCTGGTCCGAAGCCGAGTG:TGGTGTGCAAGGCGGGCATCA	0	4	1	6	1	6	8	11	12	45	70	86	2	0	6	2
TCCTGGTCCGAAGCCGAGTG:TCTTCAAGGTGAGTGAGGGCT	0	1	2	7	2	3	5	12	10	30	42	61	4	1	29	11
TCCTGGTCCGAAGCCGAGTG:CAGCTTCTTCATCATGTCCTC	0	0	6	4	2	1	4	16	17	60	57	63	2	0	20	19
TCCTGGTCCGAAGCCGAGTG:TTTAGGAATTGCTGTTGGGAC	0	1	6	11	1	6	7	28	22	83	120	145	18	0	71	43
TCCTGGTCCGAAGCCGAGTG:GAGAGTAAGTCGCACCAGAAA	0	0	3	2	0	1	3	22	12	39	40	66	6	2	47	27
TCCTGGTCCGAAGCCGAGTG:ACTGATTTTGTTTCATCCACA	0	2	3	8	3	2	1	11	6	25	31	43	7	3	29	23
TCCTGGTCCGAAGCCGAGTG:TGTTTCAAATTGGTCAAGATC	0	3	4	8	2	3	7	18	15	35	49	68	17	2	77	37
TCCTGGTCCGAAGCCGAGTG:TCTCGAACTCCTGCAGTCTCA	0	3	1	3	1	2	3	11	10	53	55	61	11	0	39	16
TCCTGGTCCGAAGCCGAGTG:CTACGCCAAAAAAATCGTAAA	0	2	4	3	0	2	5	21	14	49	70	72	11	3	60	16
TCCTGGTCCGAAGCCGAGTG:TGCAAAAAAATCCATTCAACT	0	0	4	4	1	4	1	13	12	38	51	40	5	1	54	12
TCCTGGTCCGAAGCCGAGTG:AAAAAAAGAGTCGAATGTTTT	1	2	0	6	0	5	5	9	13	37	28	47	8	1	31	15
GCGGACCAGTGTACAGCACG:GATCAATGTCAGCTGCTTTTA	0	3	9	2	3	7	0	7	11	29	36	44	6	1	38	23
GCGGACCAGTGTACAGCACG:CTTTCCGCTCTCTTGCAATCA	0	3	2	8	1	1	6	4	9	30	28	36	7	0	22	16
GCGGACCAGTGTACAGCACG:GAAATGTGCTACACTGGACAC	2	4	5	4	0	3	2	12	9	42	39	39	6	2	32	20
GCGGACCAGTGTACAGCACG:TTAGTGACCTGCTTATGTGCC	1	4	3	7	5	4	3	25	10	61	90	86	5	1	56	18
GCGGACCAGTGTACAGCACG:CGCTGGTGATGTCAGCACAGT	0	2	9	7	0	6	5	11	15	38	57	63	7	2	50	26
GCGGACCAGTGTACAGCACG:TCCCGTGGAATGAAATCCGAA	1	4	3	8	1	3	3	8	11	30	43	45	8	1	36	11
GCGGACCAGTGTACAGCACG:GGGGAGTCCGGGAAGCACCAA	0	6	4	8	1	1	9	9	7	34	39	48	5	0	28	15
GCGGACCAGTGTACAGCACG:GACCAATCAGTGGTCGCCCTG	0	2	4	4	1	3	2	11	18	36	33	46	8	1	18	14
GCGGACCAGTGTACAGCACG:TTCGATTCTAGGTGGTGGCTT	2	3	6	4	1	3	4	15	13	33	47	45	4	0	24	10
GCGGACCAGTGTACAGCACG:GAGATGTAGTTTCAAGAAACC	0	1	4	4	5	1	3	12	16	34	48	49	6	2	42	12
GCGGACCAGTGTACAGCACG:TCTGAGTCTAATGCTACCAGC	0	2	1	8	0	3	6	4	9	34	35	50	3	0	25	10
GCGGACCAGTGTACAGCACG:CATCATCGTCAGTGACTTCCA	0	2	2	5	1	1	3	13	2	21	33	30	3	0	23	13
GCGGACCAGTGTACAGCACG:CGACATGCCCAGCCCTATTCT	0	3	2	6	1	2	6	15	15	45	75	61	8	2	48	22
GCGGACCAGTGTACAGCACG:GAAGTTAACTTCCACGCTTTT	0	1	4	4	3	0	4	12	7	42	45	59	7	4	66	23
GCGGACCAGTGTACAGCACG:CGGTTTCTAAGCCAATTTTTC	0	4	3	4	0	5	4	11	14	34	56	46	5	2	32	38
GCGGACCAGTGTACAGCACG:GACTTGTCCGCGCCAGGAGGA	0	2	1	0	0	3	4	13	8	45	60	49	9	1	49	30
GCGGACCAGTGTACAGCACG:TAATAGTGGGCTCCTTAGCAC	222	1448	2537	3443	1381	2113	2522	3954	4069	5150	5501	4927	2258	365	9089	4001
GCGGACCAGTGTACAGCACG:GACTTGCAGACGAACTCCAAG	0	0	3	6	2	1	5	14	9	30	31	46	5	0	32	21
GCGGACCAGTGTACAGCACG:ACTGTTTCACGTTGTCCCCCA	0	2	4	3	2	3	11	11	9	44	32	43	7	1	28	4
GCGGACCAGTGTACAGCACG:GGGTCAGCGCAGAAGTCTAGT	1	2	3	4	0	2	7	13	10	29	26	26	2	0	27	6
GCGGACCAGTGTACAGCACG:GACAAGATCGCGGAAATCAAG	0	3	2	4	0	1	1	21	14	28	58	40	7	0	32	17
GCGGACCAGTGTACAGCACG:GCATGACATGAACTGGTACAG	1	1	1	6	2	2	7	8	8	20	46	59	9	1	34	14
GCGGACCAGTGTACAGCACG:GGTCTTCCACGCCTGCATCAA	0	1	1	3	2	1	1	20	12	48	71	65	5	0	32	23
GCGGACCAGTGTACAGCACG:ACCGGATATCTGCTTCCTCAC	0	1	2	1	1	5	2	24	10	40	52	57	9	0	40	12
GCGGACCAGTGTACAGCACG:GGTGATACAACTCGTTCGTAG	0	3	2	3	0	4	5	17	9	45	46	51	6	0	21	18
GCGGACCAGTGTACAGCACG:CTTGGAATTGTTGGACCATGC	1	0	2	5	4	2	4	12	8	39	41	51	5	1	33	14
GCGGACCAGTGTACAGCACG:CTTGATGAAAGCGGCTCTCAG	0	0	4	3	0	2	2	10	11	35	32	40	11	0	26	16
GCGGACCAGTGTACAGCACG:CAAGACTCTCGAAATTATGGA	0	1	4	3	1	3	0	14	15	34	31	29	3	2	29	12
GCGGACCAGTGTACAGCACG:CAGTTGACCAGCCCTAGACTT	0	2	2	4	1	4	6	16	14	68	65	86	9	0	50	17
GCGGACCAGTGTACAGCACG:GGTCTCGACCCAGCTTCAGGA	0	2	3	5	1	4	0	12	17	57	48	68	4	2	45	19
GCGGACCAGTGTACAGCACG:AACCGTCAGCTTCCGGCGTTT	1	2	4	4	2	5	6	20	11	49	57	50	5	1	48	11
GCGGACCAGTGTACAGCACG:TGCTACCTAGACAACGCAGAA	0	3	4	8	5	4	8	11	11	48	55	45	5	1	43	17
GCGGACCAGTGTACAGCACG:ATTTGAGGGAGCAAGGTAAAG	0	3	5	4	2	0	5	16	11	25	32	40	8	0	31	20
GCGGACCAGTGTACAGCACG:CAGATATGTCGAAATGTCAAC	0	1	3	9	0	1	6	12	9	23	36	38	4	1	35	6
GCGGACCAGTGTACAGCACG:CAATTTGTGGCAAAGGATCCC	0	1	5	4	1	4	3	21	23	54	79	77	12	1	50	24
GCGGACCAGTGTACAGCACG:ACCTTACATATTCATCTTGAC	1	2	3	3	2	1	4	15	17	38	50	39	2	1	22	10
GCGGACCAGTGTACAGCACG:GATCGACACTCTAGAGAACCC	1	3	1	7	0	4	7	19	18	45	57	65	9	1	41	27
GCGGACCAGTGTACAGCACG:GCTTGTGAACACTGGGGTCGT	0	1	1	8	2	3	2	16	18	42	57	61	8	2	56	21
GCGGACCAGTGTACAGCACG:ACGGTACAGTAATATCATGAA	1	3	3	4	2	7	7	18	11	39	48	46	7	3	45	17
GCGGACCAGTGTACAGCACG:CCCAGTGCCATGAAGCATACT	0	5	6	5	1	3	5	8	6	5	10	7	4	0	29	7
GCGGACCAGTGTACAGCACG:AGATGGCACTGGCTGCCTGCT	0	4	2	2	0	7	3	21	13	42	70	66	10	1	62	25
GCGGACCAGTGTACAGCACG:GGGTGGCTCCGAGTCATTGTA	0	2	3	8	1	3	5	17	5	45	36	39	7	1	35	16
GCGGACCAGTGTACAGCACG:CGCCTGCCTCCCTCAGCGCTT	0	4	4	9	2	3	4	21	13	46	56	70	3	0	17	17
GCGGACCAGTGTACAGCACG:CAATACCTGCATCTCCTTGTC	0	3	1	5	0	3	8	15	17	61	44	67	8	3	26	14
GCGGACCAGTGTACAGCACG:CCAGCTCCTCTTCGGGCGACA	0	0	3	2	0	2	0	9	15	27	30	37	3	0	19	7
GCGGACCAGTGTACAGCACG:CGGGAGTCTGGCGTGAGGGTG	0	0	1	6	0	2	4	12	20	44	56	69	3	0	25	11
GCGGACCAGTGTACAGCACG:TGGTGTGCAAGGCGGGCATCA	0	5	0	3	0	2	2	8	13	41	55	56	1	0	11	5
GCGGACCAGTGTACAGCACG:TCTTCAAGGTGAGTGAGGGCT	1	0	4	6	1	1	4	10	7	23	32	36	1	0	12	3
GCGGACCAGTGTACAGCACG:CAGCTTCTTCATCATGTCCTC	1	1	0	4	0	3	2	9	14	31	49	37	4	0	13	10
GCGGACCAGTGTACAGCACG:TTTAGGAATTGCTGTTGGGAC	1	2	6	11	1	3	5	24	15	67	79	96	6	1	36	12
GCGGACCAGTGTACAGCACG:GAGAGTAAGTCGCACCAGAAA	0	1	3	4	1	6	7	14	9	28	36	37	6	0	19	21
GCGGACCAGTGTACAGCACG:ACTGATTTTGTTTCATCCACA	0	2	4	3	1	1	1	3	14	18	18	21	6	0	28	20
GCGGACCAGTGTACAGCACG:TGTTTCAAATTGGTCAAGATC	1	1	4	3	3	1	3	11	12	20	32	39	8	0	41	12
GCGGACCAGTGTACAGCACG:TCTCGAACTCCTGCAGTCTCA	0	4	2	1	0	4	0	6	14	38	43	34	4	0	27	10
GCGGACCAGTGTACAGCACG:CTACGCCAAAAAAATCGTAAA	0	1	3	7	2	5	4	12	8	27	50	50	2	0	29	22
GCGGACCAGTGTACAGCACG:TGCAAAAAAATCCATTCAACT	0	0	2	6	1	1	4	7	7	25	25	33	9	1	30	15
GCGGACCAGTGTACAGCACG:AAAAAAAGAGTCGAATGTTTT	0	3	1	6	0	3	3	6	8	19	25	28	8	1	39	11
ATGCCTTCATTCATCCGGCA:GATCAATGTCAGCTGCTTTTA	0	6	2	5	6	3	3	9	7	34	39	45	12	1	60	36
ATGCCTTCATTCATCCGGCA:CTTTCCGCTCTCTTGCAATCA	0	0	6	5	4	4	4	14	7	31	32	46	12	1	31	19
ATGCCTTCATTCATCCGGCA:GAAATGTGCTACACTGGACAC	0	6	4	4	2	10	14	25	19	54	79	67	15	1	78	36
ATGCCTTCATTCATCCGGCA:TTAGTGACCTGCTTATGTGCC	0	3	5	6	4	5	3	19	13	59	70	92	5	0	46	25
ATGCCTTCATTCATCCGGCA:CGCTGGTGATGTCAGCACAGT	0	2	3	12	5	6	3	25	13	53	54	77	16	1	71	25
ATGCCTTCATTCATCCGGCA:TCCCGTGGAATGAAATCCGAA	0	1	5	6	1	4	4	15	13	36	39	42	9	2	31	14
ATGCCTTCATTCATCCGGCA:GGGGAGTCCGGGAAGCACCAA	2	3	3	9	1	2	4	10	22	49	31	46	7	2	45	14
ATGCCTTCATTCATCCGGCA:GACCAATCAGTGGTCGCCCTG	0	3	2	4	2	5	4	16	11	35	35	50	7	0	40	32
ATGCCTTCATTCATCCGGCA:TTCGATTCTAGGTGGTGGCTT	0	3	4	7	1	1	3	20	18	33	44	47	16	2	67	32
ATGCCTTCATTCATCCGGCA:GAGATGTAGTTTCAAGAAACC	1	4	2	10	3	5	7	16	13	56	47	68	10	1	63	28
ATGCCTTCATTCATCCGGCA:TCTGAGTCTAATGCTACCAGC	0	0	7	5	0	3	4	13	6	40	48	49	7	3	47	10
ATGCCTTCATTCATCCGGCA:CATCATCGTCAGTGACTTCCA	0	1	7	2	0	1	7	12	12	27	38	41	4	1	27	18
ATGCCTTCATTCATCCGGCA:CGACATGCCCAGCCCTATTCT	0	3	4	6	3	5	4	24	16	52	55	74	8	0	57	38
ATGCCTTCATTCATCCGGCA:GAAGTTAACTTCCACGCTTTT	2	5	5	7	4	9	3	21	17	49	62	66	7	3	54	37
ATGCCTTCATTCATCCGGCA:CGGTTTCTAAGCCAATTTTTC	0	1	6	8	1	9	4	22	16	53	61	60	12	2	61	39
ATGCCTTCATTCATCCGGCA:GACTTGTCCGCGCCAGGAGGA	0	3	1	3	0	2	3	17	21	47	86	77	13	1	89	29
ATGCCTTCATTCATCCGGCA:TAATAGTGGGCTCCTTAGCAC	0	4	5	7	2	5	4	14	14	40	39	41	8	3	34	9
ATGCCTTCATTCATCCGGCA:GACTTGCAGACGAACTCCAAG	241	1602	2801	3889	1462	2320	2796	4347	4832	5783	6207	5576	3325	549	14376	6437
ATGCCTTCATTCATCCGGCA:ACTGTTTCACGTTGTCCCCCA	0	1	5	5	0	3	3	19	20	37	38	49	12	2	32	15
ATGCCTTCATTCATCCGGCA:GGGTCAGCGCAGAAGTCTAGT	0	2	3	12	0	6	4	13	11	26	22	39	1	0	29	8
ATGCCTTCATTCATCCGGCA:GACAAGATCGCGGAAATCAAG	0	4	4	12	0	4	5	11	19	44	65	68	9	3	50	22
ATGCCTTCATTCATCCGGCA:GCATGACATGAACTGGTACAG	0	1	3	4	0	5	2	22	15	46	53	70	6	3	44	24
ATGCCTTCATTCATCCGGCA:GGTCTTCCACGCCTGCATCAA	0	6	5	15	5	2	4	20	15	59	76	78	13	3	64	43
ATGCCTTCATTCATCCGGCA:ACCGGATATCTGCTTCCTCAC	0	2	4	6	3	8	6	15	15	38	66	68	12	2	69	27
ATGCCTTCATTCATCCGGCA:GGTGATACAACTCGTTCGTAG	0	1	2	5	2	3	3	14	9	51	73	74	9	2	57	22
ATGCCTTCATTCATCCGGCA:CTTGGAATTGTTGGACCATGC	0	3	3	3	1	5	7	19	20	56	43	56	12	1	34	24
ATGCCTTCATTCATCCGGCA:CTTGATGAAAGCGGCTCTCAG	0	2	4	7	2	2	5	11	15	42	32	50	7	1	50	27
ATGCCTTCATTCATCCGGCA:CAAGACTCTCGAAATTATGGA	0	2	5	6	1	0	8	14	7	40	44	56	7	1	43	28
ATGCCTTCATTCATCCGGCA:CAGTTGACCAGCCCTAGACTT	1	3	5	13	3	7	11	29	23	75	94	83	14	2	97	49
ATGCCTTCATTCATCCGGCA:GGTCTCGACCCAGCTTCAGGA	0	5	4	8	2	5	4	19	18	50	68	74	15	2	75	43
ATGCCTTCATTCATCCGGCA:AACCGTCAGCTTCCGGCGTTT	2	5	6	12	2	9	15	14	16	45	58	57	12	1	64	25
ATGCCTTCATTCATCCGGCA:TGCTACCTAGACAACGCAGAA	0	1	4	11	1	3	7	19	16	36	56	66	6	2	37	27
ATGCCTTCATTCATCCGGCA:ATTTGAGGGAGCAAGGTAAAG	0	1	5	7	2	7	3	18	10	42	50	49	7	0	43	24
ATGCCTTCATTCATCCGGCA:CAGATATGTCGAAATGTCAAC	1	3	5	5	1	2	5	13	12	23	21	46	12	3	40	24
ATGCCTTCATTCATCCGGCA:CAATTTGTGGCAAAGGATCCC	0	3	7	13	2	9	9	37	15	66	92	101	21	1	69	39
ATGCCTTCATTCATCCGGCA:ACCTTACATATTCATCTTGAC	0	5	3	8	0	6	4	17	8	48	56	60	12	3	73	33
ATGCCTTCATTCATCCGGCA:GATCGACACTCTAGAGAACCC	0	6	8	7	1	6	1	30	15	52	71	85	15	2	56	36
ATGCCTTCATTCATCCGGCA:GCTTGTGAACACTGGGGTCGT	2	4	2	5	4	7	3	16	17	62	63	71	14	4	54	34
ATGCCTTCATTCATCCGGCA:ACGGTACAGTAATATCATGAA	0	3	4	9	1	4	5	18	19	61	60	80	23	2	87	44
ATGCCTTCATTCATCCGGCA:CCCAGTGCCATGAAGCATACT	0	6	5	4	5	4	6	8	8	18	14	14	6	0	30	13
ATGCCTTCATTCATCCGGCA:AGATGGCACTGGCTGCCTGCT	0	1	5	14	1	5	8	25	23	71	90	84	15	2	67	45
ATGCCTTCATTCATCCGGCA:GGGTGGCTCCGAGTCATTGTA	0	2	6	4	1	4	8	18	23	41	48	67	15	2	62	31
ATGCCTTCATTCATCCGGCA:CGCCTGCCTCCCTCAGCGCTT	1	4	1	3	1	5	5	24	17	61	68	64	6	0	30	11
ATGCCTTCATTCATCCGGCA:CAATACCTGCATCTCCTTGTC	0	3	4	10	3	3	6	24	11	70	63	70	10	0	32	16
ATGCCTTCATTCATCCGGCA:CCAGCTCCTCTTCGGGCGACA	0	2	6	2	1	6	4	19	16	27	52	52	8	1	29	12
ATGCCTTCATTCATCCGGCA:CGGGAGTCTGGCGTGAGGGTG	0	4	6	7	2	8	4	16	14	51	53	70	6	1	27	24
ATGCCTTCATTCATCCGGCA:TGGTGTGCAAGGCGGGCATCA	0	0	3	3	3	3	3	15	10	38	48	53	0	0	12	4
ATGCCTTCATTCATCCGGCA:TCTTCAAGGTGAGTGAGGGCT	0	2	4	1	1	0	7	11	11	32	26	33	1	0	14	6
ATGCCTTCATTCATCCGGCA:CAGCTTCTTCATCATGTCCTC	0	3	5	3	0	5	5	12	4	47	43	54	4	1	28	11
ATGCCTTCATTCATCCGGCA:TTTAGGAATTGCTGTTGGGAC	0	4	6	7	1	5	2	25	21	58	102	98	7	1	43	30
ATGCCTTCATTCATCCGGCA:GAGAGTAAGTCGCACCAGAAA	0	2	4	2	1	4	8	11	14	50	46	53	11	1	60	26
ATGCCTTCATTCATCCGGCA:ACTGATTTTGTTTCATCCACA	0	4	5	5	1	5	2	11	8	23	27	36	9	2	18	14
ATGCCTTCATTCATCCGGCA:TGTTTCAAATTGGTCAAGATC	1	2	6	9	1	3	3	16	8	35	40	37	7	2	56	24
ATGCCTTCATTCATCCGGCA:TCTCGAACTCCTGCAGTCTCA	0	3	5	8	3	1	2	11	20	46	46	55	10	3	45	19
ATGCCTTCATTCATCCGGCA:CTACGCCAAAAAAATCGTAAA	1	4	3	5	3	3	3	23	15	31	68	48	6	0	40	13
ATGCCTTCATTCATCCGGCA:TGCAAAAAAATCCATTCAACT	0	1	2	1	1	3	3	17	13	31	44	38	5	0	35	19
ATGCCTTCATTCATCCGGCA:AAAAAAAGAGTCGAATGTTTT	0	2	3	5	3	6	4	11	10	20	27	25	5	0	52	17
CAACTGGACAGGTTTCATAG:GATCAATGTCAGCTGCTTTTA	0	3	4	5	2	5	5	8	9	38	49	46	5	0	36	15
CAACTGGACAGGTTTCATAG:CTTTCCGCTCTCTTGCAATCA	0	2	2	4	2	1	4	7	11	20	44	39	6	0	32	14
CAACTGGACAGGTTTCATAG:GAAATGTGCTACACTGGACAC	1	1	4	8	4	1	5	18	17	44	57	68	5	1	35	13
CAACTGGACAGGTTTCATAG:TTAGTGACCTGCTTATGTGCC	0	5	5	10	0	6	11	20	23	53	68	82	5	1	42	15
CAACTGGACAGGTTTCATAG:CGCTGGTGATGTCAGCACAGT	0	3	1	13	6	10	6	22	17	33	52	71	12	2	41	33
CAACTGGACAGGTTTCATAG:TCCCGTGGAATGAAATCCGAA	1	2	4	2	0	4	3	10	17	32	38	49	5	0	35	19
CAACTGGACAGGTTTCATAG:GGGGAGTCCGGGAAGCACCAA	0	2	3	5	0	8	6	12	10	28	47	61	5	1	23	12
CAACTGGACAGGTTTCATAG:GACCAATCAGTGGTCGCCCTG	0	4	6	1	1	7	5	13	14	36	23	38	3	0	13	13
CAACTGGACAGGTTTCATAG:TTCGATTCTAGGTGGTGGCTT	0	5	3	1	1	5	6	25	10	19	37	55	9	1	23	12
CAACTGGACAGGTTTCATAG:GAGATGTAGTTTCAAGAAACC	1	1	6	8	4	5	2	15	19	43	52	55	12	1	40	19
CAACTGGACAGGTTTCATAG:TCTGAGTCTAATGCTACCAGC	1	0	4	4	4	5	4	18	14	27	41	41	2	1	33	16
CAACTGGACAGGTTTCATAG:CATCATCGTCAGTGACTTCCA	0	3	2	3	0	4	3	16	13	14	30	48	2	1	31	10
CAACTGGACAGGTTTCATAG:CGACATGCCCAGCCCTATTCT	2	2	8	4	3	4	3	24	30	54	78	87	5	0	30	24
CAACTGGACAGGTTTCATAG:GAAGTTAACTTCCACGCTTTT	0	3	2	4	0	1	11	15	16	48	57	62	14	1	28	18
CAACTGGACAGGTTTCATAG:CGGTTTCTAAGCCAATTTTTC	0	4	3	5	2	2	3	14	15	35	54	57	13	0	41	13
CAACTGGACAGGTTTCATAG:GACTTGTCCGCGCCAGGAGGA	1	2	3	4	3	2	2	6	16	39	53	61	3	1	37	20
CAACTGGACAGGTTTCATAG:TAATAGTGGGCTCCTTAGCAC	3	4	6	4	4	4	5	13	11	31	36	42	4	1	26	12
CAACTGGACAGGTTTCATAG:GACTTGCAGACGAACTCCAAG	0	1	4	5	2	4	0	13	15	33	42	56	5	0	18	16
CAACTGGACAGGTTTCATAG:ACTGTTTCACGTTGTCCCCCA	198	1484	2428	3269	1422	2080	2484	4013	4291	5194	5605	5177	1632	233	6633	2999
CAACTGGACAGGTTTCATAG:GGGTCAGCGCAGAAGTCTAGT	1	1	3	5	0	2	5	9	3	22	34	34	4	0	26	12
CAACTGGACAGGTTTCATAG:GACAAGATCGCGGAAATCAAG	0	2	3	2	3	6	5	20	10	33	53	59	8	1	51	13
CAACTGGACAGGTTTCATAG:GCATGACATGAACTGGTACAG	2	1	5	3	0	2	2	19	7	50	45	58	6	2	32	10
CAACTGGACAGGTTTCATAG:GGTCTTCCACGCCTGCATCAA	1	2	5	5	2	3	7	22	19	42	71	60	10	0	47	18
CAACTGGACAGGTTTCATAG:ACCGGATATCTGCTTCCTCAC	0	1	2	8	5	2	9	16	18	48	46	57	14	0	32	13
CAACTGGACAGGTTTCATAG:GGTGATACAACTCGTTCGTAG	1	2	2	5	2	3	4	12	17	38	41	54	3	2	28	14
CAACTGGACAGGTTTCATAG:CTTGGAATTGTTGGACCATGC	1	4	3	4	1	6	6	10	4	37	41	56	1	0	30	16
CAACTGGACAGGTTTCATAG:CTTGATGAAAGCGGCTCTCAG	0	1	5	4	6	3	4	4	9	37	43	46	2	2	31	16
CAACTGGACAGGTTTCATAG:CAAGACTCTCGAAATTATGGA	1	5	2	4	0	4	7	12	15	35	48	48	4	1	32	15
CAACTGGACAGGTTTCATAG:CAGTTGACCAGCCCTAGACTT	0	2	6	11	5	8	5	23	16	66	102	108	8	2	41	22
CAACTGGACAGGTTTCATAG:GGTCTCGACCCAGCTTCAGGA	0	3	10	4	0	4	4	20	16	59	69	76	4	0	39	19
CAACTGGACAGGTTTCATAG:AACCGTCAGCTTCCGGCGTTT	0	4	5	4	2	6	5	17	19	42	39	61	7	0	34	20
CAACTGGACAGGTTTCATAG:TGCTACCTAGACAACGCAGAA	0	2	7	5	0	4	2	14	16	37	62	65	5	0	27	17
CAACTGGACAGGTTTCATAG:ATTTGAGGGAGCAAGGTAAAG	0	2	6	2	2	4	4	12	17	29	53	52	6	0	19	18
CAACTGGACAGGTTTCATAG:CAGATATGTCGAAATGTCAAC	0	0	4	4	1	4	5	12	10	23	33	35	3	0	23	9
CAACTGGACAGGTTTCATAG:CAATTTGTGGCAAAGGATCCC	0	0	4	8	3	1	9	27	15	73	97	98	8	1	48	29
CAACTGGACAGGTTTCATAG:ACCTTACATATTCATCTTGAC	0	1	6	2	3	6	5	13	11	36	46	50	3	0	33	10
CAACTGGACAGGTTTCATAG:GATCGACACTCTAGAGAACCC	1	4	3	8	2	3	4	11	15	61	63	64	11	1	49	20
CAACTGGACAGGTTTCATAG:GCTTGTGAACACTGGGGTCGT	0	4	4	5	2	5	8	22	19	40	62	59	8	0	35	23
CAACTGGACAGGTTTCATAG:ACGGTACAGTAATATCATGAA	0	5	4	7	1	5	6	16	22	46	62	50	4	2	57	21
CAACTGGACAGGTTTCATAG:CCCAGTGCCATGAAGCATACT	0	2	2	5	0	2	6	8	11	13	6	14	5	0	22	13
CAACTGGACAGGTTTCATAG:AGATGGCACTGGCTGCCTGCT	0	5	3	7	0	3	5	16	24	55	70	84	4	0	45	20
CAACTGGACAGGTTTCATAG:GGGTGGCTCCGAGTCATTGTA	1	3	3	5	2	9	7	12	20	41	44	43	1	2	38	15
CAACTGGACAGGTTTCATAG:CGCCTGCCTCCCTCAGCGCTT	0	1	6	8	0	2	10	23	21	55	62	77	3	0	16	10
CAACTGGACAGGTTTCATAG:CAATACCTGCATCTCCTTGTC	1	3	2	5	1	6	4	19	18	63	70	64	7	0	15	18
CAACTGGACAGGTTTCATAG:CCAGCTCCTCTTCGGGCGACA	1	0	2	7	3	3	4	8	6	30	28	46	2	0	11	7
CAACTGGACAGGTTTCATAG:CGGGAGTCTGGCGTGAGGGTG	0	2	2	4	3	6	4	14	12	57	65	87	4	0	24	10
CAACTGGACAGGTTTCATAG:TGGTGTGCAAGGCGGGCATCA	0	1	2	4	4	3	3	21	16	47	50	46	3	0	11	4
CAACTGGACAGGTTTCATAG:TCTTCAAGGTGAGTGAGGGCT	0	3	7	5	3	5	2	10	13	33	35	50	3	0	15	6
CAACTGGACAGGTTTCATAG:CAGCTTCTTCATCATGTCCTC	0	2	5	4	0	5	2	14	10	39	60	53	3	0	13	4
CAACTGGACAGGTTTCATAG:TTTAGGAATTGCTGTTGGGAC	2	1	5	8	7	7	7	24	19	73	78	97	4	0	26	17
CAACTGGACAGGTTTCATAG:GAGAGTAAGTCGCACCAGAAA	0	2	3	5	1	2	3	11	9	36	40	48	3	1	35	26
CAACTGGACAGGTTTCATAG:ACTGATTTTGTTTCATCCACA	0	2	3	2	2	3	2	6	6	18	31	25	4	1	21	9
CAACTGGACAGGTTTCATAG:TGTTTCAAATTGGTCAAGATC	0	1	5	6	3	4	5	18	10	30	39	43	3	0	30	12
CAACTGGACAGGTTTCATAG:TCTCGAACTCCTGCAGTCTCA	0	2	3	9	0	10	2	15	18	36	58	57	4	0	32	14
CAACTGGACAGGTTTCATAG:CTACGCCAAAAAAATCGTAAA	0	3	3	3	3	6	8	6	14	27	50	46	1	0	33	10
CAACTGGACAGGTTTCATAG:TGCAAAAAAATCCATTCAACT	0	2	2	1	1	4	5	14	15	35	38	42	3	0	14	7
CAACTGGACAGGTTTCATAG:AAAAAAAGAGTCGAATGTTTT	0	3	7	4	0	6	3	12	7	25	26	33	2	1	39	17
GAGCGAATCCCAGACCAGCT:GATCAATGTCAGCTGCTTTTA	0	1	0	1	0	0	3	10	6	26	20	23	2	0	20	10
GAGCGAATCCCAGACCAGCT:CTTTCCGCTCTCTTGCAATCA	0	0	1	3	1	3	1	6	6	26	22	25	7	0	20	15
GAGCGAATCCCAGACCAGCT:GAAATGTGCTACACTGGACAC	1	3	4	4	1	2	3	11	5	23	31	38	3	0	20	5
GAGCGAATCCCAGACCAGCT:TTAGTGACCTGCTTATGTGCC	0	2	0	8	0	4	4	5	8	35	37	39	5	0	22	9
GAGCGAATCCCAGACCAGCT:CGCTGGTGATGTCAGCACAGT	1	4	5	6	5	1	3	6	13	27	31	41	3	1	22	18
GAGCGAATCCCAGACCAGCT:TCCCGTGGAATGAAATCCGAA	0	0	0	2	1	2	2	12	12	25	26	29	6	0	24	8
GAGCGAATCCCAGACCAGCT:GGGGAGTCCGGGAAGCACCAA	0	0	1	7	2	1	5	9	3	19	26	35	1	1	18	6
GAGCGAATCCCAGACCAGCT:GACCAATCAGTGGTCGCCCTG	1	0	0	0	0	1	2	9	5	14	20	26	0	0	14	6
GAGCGAATCCCAGACCAGCT:TTCGATTCTAGGTGGTGGCTT	0	1	1	6	2	4	1	4	7	17	20	22	2	0	11	5
GAGCGAATCCCAGACCAGCT:GAGATGTAGTTTCAAGAAACC	0	3	3	4	0	1	3	8	4	26	25	36	5	0	33	8
GAGCGAATCCCAGACCAGCT:TCTGAGTCTAATGCTACCAGC	0	1	3	1	1	3	2	6	5	14	29	23	7	1	7	11
GAGCGAATCCCAGACCAGCT:CATCATCGTCAGTGACTTCCA	0	1	2	0	1	0	2	5	2	11	17	20	1	0	12	6
GAGCGAATCCCAGACCAGCT:CGACATGCCCAGCCCTATTCT	0	1	3	4	1	5	3	10	8	29	34	36	3	1	26	8
GAGCGAATCCCAGACCAGCT:GAAGTTAACTTCCACGCTTTT	0	3	3	5	3	1	3	7	11	17	23	29	2	0	17	11
GAGCGAATCCCAGACCAGCT:CGGTTTCTAAGCCAATTTTTC	0	0	5	4	2	3	5	13	4	23	29	41	6	0	14	12
GAGCGAATCCCAGACCAGCT:GACTTGTCCGCGCCAGGAGGA	0	3	2	5	2	4	2	5	8	28	27	22	1	1	20	7
GAGCGAATCCCAGACCAGCT:TAATAGTGGGCTCCTTAGCAC	0	2	1	2	0	2	1	11	9	18	29	28	2	1	18	4
GAGCGAATCCCAGACCAGCT:GACTTGCAGACGAACTCCAAG	0	0	4	3	1	1	4	8	5	23	17	20	1	1	8	5
GAGCGAATCCCAGACCAGCT:ACTGTTTCACGTTGTCCCCCA	0	2	1	5	0	0	1	9	7	17	17	27	1	0	13	5
GAGCGAATCCCAGACCAGCT:GGGTCAGCGCAGAAGTCTAGT	138	830	1355	1939	719	1115	1277	2265	2361	2732	2815	2619	673	92	2779	1163
GAGCGAATCCCAGACCAGCT:GACAAGATCGCGGAAATCAAG	1	3	0	6	1	1	7	3	11	20	37	24	7	2	11	4
GAGCGAATCCCAGACCAGCT:GCATGACATGAACTGGTACAG	0	0	5	5	1	1	0	10	4	23	30	38	4	0	23	8
GAGCGAATCCCAGACCAGCT:GGTCTTCCACGCCTGCATCAA	0	1	2	2	2	1	2	8	5	29	40	40	2	0	22	13
GAGCGAATCCCAGACCAGCT:ACCGGATATCTGCTTCCTCAC	0	0	3	3	0	1	2	12	6	10	26	25	3	0	12	6
GAGCGAATCCCAGACCAGCT:GGTGATACAACTCGTTCGTAG	0	0	2	6	0	2	2	19	10	26	32	40	3	0	14	5
GAGCGAATCCCAGACCAGCT:CTTGGAATTGTTGGACCATGC	0	2	1	2	1	0	1	8	7	17	23	28	0	0	20	8
GAGCGAATCCCAGACCAGCT:CTTGATGAAAGCGGCTCTCAG	0	0	1	10	0	1	1	6	6	21	17	18	4	1	10	7
GAGCGAATCCCAGACCAGCT:CAAGACTCTCGAAATTATGGA	0	1	1	4	3	2	2	8	6	25	21	19	4	0	18	6
GAGCGAATCCCAGACCAGCT:CAGTTGACCAGCCCTAGACTT	0	1	1	4	1	1	4	8	8	36	36	42	3	1	24	11
GAGCGAATCCCAGACCAGCT:GGTCTCGACCCAGCTTCAGGA	0	2	4	2	2	3	4	5	10	28	38	36	6	0	15	8
GAGCGAATCCCAGACCAGCT:AACCGTCAGCTTCCGGCGTTT	1	1	3	3	0	2	5	9	13	19	30	25	2	0	26	8
GAGCGAATCCCAGACCAGCT:TGCTACCTAGACAACGCAGAA	0	2	2	4	2	3	3	7	9	13	31	37	5	1	17	19
GAGCGAATCCCAGACCAGCT:ATTTGAGGGAGCAAGGTAAAG	0	0	3	5	0	1	3	5	5	17	22	20	2	0	14	4
GAGCGAATCCCAGACCAGCT:CAGATATGTCGAAATGTCAAC	0	3	2	1	0	4	3	1	2	15	16	23	6	0	15	0
GAGCGAATCCCAGACCAGCT:CAATTTGTGGCAAAGGATCCC	0	1	3	4	1	2	3	9	14	21	48	36	4	0	27	15
GAGCGAATCCCAGACCAGCT:ACCTTACATATTCATCTTGAC	0	4	2	3	2	0	0	9	4	15	32	27	3	1	16	6
GAGCGAATCCCAGACCAGCT:GATCGACACTCTAGAGAACCC	0	0	2	1	1	1	1	6	19	24	39	34	3	0	23	8
GAGCGAATCCCAGACCAGCT:GCTTGTGAACACTGGGGTCGT	0	3	1	5	1	0	1	10	8	34	24	41	6	0	18	11
GAGCGAATCCCAGACCAGCT:ACGGTACAGTAATATCATGAA	0	5	3	4	2	3	5	12	7	23	41	41	5	0	25	11
GAGCGAATCCCAGACCAGCT:CCCAGTGCCATGAAGCATACT	2	1	3	2	3	1	0	5	5	7	5	6	3	0	18	10
GAGCGAATCCCAGACCAGCT:AGATGGCACTGGCTGCCTGCT	0	2	1	2	1	1	2	11	10	31	47	41	2	1	23	7
GAGCGAATCCCAGACCAGCT:GGGTGGCTCCGAGTCATTGTA	0	2	2	4	0	2	2	11	4	16	26	25	4	0	16	5
GAGCGAATCCCAGACCAGCT:CGCCTGCCTCCCTCAGCGCTT	0	1	4	9	3	3	4	9	16	40	38	40	3	1	10	5
GAGCGAATCCCAGACCAGCT:CAATACCTGCATCTCCTTGTC	0	3	3	5	2	1	3	13	9	30	21	22	5	1	9	5
GAGCGAATCCCAGACCAGCT:CCAGCTCCTCTTCGGGCGACA	0	2	2	4	1	2	2	11	5	17	23	23	0	0	8	6
GAGCGAATCCCAGACCAGCT:CGGGAGTCTGGCGTGAGGGTG	1	0	3	4	0	4	7	20	10	21	34	35	5	0	18	9
GAGCGAATCCCAGACCAGCT:TGGTGTGCAAGGCGGGCATCA	1	0	0	0	0	2	7	8	10	16	33	31	2	0	3	4
GAGCGAATCCCAGACCAGCT:TCTTCAAGGTGAGTGAGGGCT	0	0	0	3	2	2	0	9	8	25	15	19	0	0	3	2
GAGCGAATCCCAGACCAGCT:CAGCTTCTTCATCATGTCCTC	0	0	5	0	2	1	5	5	9	19	22	22	4	0	8	5
GAGCGAATCCCAGACCAGCT:TTTAGGAATTGCTGTTGGGAC	1	2	4	4	2	5	3	10	10	38	37	49	3	0	24	9
GAGCGAATCCCAGACCAGCT:GAGAGTAAGTCGCACCAGAAA	0	1	1	9	1	0	10	9	11	17	30	22	2	0	19	9
GAGCGAATCCCAGACCAGCT:ACTGATTTTGTTTCATCCACA	0	0	1	1	0	0	1	5	4	10	6	18	0	0	14	7
GAGCGAATCCCAGACCAGCT:TGTTTCAAATTGGTCAAGATC	0	2	3	5	1	4	5	6	5	23	17	19	1	0	22	11
GAGCGAATCCCAGACCAGCT:TCTCGAACTCCTGCAGTCTCA	0	2	2	1	2	2	4	7	4	19	25	33	2	1	10	6
GAGCGAATCCCAGACCAGCT:CTACGCCAAAAAAATCGTAAA	0	1	4	1	0	1	3	7	5	22	17	31	3	0	10	8
GAGCGAATCCCAGACCAGCT:TGCAAAAAAATCCATTCAACT	0	0	1	5	1	5	4	6	3	15	15	22	2	0	7	1
GAGCGAATCCCAGACCAGCT:AAAAAAAGAGTCGAATGTTTT	0	0	3	2	2	2	5	3	5	10	13	21	0	0	15	10
AGATCCTGGCAGATCCTGTG:GATCAATGTCAGCTGCTTTTA	0	4	7	3	2	3	12	16	11	32	61	46	8	0	35	25
AGATCCTGGCAGATCCTGTG:CTTTCCGCTCTCTTGCAATCA	0	2	5	2	1	3	3	16	21	31	50	42	2	0	23	19
AGATCCTGGCAGATCCTGTG:GAAATGTGCTACACTGGACAC	0	2	8	7	3	4	3	12	21	58	77	89	7	2	47	28
AGATCCTGGCAGATCCTGTG:TTAGTGACCTGCTTATGTGCC	2	1	2	3	3	4	8	26	23	65	84	85	3	1	19	20
AGATCCTGGCAGATCCTGTG:CGCTGGTGATGTCAGCACAGT	0	1	5	9	3	4	2	25	19	63	89	71	9	4	50	21
AGATCCTGGCAGATCCTGTG:TCCCGTGGAATGAAATCCGAA	1	0	2	6	0	4	6	12	15	49	40	49	9	1	26	12
AGATCCTGGCAGATCCTGTG:GGGGAGTCCGGGAAGCACCAA	1	5	2	3	3	7	4	21	14	37	56	68	4	0	39	13
AGATCCTGGCAGATCCTGTG:GACCAATCAGTGGTCGCCCTG	1	2	4	4	1	2	3	14	14	41	40	66	6	0	32	16
AGATCCTGGCAGATCCTGTG:TTCGATTCTAGGTGGTGGCTT	1	2	3	4	1	4	2	12	10	33	41	55	8	0	29	18
AGATCCTGGCAGATCCTGTG:GAGATGTAGTTTCAAGAAACC	0	4	3	4	1	3	7	20	11	36	65	68	4	1	39	28
AGATCCTGGCAGATCCTGTG:TCTGAGTCTAATGCTACCAGC	0	1	2	8	1	6	6	18	14	39	58	54	8	1	39	10
AGATCCTGGCAGATCCTGTG:CATCATCGTCAGTGACTTCCA	0	3	2	2	2	4	4	17	12	27	32	27	3	1	36	10
AGATCCTGGCAGATCCTGTG:CGACATGCCCAGCCCTATTCT	0	1	4	5	2	4	6	18	24	57	75	80	6	2	42	20
AGATCCTGGCAGATCCTGTG:GAAGTTAACTTCCACGCTTTT	0	2	6	8	2	5	5	23	16	63	59	93	12	1	55	23
AGATCCTGGCAGATCCTGTG:CGGTTTCTAAGCCAATTTTTC	0	4	4	4	2	8	4	34	22	67	80	81	11	0	42	35
AGATCCTGGCAGATCCTGTG:GACTTGTCCGCGCCAGGAGGA	0	1	0	4	0	6	9	14	13	81	81	77	12	0	38	43
AGATCCTGGCAGATCCTGTG:TAATAGTGGGCTCCTTAGCAC	0	3	1	5	0	2	4	13	7	39	49	42	4	1	25	11
AGATCCTGGCAGATCCTGTG:GACTTGCAGACGAACTCCAAG	0	1	3	7	1	3	9	11	15	41	45	59	9	0	54	22
AGATCCTGGCAGATCCTGTG:ACTGTTTCACGTTGTCCCCCA	1	2	6	5	0	4	5	15	9	37	50	51	5	1	36	23
AGATCCTGGCAGATCCTGTG:GGGTCAGCGCAGAAGTCTAGT	1	1	3	3	0	1	3	11	9	28	31	42	2	0	24	7
AGATCCTGGCAGATCCTGTG:GACAAGATCGCGGAAATCAAG	305	2091	3303	4451	1820	2596	3225	5280	5535	6649	7179	6704	2533	352	10507	4638
AGATCCTGGCAGATCCTGTG:GCATGACATGAACTGGTACAG	0	2	2	4	2	2	7	20	16	52	57	74	2	2	36	20
AGATCCTGGCAGATCCTGTG:GGTCTTCCACGCCTGCATCAA	0	2	4	4	4	2	9	28	26	77	84	75	13	2	60	28
AGATCCTGGCAGATCCTGTG:ACCGGATATCTGCTTCCTCAC	0	0	10	6	3	2	4	19	22	60	65	59	14	1	35	19
AGATCCTGGCAGATCCTGTG:GGTGATACAACTCGTTCGTAG	0	3	3	6	0	1	4	21	11	46	74	68	5	1	26	21
AGATCCTGGCAGATCCTGTG:CTTGGAATTGTTGGACCATGC	2	2	2	8	1	7	4	15	13	43	55	60	3	0	30	17
AGATCCTGGCAGATCCTGTG:CTTGATGAAAGCGGCTCTCAG	0	3	6	6	3	5	4	14	13	37	46	52	4	1	44	17
AGATCCTGGCAGATCCTGTG:CAAGACTCTCGAAATTATGGA	0	1	4	5	1	7	5	18	15	47	41	47	8	0	27	20
AGATCCTGGCAGATCCTGTG:CAGTTGACCAGCCCTAGACTT	1	4	4	7	0	6	10	29	28	84	92	111	14	3	53	19
AGATCCTGGCAGATCCTGTG:GGTCTCGACCCAGCTTCAGGA	1	2	4	4	1	5	5	24	19	43	88	91	9	1	44	21
AGATCCTGGCAGATCCTGTG:AACCGTCAGCTTCCGGCGTTT	0	2	1	7	2	4	8	21	21	52	56	61	2	0	50	29
AGATCCTGGCAGATCCTGTG:TGCTACCTAGACAACGCAGAA	1	5	4	5	2	7	7	30	16	68	77	72	13	2	32	29
AGATCCTGGCAGATCCTGTG:ATTTGAGGGAGCAAGGTAAAG	0	2	8	4	0	7	4	10	19	59	58	52	6	0	42	20
AGATCCTGGCAGATCCTGTG:CAGATATGTCGAAATGTCAAC	1	2	4	5	0	8	5	14	7	33	40	47	6	0	28	12
AGATCCTGGCAGATCCTGTG:CAATTTGTGGCAAAGGATCCC	1	2	5	6	3	3	4	32	29	77	102	101	11	3	53	26
AGATCCTGGCAGATCCTGTG:ACCTTACATATTCATCTTGAC	0	3	3	10	3	3	5	17	21	44	60	54	8	1	51	25
AGATCCTGGCAGATCCTGTG:GATCGACACTCTAGAGAACCC	0	3	1	10	1	3	7	32	21	73	73	88	13	5	55	26
AGATCCTGGCAGATCCTGTG:GCTTGTGAACACTGGGGTCGT	1	2	2	5	2	4	7	21	16	61	85	95	13	1	48	17
AGATCCTGGCAGATCCTGTG:ACGGTACAGTAATATCATGAA	1	3	1	6	2	5	8	18	15	70	77	70	7	0	51	24
AGATCCTGGCAGATCCTGTG:CCCAGTGCCATGAAGCATACT	0	3	6	6	0	3	6	7	11	12	9	16	6	1	21	9
AGATCCTGGCAGATCCTGTG:AGATGGCACTGGCTGCCTGCT	1	7	5	6	2	3	6	25	15	75	93	109	14	3	49	25
AGATCCTGGCAGATCCTGTG:GGGTGGCTCCGAGTCATTGTA	0	0	4	2	0	3	8	13	11	58	63	72	4	3	33	14
AGATCCTGGCAGATCCTGTG:CGCCTGCCTCCCTCAGCGCTT	0	1	6	10	2	4	6	27	11	70	80	86	7	0	26	15
AGATCCTGGCAGATCCTGTG:CAATACCTGCATCTCCTTGTC	1	0	1	8	1	2	5	14	13	62	101	74	0	0	22	19
AGATCCTGGCAGATCCTGTG:CCAGCTCCTCTTCGGGCGACA	0	0	2	10	1	4	2	19	14	33	50	54	3	0	20	7
AGATCCTGGCAGATCCTGTG:CGGGAGTCTGGCGTGAGGGTG	0	1	4	4	2	6	7	26	14	53	76	79	7	1	17	8
AGATCCTGGCAGATCCTGTG:TGGTGTGCAAGGCGGGCATCA	0	3	4	6	3	4	5	14	15	40	53	67	3	0	11	7
AGATCCTGGCAGATCCTGTG:TCTTCAAGGTGAGTGAGGGCT	0	1	3	3	2	3	5	12	14	27	36	35	2	0	12	4
AGATCCTGGCAGATCCTGTG:CAGCTTCTTCATCATGTCCTC	0	4	2	7	3	4	4	20	22	52	59	65	2	0	28	9
AGATCCTGGCAGATCCTGTG:TTTAGGAATTGCTGTTGGGAC	1	3	9	11	4	6	7	26	34	73	126	103	7	3	42	20
AGATCCTGGCAGATCCTGTG:GAGAGTAAGTCGCACCAGAAA	0	0	3	9	2	2	7	7	8	40	59	58	6	0	52	17
AGATCCTGGCAGATCCTGTG:ACTGATTTTGTTTCATCCACA	1	3	6	4	1	0	4	11	9	17	33	36	5	1	25	10
AGATCCTGGCAGATCCTGTG:TGTTTCAAATTGGTCAAGATC	0	0	4	6	5	4	6	5	12	45	48	56	8	0	51	35
AGATCCTGGCAGATCCTGTG:TCTCGAACTCCTGCAGTCTCA	0	1	4	5	1	4	6	15	9	46	62	68	3	0	20	13
AGATCCTGGCAGATCCTGTG:CTACGCCAAAAAAATCGTAAA	0	3	3	4	1	9	4	10	14	42	53	79	10	3	49	24
AGATCCTGGCAGATCCTGTG:TGCAAAAAAATCCATTCAACT	1	1	4	4	3	2	2	9	11	34	40	40	5	0	26	21
AGATCCTGGCAGATCCTGTG:AAAAAAAGAGTCGAATGTTTT	0	3	2	3	2	6	7	14	16	31	33	22	6	0	36	14
TTCACATTATGACCAACACC:GATCAATGTCAGCTGCTTTTA	0	1	3	4	2	3	5	19	7	40	67	59	3	0	34	10
TTCACATTATGACCAACACC:CTTTCCGCTCTCTTGCAATCA	2	1	2	1	4	1	5	12	12	41	46	49	5	1	41	11
TTCACATTATGACCAACACC:GAAATGTGCTACACTGGACAC	0	3	6	5	4	1	6	21	24	64	91	91	13	2	58	22
TTCACATTATGACCAACACC:TTAGTGACCTGCTTATGTGCC	1	5	2	6	2	4	7	15	21	64	84	98	6	1	40	26
TTCACATTATGACCAACACC:CGCTGGTGATGTCAGCACAGT	1	3	2	9	2	4	7	14	25	66	83	103	12	1	48	30
TTCACATTATGACCAACACC:TCCCGTGGAATGAAATCCGAA	0	0	3	5	3	5	3	11	10	46	46	56	7	3	52	24
TTCACATTATGACCAACACC:GGGGAGTCCGGGAAGCACCAA	0	2	6	4	1	6	3	17	5	52	66	61	7	0	32	12
TTCACATTATGACCAACACC:GACCAATCAGTGGTCGCCCTG	1	1	3	5	1	1	3	10	18	53	49	81	3	1	39	18
TTCACATTATGACCAACACC:TTCGATTCTAGGTGGTGGCTT	0	0	8	8	1	8	9	13	16	36	50	51	5	1	41	16
TTCACATTATGACCAACACC:GAGATGTAGTTTCAAGAAACC	1	0	6	11	1	4	5	14	16	59	64	66	4	1	47	29
TTCACATTATGACCAACACC:TCTGAGTCTAATGCTACCAGC	0	1	4	8	1	3	3	20	14	40	57	67	3	1	38	17
TTCACATTATGACCAACACC:CATCATCGTCAGTGACTTCCA	0	2	4	3	3	4	6	18	7	32	34	47	6	1	34	7
TTCACATTATGACCAACACC:CGACATGCCCAGCCCTATTCT	0	0	5	7	2	4	3	21	20	70	94	91	7	2	52	18
TTCACATTATGACCAACACC:GAAGTTAACTTCCACGCTTTT	0	3	5	4	3	6	7	13	13	50	93	83	11	1	37	24
TTCACATTATGACCAACACC:CGGTTTCTAAGCCAATTTTTC	0	2	5	10	2	8	6	18	26	67	85	89	9	2	60	31
TTCACATTATGACCAACACC:GACTTGTCCGCGCCAGGAGGA	1	3	7	6	2	5	10	17	37	54	75	87	8	0	42	32
TTCACATTATGACCAACACC:TAATAGTGGGCTCCTTAGCAC	1	1	4	11	2	2	4	8	15	47	55	55	4	0	43	24
TTCACATTATGACCAACACC:GACTTGCAGACGAACTCCAAG	1	1	5	7	1	4	7	17	18	38	51	70	6	0	46	29
TTCACATTATGACCAACACC:ACTGTTTCACGTTGTCCCCCA	0	3	3	5	1	6	5	15	10	40	43	61	9	2	42	14
TTCACATTATGACCAACACC:GGGTCAGCGCAGAAGTCTAGT	0	2	3	6	0	1	7	12	6	26	28	29	2	1	20	6
TTCACATTATGACCAACACC:GACAAGATCGCGGAAATCAAG	1	1	4	3	2	0	6	22	26	50	58	94	7	2	32	25
TTCACATTATGACCAACACC:GCATGACATGAACTGGTACAG	294	2012	3411	4691	1901	3011	3524	5584	6021	7762	7958	7367	2473	433	11131	4958
TTCACATTATGACCAACACC:GGTCTTCCACGCCTGCATCAA	1	0	4	8	0	2	4	25	22	74	92	102	12	0	30	23
TTCACATTATGACCAACACC:ACCGGATATCTGCTTCCTCAC	0	0	4	6	3	5	3	17	15	38	69	86	9	1	43	28
TTCACATTATGACCAACACC:GGTGATACAACTCGTTCGTAG	0	2	5	7	0	2	3	26	23	48	71	83	6	0	42	29
TTCACATTATGACCAACACC:CTTGGAATTGTTGGACCATGC	0	1	5	0	2	3	6	14	21	41	57	72	11	2	28	13
TTCACATTATGACCAACACC:CTTGATGAAAGCGGCTCTCAG	0	0	2	2	0	0	4	14	16	44	42	60	7	3	29	23
TTCACATTATGACCAACACC:CAAGACTCTCGAAATTATGGA	0	2	4	6	0	1	2	13	12	46	48	56	5	2	45	21
TTCACATTATGACCAACACC:CAGTTGACCAGCCCTAGACTT	2	6	4	6	2	7	8	29	26	70	125	149	14	5	48	29
TTCACATTATGACCAACACC:GGTCTCGACCCAGCTTCAGGA	0	2	6	7	2	8	1	21	16	59	82	96	13	1	62	26
TTCACATTATGACCAACACC:AACCGTCAGCTTCCGGCGTTT	0	2	6	7	1	3	10	21	18	54	55	80	12	0	52	30
TTCACATTATGACCAACACC:TGCTACCTAGACAACGCAGAA	1	2	3	3	6	4	3	15	15	63	77	94	12	0	32	20
TTCACATTATGACCAACACC:ATTTGAGGGAGCAAGGTAAAG	0	5	5	12	2	3	2	16	11	45	50	60	4	1	22	14
TTCACATTATGACCAACACC:CAGATATGTCGAAATGTCAAC	0	4	7	4	2	3	3	14	17	36	40	60	1	2	28	15
TTCACATTATGACCAACACC:CAATTTGTGGCAAAGGATCCC	0	1	2	6	3	4	6	32	32	93	111	131	8	0	63	23
TTCACATTATGACCAACACC:ACCTTACATATTCATCTTGAC	1	3	10	8	2	5	12	22	13	49	73	82	10	1	35	19
TTCACATTATGACCAACACC:GATCGACACTCTAGAGAACCC	0	2	4	4	2	3	6	23	25	78	93	95	10	1	39	22
TTCACATTATGACCAACACC:GCTTGTGAACACTGGGGTCGT	0	0	4	6	1	2	6	14	15	62	80	98	11	1	42	22
TTCACATTATGACCAACACC:ACGGTACAGTAATATCATGAA	0	1	6	7	4	7	2	26	25	56	67	60	7	2	33	23
TTCACATTATGACCAACACC:CCCAGTGCCATGAAGCATACT	0	3	5	8	0	3	2	11	10	11	15	17	4	0	27	7
TTCACATTATGACCAACACC:AGATGGCACTGGCTGCCTGCT	0	3	4	10	1	3	9	28	13	71	103	94	10	2	39	24
TTCACATTATGACCAACACC:GGGTGGCTCCGAGTCATTGTA	1	5	6	3	2	5	8	15	28	59	69	67	4	1	32	14
TTCACATTATGACCAACACC:CGCCTGCCTCCCTCAGCGCTT	3	3	4	7	6	5	6	20	20	82	92	107	5	0	29	19
TTCACATTATGACCAACACC:CAATACCTGCATCTCCTTGTC	0	3	4	8	3	4	9	27	20	56	98	104	7	0	38	17
TTCACATTATGACCAACACC:CCAGCTCCTCTTCGGGCGACA	0	0	3	2	2	4	4	11	12	40	52	57	5	1	8	11
TTCACATTATGACCAACACC:CGGGAGTCTGGCGTGAGGGTG	0	1	3	6	0	3	7	15	17	54	94	87	0	0	25	19
TTCACATTATGACCAACACC:TGGTGTGCAAGGCGGGCATCA	0	2	2	5	2	0	2	27	14	56	50	84	1	0	13	4
TTCACATTATGACCAACACC:TCTTCAAGGTGAGTGAGGGCT	1	3	7	3	1	4	6	12	10	37	29	57	2	0	8	6
TTCACATTATGACCAACACC:CAGCTTCTTCATCATGTCCTC	0	0	0	9	1	4	7	15	13	49	66	63	4	1	19	9
TTCACATTATGACCAACACC:TTTAGGAATTGCTGTTGGGAC	1	0	10	9	1	9	10	30	40	94	129	133	5	1	27	21
TTCACATTATGACCAACACC:GAGAGTAAGTCGCACCAGAAA	0	3	6	8	0	5	6	14	12	58	74	64	4	0	30	17
TTCACATTATGACCAACACC:ACTGATTTTGTTTCATCCACA	1	0	3	11	1	0	8	13	13	24	33	38	1	1	27	17
TTCACATTATGACCAACACC:TGTTTCAAATTGGTCAAGATC	0	3	1	5	0	3	4	15	7	34	44	53	14	1	32	27
TTCACATTATGACCAACACC:TCTCGAACTCCTGCAGTCTCA	0	0	3	4	1	2	0	18	19	49	60	56	3	2	17	17
TTCACATTATGACCAACACC:CTACGCCAAAAAAATCGTAAA	0	3	5	5	5	4	4	15	19	61	82	67	11	1	37	29
TTCACATTATGACCAACACC:TGCAAAAAAATCCATTCAACT	0	5	3	3	1	3	9	16	9	44	51	43	5	1	26	21
TTCACATTATGACCAACACC:AAAAAAAGAGTCGAATGTTTT	1	1	4	6	3	5	3	14	9	30	44	30	6	0	27	12
GCTTGGTACGCAGAGCACCG:GATCAATGTCAGCTGCTTTTA	2	2	9	5	1	6	6	21	8	46	73	72	20	2	47	33
GCTTGGTACGCAGAGCACCG:CTTTCCGCTCTCTTGCAATCA	0	1	3	9	1	3	2	19	11	47	59	62	8	2	42	26
GCTTGGTACGCAGAGCACCG:GAAATGTGCTACACTGGACAC	2	4	2	7	3	3	2	23	25	74	84	99	12	3	49	27
GCTTGGTACGCAGAGCACCG:TTAGTGACCTGCTTATGTGCC	0	2	7	12	3	9	10	35	11	67	104	99	7	1	61	33
GCTTGGTACGCAGAGCACCG:CGCTGGTGATGTCAGCACAGT	0	0	4	6	0	6	8	20	17	64	118	115	12	1	72	45
GCTTGGTACGCAGAGCACCG:TCCCGTGGAATGAAATCCGAA	1	2	5	7	0	3	5	15	25	45	53	73	7	4	40	26
GCTTGGTACGCAGAGCACCG:GGGGAGTCCGGGAAGCACCAA	1	4	5	2	2	4	3	15	18	44	70	81	8	0	39	24
GCTTGGTACGCAGAGCACCG:GACCAATCAGTGGTCGCCCTG	0	4	4	5	0	2	4	21	15	53	60	86	10	1	55	34
GCTTGGTACGCAGAGCACCG:TTCGATTCTAGGTGGTGGCTT	0	5	2	6	1	6	4	14	20	49	55	67	9	2	35	23
GCTTGGTACGCAGAGCACCG:GAGATGTAGTTTCAAGAAACC	1	4	0	9	0	3	5	26	15	53	92	86	11	2	62	30
GCTTGGTACGCAGAGCACCG:TCTGAGTCTAATGCTACCAGC	0	2	6	2	1	1	4	16	16	43	66	61	14	2	46	28
GCTTGGTACGCAGAGCACCG:CATCATCGTCAGTGACTTCCA	0	5	1	4	1	4	4	18	13	44	42	64	1	0	41	8
GCTTGGTACGCAGAGCACCG:CGACATGCCCAGCCCTATTCT	0	1	5	8	3	5	3	25	25	90	105	128	7	1	83	30
GCTTGGTACGCAGAGCACCG:GAAGTTAACTTCCACGCTTTT	1	1	2	14	2	6	11	29	23	68	94	95	16	2	69	32
GCTTGGTACGCAGAGCACCG:CGGTTTCTAAGCCAATTTTTC	0	1	8	5	3	9	5	23	14	80	101	90	21	3	71	44
GCTTGGTACGCAGAGCACCG:GACTTGTCCGCGCCAGGAGGA	1	0	3	5	0	4	11	20	19	80	91	116	15	3	84	62
GCTTGGTACGCAGAGCACCG:TAATAGTGGGCTCCTTAGCAC	0	2	1	2	1	2	1	14	18	44	52	73	10	0	32	18
GCTTGGTACGCAGAGCACCG:GACTTGCAGACGAACTCCAAG	0	5	1	2	2	2	1	16	9	60	70	66	8	0	48	33
GCTTGGTACGCAGAGCACCG:ACTGTTTCACGTTGTCCCCCA	0	1	4	6	2	3	5	13	15	62	60	70	9	0	39	21
GCTTGGTACGCAGAGCACCG:GGGTCAGCGCAGAAGTCTAGT	1	2	1	4	1	1	3	14	12	31	41	41	12	1	35	13
GCTTGGTACGCAGAGCACCG:GACAAGATCGCGGAAATCAAG	0	4	5	5	2	4	8	13	21	71	80	94	14	4	70	18
GCTTGGTACGCAGAGCACCG:GCATGACATGAACTGGTACAG	0	2	2	7	1	4	3	28	23	65	91	87	8	3	65	34
GCTTGGTACGCAGAGCACCG:GGTCTTCCACGCCTGCATCAA	349	2590	4248	5832	2392	3387	4142	6634	7228	8866	9353	8569	4805	755	19192	8121
GCTTGGTACGCAGAGCACCG:ACCGGATATCTGCTTCCTCAC	0	1	3	7	1	4	9	11	17	66	62	80	7	3	54	24
GCTTGGTACGCAGAGCACCG:GGTGATACAACTCGTTCGTAG	1	0	8	1	6	4	7	19	23	74	76	88	9	0	63	25
GCTTGGTACGCAGAGCACCG:CTTGGAATTGTTGGACCATGC	0	2	4	7	1	4	6	14	23	56	79	71	7	4	46	16
GCTTGGTACGCAGAGCACCG:CTTGATGAAAGCGGCTCTCAG	0	0	8	8	0	4	4	14	13	49	60	68	11	6	44	31
GCTTGGTACGCAGAGCACCG:CAAGACTCTCGAAATTATGGA	0	1	4	6	1	1	2	17	15	51	62	57	12	3	53	27
GCTTGGTACGCAGAGCACCG:CAGTTGACCAGCCCTAGACTT	0	4	3	10	2	8	8	33	32	87	125	136	24	1	67	38
GCTTGGTACGCAGAGCACCG:GGTCTCGACCCAGCTTCAGGA	1	1	1	3	1	0	6	32	23	81	87	117	8	1	83	31
GCTTGGTACGCAGAGCACCG:AACCGTCAGCTTCCGGCGTTT	0	4	4	6	2	4	6	21	19	62	71	80	13	1	61	33
GCTTGGTACGCAGAGCACCG:TGCTACCTAGACAACGCAGAA	0	4	4	8	1	2	3	24	19	84	104	97	7	0	62	43
GCTTGGTACGCAGAGCACCG:ATTTGAGGGAGCAAGGTAAAG	0	0	6	6	2	6	2	17	16	51	74	69	11	3	56	26
GCTTGGTACGCAGAGCACCG:CAGATATGTCGAAATGTCAAC	0	2	3	6	0	2	7	18	15	49	56	59	10	3	41	20
GCTTGGTACGCAGAGCACCG:CAATTTGTGGCAAAGGATCCC	0	2	2	6	3	3	6	21	23	81	132	145	13	3	98	52
GCTTGGTACGCAGAGCACCG:ACCTTACATATTCATCTTGAC	0	1	7	8	2	2	5	25	15	62	69	84	13	1	73	47
GCTTGGTACGCAGAGCACCG:GATCGACACTCTAGAGAACCC	1	1	8	6	0	9	7	25	20	70	115	138	12	3	74	41
GCTTGGTACGCAGAGCACCG:GCTTGTGAACACTGGGGTCGT	0	2	2	7	2	8	5	30	14	90	82	114	11	1	58	29
GCTTGGTACGCAGAGCACCG:ACGGTACAGTAATATCATGAA	2	3	5	6	3	11	11	26	18	64	67	88	6	6	68	32
GCTTGGTACGCAGAGCACCG:CCCAGTGCCATGAAGCATACT	0	1	5	9	0	1	2	7	5	10	9	18	9	0	31	6
GCTTGGTACGCAGAGCACCG:AGATGGCACTGGCTGCCTGCT	1	9	5	10	3	8	11	33	37	86	114	125	4	0	58	25
GCTTGGTACGCAGAGCACCG:GGGTGGCTCCGAGTCATTGTA	0	1	0	10	3	0	5	18	15	46	69	80	5	0	52	16
GCTTGGTACGCAGAGCACCG:CGCCTGCCTCCCTCAGCGCTT	0	1	9	9	0	10	4	28	23	100	101	109	9	0	27	21
GCTTGGTACGCAGAGCACCG:CAATACCTGCATCTCCTTGTC	0	3	4	8	4	3	4	17	16	92	96	118	11	1	52	18
GCTTGGTACGCAGAGCACCG:CCAGCTCCTCTTCGGGCGACA	0	1	2	6	2	2	2	18	6	37	51	57	10	2	18	20
GCTTGGTACGCAGAGCACCG:CGGGAGTCTGGCGTGAGGGTG	0	3	5	5	0	4	4	16	25	89	80	110	6	0	42	24
GCTTGGTACGCAGAGCACCG:TGGTGTGCAAGGCGGGCATCA	1	1	3	2	0	1	3	27	16	51	85	74	3	0	10	11
GCTTGGTACGCAGAGCACCG:TCTTCAAGGTGAGTGAGGGCT	1	0	4	3	1	2	4	18	9	29	56	37	2	0	26	14
GCTTGGTACGCAGAGCACCG:CAGCTTCTTCATCATGTCCTC	0	0	1	3	2	4	3	12	20	51	67	89	5	1	38	9
GCTTGGTACGCAGAGCACCG:TTTAGGAATTGCTGTTGGGAC	0	3	8	13	3	9	10	39	39	89	146	139	17	2	92	29
GCTTGGTACGCAGAGCACCG:GAGAGTAAGTCGCACCAGAAA	2	0	4	4	3	7	9	21	19	53	82	63	8	4	69	31
GCTTGGTACGCAGAGCACCG:ACTGATTTTGTTTCATCCACA	0	2	3	9	1	2	3	8	10	30	45	41	6	1	34	7
GCTTGGTACGCAGAGCACCG:TGTTTCAAATTGGTCAAGATC	0	4	5	7	2	3	8	16	19	55	52	73	8	1	67	35
GCTTGGTACGCAGAGCACCG:TCTCGAACTCCTGCAGTCTCA	0	3	11	5	3	4	4	16	16	79	67	76	5	0	40	22
GCTTGGTACGCAGAGCACCG:CTACGCCAAAAAAATCGTAAA	0	1	0	1	2	0	6	18	15	55	64	67	12	0	53	27
GCTTGGTACGCAGAGCACCG:TGCAAAAAAATCCATTCAACT	1	4	7	9	0	4	4	10	21	44	56	57	6	0	44	24
GCTTGGTACGCAGAGCACCG:AAAAAAAGAGTCGAATGTTTT	4	2	4	5	1	3	7	16	14	27	33	40	11	0	55	18
GGTCCAGTCAGTGAACGTAA:GATCAATGTCAGCTGCTTTTA	1	3	3	3	0	0	6	14	15	40	62	57	5	1	26	19
GGTCCAGTCAGTGAACGTAA:CTTTCCGCTCTCTTGCAATCA	1	1	1	3	1	1	2	15	11	30	45	53	3	0	26	15
GGTCCAGTCAGTGAACGTAA:GAAATGTGCTACACTGGACAC	0	0	4	2	1	6	5	25	13	56	73	84	5	1	49	17
GGTCCAGTCAGTGAACGTAA:TTAGTGACCTGCTTATGTGCC	0	3	1	4	4	2	4	23	25	89	87	89	5	2	33	21
GGTCCAGTCAGTGAACGTAA:CGCTGGTGATGTCAGCACAGT	0	2	4	11	2	3	6	18	22	56	89	90	5	0	35	28
GGTCCAGTCAGTGAACGTAA:TCCCGTGGAATGAAATCCGAA	1	1	3	3	2	4	4	17	15	53	43	47	7	0	36	30
GGTCCAGTCAGTGAACGTAA:GGGGAGTCCGGGAAGCACCAA	0	2	4	5	1	2	4	16	14	50	56	61	6	1	20	11
GGTCCAGTCAGTGAACGTAA:GACCAATCAGTGGTCGCCCTG	0	2	3	3	1	8	2	14	6	46	36	57	7	0	30	17
GGTCCAGTCAGTGAACGTAA:TTCGATTCTAGGTGGTGGCTT	0	1	4	5	4	4	3	13	12	48	42	49	6	1	42	15
GGTCCAGTCAGTGAACGTAA:GAGATGTAGTTTCAAGAAACC	1	5	3	7	2	6	3	19	19	46	71	79	7	3	49	20
GGTCCAGTCAGTGAACGTAA:TCTGAGTCTAATGCTACCAGC	1	3	4	3	1	1	4	18	13	46	53	73	9	1	45	18
GGTCCAGTCAGTGAACGTAA:CATCATCGTCAGTGACTTCCA	1	2	2	2	1	5	3	11	4	29	33	41	4	0	25	6
GGTCCAGTCAGTGAACGTAA:CGACATGCCCAGCCCTATTCT	0	6	4	9	3	6	1	26	15	60	87	98	10	0	48	27
GGTCCAGTCAGTGAACGTAA:GAAGTTAACTTCCACGCTTTT	0	2	7	3	0	5	11	10	9	44	62	76	4	1	39	17
GGTCCAGTCAGTGAACGTAA:CGGTTTCTAAGCCAATTTTTC	0	5	7	7	2	3	4	23	9	64	56	86	8	1	46	18
GGTCCAGTCAGTGAACGTAA:GACTTGTCCGCGCCAGGAGGA	0	4	1	4	0	3	6	14	16	58	70	80	5	1	40	31
GGTCCAGTCAGTGAACGTAA:TAATAGTGGGCTCCTTAGCAC	1	2	4	6	1	2	7	10	8	36	49	51	3	1	25	13
GGTCCAGTCAGTGAACGTAA:GACTTGCAGACGAACTCCAAG	0	4	1	4	2	0	3	10	19	46	43	62	6	0	55	14
GGTCCAGTCAGTGAACGTAA:ACTGTTTCACGTTGTCCCCCA	3	1	2	2	4	3	1	14	13	35	45	57	7	0	39	14
GGTCCAGTCAGTGAACGTAA:GGGTCAGCGCAGAAGTCTAGT	0	3	6	3	0	3	4	6	6	33	28	42	6	1	18	8
GGTCCAGTCAGTGAACGTAA:GACAAGATCGCGGAAATCAAG	1	2	3	7	0	2	2	24	12	54	57	63	8	2	40	31
GGTCCAGTCAGTGAACGTAA:GCATGACATGAACTGGTACAG	0	7	5	5	0	3	11	24	15	50	66	75	9	2	44	20
GGTCCAGTCAGTGAACGTAA:GGTCTTCCACGCCTGCATCAA	0	2	3	7	3	5	8	22	26	73	72	91	13	0	46	21
GGTCCAGTCAGTGAACGTAA:ACCGGATATCTGCTTCCTCAC	316	2075	3374	4951	2051	2904	3396	5670	5777	7428	7905	7415	2503	415	10673	4877
GGTCCAGTCAGTGAACGTAA:GGTGATACAACTCGTTCGTAG	0	1	0	5	3	4	5	16	12	61	69	76	5	1	26	19
GGTCCAGTCAGTGAACGTAA:CTTGGAATTGTTGGACCATGC	0	2	4	8	1	3	6	13	15	57	63	66	9	1	32	24
GGTCCAGTCAGTGAACGTAA:CTTGATGAAAGCGGCTCTCAG	0	0	4	1	1	3	1	18	11	46	53	48	7	0	28	9
GGTCCAGTCAGTGAACGTAA:CAAGACTCTCGAAATTATGGA	0	2	6	4	0	5	4	15	12	37	39	63	3	1	27	22
GGTCCAGTCAGTGAACGTAA:CAGTTGACCAGCCCTAGACTT	1	1	5	3	2	3	11	18	27	72	96	109	8	5	58	28
GGTCCAGTCAGTGAACGTAA:GGTCTCGACCCAGCTTCAGGA	1	2	3	3	4	1	7	19	21	53	77	81	17	4	54	23
GGTCCAGTCAGTGAACGTAA:AACCGTCAGCTTCCGGCGTTT	0	1	2	5	1	4	7	24	10	61	65	65	7	4	42	20
GGTCCAGTCAGTGAACGTAA:TGCTACCTAGACAACGCAGAA	0	3	5	5	4	7	8	20	15	57	83	86	7	2	27	21
GGTCCAGTCAGTGAACGTAA:ATTTGAGGGAGCAAGGTAAAG	0	3	3	3	2	5	1	14	17	42	52	50	2	0	26	26
GGTCCAGTCAGTGAACGTAA:CAGATATGTCGAAATGTCAAC	0	3	5	8	1	3	5	12	13	31	43	38	2	0	34	17
GGTCCAGTCAGTGAACGTAA:CAATTTGTGGCAAAGGATCCC	0	1	9	8	1	4	6	27	23	86	105	134	11	0	63	36
GGTCCAGTCAGTGAACGTAA:ACCTTACATATTCATCTTGAC	0	1	7	3	3	4	2	14	18	41	79	54	6	1	39	19
GGTCCAGTCAGTGAACGTAA:GATCGACACTCTAGAGAACCC	0	1	3	4	2	6	9	27	21	67	71	82	5	1	51	25
GGTCCAGTCAGTGAACGTAA:GCTTGTGAACACTGGGGTCGT	0	1	4	0	0	2	9	20	17	65	80	82	9	2	28	15
GGTCCAGTCAGTGAACGTAA:ACGGTACAGTAATATCATGAA	0	2	7	2	0	5	3	20	9	52	83	83	8	2	38	27
GGTCCAGTCAGTGAACGTAA:CCCAGTGCCATGAAGCATACT	0	6	5	2	1	3	2	3	9	6	25	20	6	1	17	7
GGTCCAGTCAGTGAACGTAA:AGATGGCACTGGCTGCCTGCT	0	2	5	5	0	8	5	18	17	57	103	105	7	1	56	23
GGTCCAGTCAGTGAACGTAA:GGGTGGCTCCGAGTCATTGTA	0	2	7	7	1	2	5	17	17	47	51	55	4	3	32	15
GGTCCAGTCAGTGAACGTAA:CGCCTGCCTCCCTCAGCGCTT	0	3	2	7	7	3	2	26	17	77	71	84	1	1	29	11
GGTCCAGTCAGTGAACGTAA:CAATACCTGCATCTCCTTGTC	0	0	3	5	1	4	3	23	21	47	88	85	5	3	35	21
GGTCCAGTCAGTGAACGTAA:CCAGCTCCTCTTCGGGCGACA	0	2	5	5	1	4	5	13	10	36	49	42	2	1	23	6
GGTCCAGTCAGTGAACGTAA:CGGGAGTCTGGCGTGAGGGTG	0	1	2	4	1	5	4	23	25	50	78	79	3	1	27	14
GGTCCAGTCAGTGAACGTAA:TGGTGTGCAAGGCGGGCATCA	0	2	5	7	2	2	3	16	12	48	69	66	1	1	12	4
GGTCCAGTCAGTGAACGTAA:TCTTCAAGGTGAGTGAGGGCT	0	2	1	6	3	2	7	9	11	35	36	47	1	2	15	6
GGTCCAGTCAGTGAACGTAA:CAGCTTCTTCATCATGTCCTC	1	6	2	5	0	5	2	11	7	34	69	59	1	1	22	8
GGTCCAGTCAGTGAACGTAA:TTTAGGAATTGCTGTTGGGAC	1	0	3	6	3	10	10	27	16	64	116	108	5	0	41	16
GGTCCAGTCAGTGAACGTAA:GAGAGTAAGTCGCACCAGAAA	0	3	4	8	1	2	4	17	16	49	42	62	2	1	31	12
GGTCCAGTCAGTGAACGTAA:ACTGATTTTGTTTCATCCACA	0	3	0	2	1	3	6	9	10	27	35	40	4	2	18	9
GGTCCAGTCAGTGAACGTAA:TGTTTCAAATTGGTCAAGATC	1	3	2	11	1	1	7	13	11	33	39	57	7	2	44	25
GGTCCAGTCAGTGAACGTAA:TCTCGAACTCCTGCAGTCTCA	0	2	4	7	4	3	3	16	15	44	76	65	3	0	38	8
GGTCCAGTCAGTGAACGTAA:CTACGCCAAAAAAATCGTAAA	0	3	3	4	2	4	2	12	14	46	68	83	12	1	51	22
GGTCCAGTCAGTGAACGTAA:TGCAAAAAAATCCATTCAACT	0	5	2	4	1	1	6	12	11	25	47	59	5	2	33	10
GGTCCAGTCAGTGAACGTAA:AAAAAAAGAGTCGAATGTTTT	1	6	1	3	2	1	3	9	4	29	28	46	10	2	26	18
ATAACTTGTACATGCAACCA:GATCAATGTCAGCTGCTTTTA	0	6	2	4	4	4	6	16	10	48	71	78	12	0	35	13
ATAACTTGTACATGCAACCA:CTTTCCGCTCTCTTGCAATCA	2	3	2	5	3	4	3	9	9	36	52	52	5	0	36	17
ATAACTTGTACATGCAACCA:GAAATGTGCTACACTGGACAC	0	2	4	4	0	6	6	19	25	69	64	91	11	1	43	31
ATAACTTGTACATGCAACCA:TTAGTGACCTGCTTATGTGCC	0	2	4	3	2	4	8	18	24	91	92	102	9	2	72	25
ATAACTTGTACATGCAACCA:CGCTGGTGATGTCAGCACAGT	1	10	6	5	1	1	7	24	19	66	104	104	8	3	73	24
ATAACTTGTACATGCAACCA:TCCCGTGGAATGAAATCCGAA	1	1	4	7	1	4	6	15	11	41	63	43	4	0	32	24
ATAACTTGTACATGCAACCA:GGGGAGTCCGGGAAGCACCAA	0	2	4	5	3	2	3	16	7	51	52	68	11	1	33	26
ATAACTTGTACATGCAACCA:GACCAATCAGTGGTCGCCCTG	1	3	2	10	3	4	3	17	12	33	49	52	5	0	26	21
ATAACTTGTACATGCAACCA:TTCGATTCTAGGTGGTGGCTT	1	5	6	4	2	6	9	16	12	43	43	62	4	0	20	20
ATAACTTGTACATGCAACCA:GAGATGTAGTTTCAAGAAACC	0	1	4	9	3	5	7	17	19	60	67	69	8	3	42	23
ATAACTTGTACATGCAACCA:TCTGAGTCTAATGCTACCAGC	0	1	2	6	0	5	6	13	15	40	60	86	7	0	40	21
ATAACTTGTACATGCAACCA:CATCATCGTCAGTGACTTCCA	0	0	1	5	1	5	3	10	6	27	44	52	6	4	22	13
ATAACTTGTACATGCAACCA:CGACATGCCCAGCCCTATTCT	0	6	3	4	3	7	4	27	14	67	88	90	13	2	69	26
ATAACTTGTACATGCAACCA:GAAGTTAACTTCCACGCTTTT	0	2	8	9	3	3	6	21	16	55	81	107	9	1	48	26
ATAACTTGTACATGCAACCA:CGGTTTCTAAGCCAATTTTTC	0	1	3	6	2	3	3	26	16	61	60	81	11	0	41	44
ATAACTTGTACATGCAACCA:GACTTGTCCGCGCCAGGAGGA	0	2	4	4	4	3	5	25	10	77	66	101	14	3	73	39
ATAACTTGTACATGCAACCA:TAATAGTGGGCTCCTTAGCAC	0	1	5	4	0	2	5	12	15	42	54	66	8	0	35	20
ATAACTTGTACATGCAACCA:GACTTGCAGACGAACTCCAAG	0	3	12	1	2	7	5	14	16	42	62	68	13	1	43	25
ATAACTTGTACATGCAACCA:ACTGTTTCACGTTGTCCCCCA	0	6	6	3	4	3	5	15	11	36	54	59	10	2	24	13
ATAACTTGTACATGCAACCA:GGGTCAGCGCAGAAGTCTAGT	0	0	0	5	1	6	6	9	10	33	33	50	3	0	23	11
ATAACTTGTACATGCAACCA:GACAAGATCGCGGAAATCAAG	0	1	4	8	2	3	6	20	21	58	63	78	6	0	51	20
ATAACTTGTACATGCAACCA:GCATGACATGAACTGGTACAG	0	2	3	10	1	7	9	16	16	62	78	75	15	0	64	31
ATAACTTGTACATGCAACCA:GGTCTTCCACGCCTGCATCAA	0	5	1	8	4	11	7	25	24	74	96	99	9	1	61	36
ATAACTTGTACATGCAACCA:ACCGGATATCTGCTTCCTCAC	0	1	5	5	4	5	9	22	33	53	64	85	11	0	54	28
ATAACTTGTACATGCAACCA:GGTGATACAACTCGTTCGTAG	326	2201	3623	5173	2020	2954	3623	5868	6146	7738	8073	7614	3008	478	12477	5660
ATAACTTGTACATGCAACCA:CTTGGAATTGTTGGACCATGC	1	3	5	5	0	4	8	13	17	56	62	72	10	1	40	31
ATAACTTGTACATGCAACCA:CTTGATGAAAGCGGCTCTCAG	0	1	3	5	0	3	8	9	13	41	49	53	4	0	39	21
ATAACTTGTACATGCAACCA:CAAGACTCTCGAAATTATGGA	0	3	7	7	2	6	6	13	18	39	54	55	7	0	31	21
ATAACTTGTACATGCAACCA:CAGTTGACCAGCCCTAGACTT	0	2	5	11	4	6	4	27	20	81	92	114	19	1	71	49
ATAACTTGTACATGCAACCA:GGTCTCGACCCAGCTTCAGGA	1	2	3	16	0	3	4	22	17	77	96	114	14	4	54	28
ATAACTTGTACATGCAACCA:AACCGTCAGCTTCCGGCGTTT	1	3	4	9	2	5	6	21	22	51	56	75	11	1	55	28
ATAACTTGTACATGCAACCA:TGCTACCTAGACAACGCAGAA	0	6	4	11	8	8	8	25	17	57	83	104	8	2	47	26
ATAACTTGTACATGCAACCA:ATTTGAGGGAGCAAGGTAAAG	1	3	3	5	3	4	6	19	15	50	42	75	8	1	44	23
ATAACTTGTACATGCAACCA:CAGATATGTCGAAATGTCAAC	1	1	6	5	3	3	6	21	16	35	35	36	4	0	40	12
ATAACTTGTACATGCAACCA:CAATTTGTGGCAAAGGATCCC	0	5	1	5	0	5	6	33	26	89	115	130	17	1	68	32
ATAACTTGTACATGCAACCA:ACCTTACATATTCATCTTGAC	0	4	8	5	2	6	5	17	22	50	67	74	7	2	51	22
ATAACTTGTACATGCAACCA:GATCGACACTCTAGAGAACCC	0	2	5	5	2	4	5	17	16	71	106	97	11	2	45	26
ATAACTTGTACATGCAACCA:GCTTGTGAACACTGGGGTCGT	0	4	8	8	5	1	4	21	15	77	80	99	14	1	52	43
ATAACTTGTACATGCAACCA:ACGGTACAGTAATATCATGAA	0	3	7	4	0	2	7	15	15	76	79	86	9	1	48	32
ATAACTTGTACATGCAACCA:CCCAGTGCCATGAAGCATACT	2	2	2	4	0	6	3	9	7	13	9	9	3	0	20	12
ATAACTTGTACATGCAACCA:AGATGGCACTGGCTGCCTGCT	1	2	3	10	0	10	8	31	20	77	84	108	13	1	51	28
ATAACTTGTACATGCAACCA:GGGTGGCTCCGAGTCATTGTA	0	2	2	7	2	2	5	18	16	67	50	58	8	1	27	16
ATAACTTGTACATGCAACCA:CGCCTGCCTCCCTCAGCGCTT	1	0	7	12	3	5	8	20	19	79	103	111	6	1	26	17
ATAACTTGTACATGCAACCA:CAATACCTGCATCTCCTTGTC	0	2	5	5	4	7	6	23	16	67	69	94	2	1	40	17
ATAACTTGTACATGCAACCA:CCAGCTCCTCTTCGGGCGACA	2	2	2	6	1	1	1	16	10	36	49	59	4	1	21	14
ATAACTTGTACATGCAACCA:CGGGAGTCTGGCGTGAGGGTG	0	4	5	8	3	2	3	33	21	68	70	91	4	2	44	12
ATAACTTGTACATGCAACCA:TGGTGTGCAAGGCGGGCATCA	1	1	5	8	2	4	4	10	15	69	75	115	4	0	14	3
ATAACTTGTACATGCAACCA:TCTTCAAGGTGAGTGAGGGCT	0	2	2	4	1	5	4	12	11	34	46	66	1	2	25	14
ATAACTTGTACATGCAACCA:CAGCTTCTTCATCATGTCCTC	0	1	6	5	5	3	9	25	15	57	81	83	4	0	30	11
ATAACTTGTACATGCAACCA:TTTAGGAATTGCTGTTGGGAC	0	2	4	9	3	10	9	32	22	94	114	156	7	0	72	26
ATAACTTGTACATGCAACCA:GAGAGTAAGTCGCACCAGAAA	0	2	4	4	1	4	3	18	12	32	58	63	13	0	45	17
ATAACTTGTACATGCAACCA:ACTGATTTTGTTTCATCCACA	0	1	3	4	1	1	4	14	11	34	27	35	7	1	30	12
ATAACTTGTACATGCAACCA:TGTTTCAAATTGGTCAAGATC	0	5	2	3	1	2	3	16	13	45	52	47	6	0	56	30
ATAACTTGTACATGCAACCA:TCTCGAACTCCTGCAGTCTCA	2	2	5	7	0	4	5	13	11	68	66	73	6	0	38	19
ATAACTTGTACATGCAACCA:CTACGCCAAAAAAATCGTAAA	0	1	2	8	3	2	8	22	18	42	59	81	12	1	46	21
ATAACTTGTACATGCAACCA:TGCAAAAAAATCCATTCAACT	0	0	4	8	1	4	4	12	13	38	61	52	7	0	30	18
ATAACTTGTACATGCAACCA:AAAAAAAGAGTCGAATGTTTT	1	2	3	3	1	1	8	10	13	34	38	43	7	0	28	13
TATTACCGGACAAAGCTGCG:GATCAATGTCAGCTGCTTTTA	0	2	3	1	4	1	6	11	12	33	51	58	2	1	29	18
TATTACCGGACAAAGCTGCG:CTTTCCGCTCTCTTGCAATCA	0	2	3	2	0	4	4	13	8	27	35	41	8	0	46	20
TATTACCGGACAAAGCTGCG:GAAATGTGCTACACTGGACAC	1	2	0	7	4	5	10	14	15	62	71	92	10	1	35	38
TATTACCGGACAAAGCTGCG:TTAGTGACCTGCTTATGTGCC	0	2	1	5	4	2	1	25	15	40	82	95	4	1	41	10
TATTACCGGACAAAGCTGCG:CGCTGGTGATGTCAGCACAGT	0	2	4	7	4	2	5	18	17	45	62	85	3	1	53	33
TATTACCGGACAAAGCTGCG:TCCCGTGGAATGAAATCCGAA	0	2	2	5	0	2	0	14	12	27	39	41	4	0	24	12
TATTACCGGACAAAGCTGCG:GGGGAGTCCGGGAAGCACCAA	1	0	0	7	1	5	6	14	13	33	42	54	10	1	22	15
TATTACCGGACAAAGCTGCG:GACCAATCAGTGGTCGCCCTG	0	1	1	3	0	2	4	18	10	42	44	35	9	0	33	16
TATTACCGGACAAAGCTGCG:TTCGATTCTAGGTGGTGGCTT	0	1	3	10	2	5	3	15	11	29	36	41	5	5	19	18
TATTACCGGACAAAGCTGCG:GAGATGTAGTTTCAAGAAACC	2	3	5	3	1	3	3	17	6	43	50	64	11	2	74	32
TATTACCGGACAAAGCTGCG:TCTGAGTCTAATGCTACCAGC	1	2	2	4	1	2	7	13	11	42	52	54	7	2	21	14
TATTACCGGACAAAGCTGCG:CATCATCGTCAGTGACTTCCA	0	0	1	5	0	2	1	12	7	30	36	40	3	2	16	10
TATTACCGGACAAAGCTGCG:CGACATGCCCAGCCCTATTCT	0	1	2	0	5	0	4	20	19	56	75	77	7	2	29	30
TATTACCGGACAAAGCTGCG:GAAGTTAACTTCCACGCTTTT	1	4	4	7	1	5	5	28	12	41	72	75	11	2	61	31
TATTACCGGACAAAGCTGCG:CGGTTTCTAAGCCAATTTTTC	0	3	6	6	0	7	6	13	18	48	71	72	10	1	47	19
TATTACCGGACAAAGCTGCG:GACTTGTCCGCGCCAGGAGGA	0	4	4	9	2	3	9	22	26	57	67	73	10	0	48	32
TATTACCGGACAAAGCTGCG:TAATAGTGGGCTCCTTAGCAC	1	3	1	5	3	3	11	17	13	29	42	53	7	0	44	17
TATTACCGGACAAAGCTGCG:GACTTGCAGACGAACTCCAAG	0	3	1	6	2	5	3	19	17	24	48	74	10	1	30	20
TATTACCGGACAAAGCTGCG:ACTGTTTCACGTTGTCCCCCA	0	2	3	5	0	1	2	13	9	49	31	41	8	0	36	10
TATTACCGGACAAAGCTGCG:GGGTCAGCGCAGAAGTCTAGT	1	3	3	3	2	0	6	7	8	33	31	29	7	1	14	5
TATTACCGGACAAAGCTGCG:GACAAGATCGCGGAAATCAAG	1	2	1	1	5	3	3	12	11	49	52	64	5	3	44	23
TATTACCGGACAAAGCTGCG:GCATGACATGAACTGGTACAG	0	0	3	7	0	3	3	19	17	43	53	75	9	0	27	19
TATTACCGGACAAAGCTGCG:GGTCTTCCACGCCTGCATCAA	0	0	5	6	5	10	4	21	15	60	73	85	8	1	35	15
TATTACCGGACAAAGCTGCG:ACCGGATATCTGCTTCCTCAC	0	0	3	2	1	1	4	21	16	53	58	61	5	1	49	17
TATTACCGGACAAAGCTGCG:GGTGATACAACTCGTTCGTAG	0	1	2	4	6	4	2	8	28	62	60	65	5	1	31	25
TATTACCGGACAAAGCTGCG:CTTGGAATTGTTGGACCATGC	289	1739	2737	4009	1667	2458	2948	4825	5021	6502	6846	6173	2571	411	11384	5377
TATTACCGGACAAAGCTGCG:CTTGATGAAAGCGGCTCTCAG	0	2	5	2	1	3	4	4	9	35	45	50	7	3	32	18
TATTACCGGACAAAGCTGCG:CAAGACTCTCGAAATTATGGA	0	2	4	3	1	5	4	7	4	42	51	39	3	0	38	20
TATTACCGGACAAAGCTGCG:CAGTTGACCAGCCCTAGACTT	0	1	7	7	4	6	6	20	14	86	90	113	16	0	62	41
TATTACCGGACAAAGCTGCG:GGTCTCGACCCAGCTTCAGGA	0	1	1	4	1	2	3	22	15	62	89	89	9	1	49	35
TATTACCGGACAAAGCTGCG:AACCGTCAGCTTCCGGCGTTT	0	2	6	7	2	6	0	22	21	41	53	74	11	5	42	20
TATTACCGGACAAAGCTGCG:TGCTACCTAGACAACGCAGAA	2	0	4	8	1	6	7	14	11	65	56	61	3	0	54	28
TATTACCGGACAAAGCTGCG:ATTTGAGGGAGCAAGGTAAAG	0	3	5	5	1	8	7	11	12	36	53	39	12	2	25	21
TATTACCGGACAAAGCTGCG:CAGATATGTCGAAATGTCAAC	1	1	3	5	2	7	6	11	15	36	36	48	4	1	21	9
TATTACCGGACAAAGCTGCG:CAATTTGTGGCAAAGGATCCC	0	2	3	9	5	11	4	25	24	79	106	111	11	7	74	37
TATTACCGGACAAAGCTGCG:ACCTTACATATTCATCTTGAC	0	1	2	7	0	1	5	15	12	42	58	59	3	1	36	19
TATTACCGGACAAAGCTGCG:GATCGACACTCTAGAGAACCC	2	5	8	10	1	5	3	21	10	64	59	93	9	2	59	17
TATTACCGGACAAAGCTGCG:GCTTGTGAACACTGGGGTCGT	0	3	8	4	2	0	3	13	18	60	75	69	16	3	40	19
TATTACCGGACAAAGCTGCG:ACGGTACAGTAATATCATGAA	0	3	2	9	8	4	3	16	10	56	64	75	6	0	52	22
TATTACCGGACAAAGCTGCG:CCCAGTGCCATGAAGCATACT	0	2	3	6	0	3	2	6	3	9	19	8	4	0	15	9
TATTACCGGACAAAGCTGCG:AGATGGCACTGGCTGCCTGCT	0	3	10	4	3	9	6	18	20	59	83	86	4	2	44	22
TATTACCGGACAAAGCTGCG:GGGTGGCTCCGAGTCATTGTA	0	1	6	5	0	3	2	19	13	38	61	64	8	0	43	19
TATTACCGGACAAAGCTGCG:CGCCTGCCTCCCTCAGCGCTT	1	1	6	7	0	5	0	22	17	60	84	86	2	0	28	23
TATTACCGGACAAAGCTGCG:CAATACCTGCATCTCCTTGTC	1	6	4	5	1	2	1	20	15	63	64	72	3	2	35	9
TATTACCGGACAAAGCTGCG:CCAGCTCCTCTTCGGGCGACA	0	0	1	1	2	0	4	10	9	27	47	40	6	1	19	6
TATTACCGGACAAAGCTGCG:CGGGAGTCTGGCGTGAGGGTG	0	2	4	4	3	2	3	15	14	62	48	89	5	0	34	23
TATTACCGGACAAAGCTGCG:TGGTGTGCAAGGCGGGCATCA	0	0	2	8	0	3	5	20	10	37	54	74	3	0	12	4
TATTACCGGACAAAGCTGCG:TCTTCAAGGTGAGTGAGGGCT	0	1	3	4	3	4	3	12	7	27	39	50	4	1	11	13
TATTACCGGACAAAGCTGCG:CAGCTTCTTCATCATGTCCTC	1	0	7	4	5	1	2	9	15	39	49	54	9	0	16	9
TATTACCGGACAAAGCTGCG:TTTAGGAATTGCTGTTGGGAC	0	5	3	5	4	1	8	29	29	75	100	118	8	0	29	21
TATTACCGGACAAAGCTGCG:GAGAGTAAGTCGCACCAGAAA	0	3	1	6	1	2	4	22	14	40	45	57	10	2	44	20
TATTACCGGACAAAGCTGCG:ACTGATTTTGTTTCATCCACA	2	1	0	5	0	1	4	8	6	23	23	32	7	2	15	11
TATTACCGGACAAAGCTGCG:TGTTTCAAATTGGTCAAGATC	0	2	3	4	0	3	6	20	12	27	32	49	8	2	44	34
TATTACCGGACAAAGCTGCG:TCTCGAACTCCTGCAGTCTCA	0	1	3	3	2	3	7	5	8	49	55	57	8	1	10	12
TATTACCGGACAAAGCTGCG:CTACGCCAAAAAAATCGTAAA	0	3	2	4	3	3	3	15	12	42	45	53	8	0	40	17
TATTACCGGACAAAGCTGCG:TGCAAAAAAATCCATTCAACT	0	1	3	2	2	1	3	14	17	43	39	51	2	1	31	15
TATTACCGGACAAAGCTGCG:AAAAAAAGAGTCGAATGTTTT	0	2	3	5	1	2	4	5	11	24	30	33	5	0	27	8
ATGACCCTATCGACGTGCCA:GATCAATGTCAGCTGCTTTTA	1	3	3	4	2	3	5	14	7	36	52	36	2	3	45	26
ATGACCCTATCGACGTGCCA:CTTTCCGCTCTCTTGCAATCA	0	0	3	2	1	2	4	16	6	26	29	37	7	1	33	12
ATGACCCTATCGACGTGCCA:GAAATGTGCTACACTGGACAC	0	2	5	4	0	5	2	17	18	55	53	66	7	1	50	26
ATGACCCTATCGACGTGCCA:TTAGTGACCTGCTTATGTGCC	0	2	3	6	1	3	7	20	18	53	68	75	5	2	41	17
ATGACCCTATCGACGTGCCA:CGCTGGTGATGTCAGCACAGT	0	3	5	3	2	2	1	17	17	46	55	73	7	1	40	20
ATGACCCTATCGACGTGCCA:TCCCGTGGAATGAAATCCGAA	0	1	3	1	3	0	0	15	8	36	33	47	6	1	25	10
ATGACCCTATCGACGTGCCA:GGGGAGTCCGGGAAGCACCAA	1	5	7	3	3	6	7	11	16	38	47	47	6	0	32	17
ATGACCCTATCGACGTGCCA:GACCAATCAGTGGTCGCCCTG	0	0	3	7	1	4	6	10	11	27	38	51	2	3	26	17
ATGACCCTATCGACGTGCCA:TTCGATTCTAGGTGGTGGCTT	0	2	0	3	2	4	0	17	5	26	37	52	3	0	39	11
ATGACCCTATCGACGTGCCA:GAGATGTAGTTTCAAGAAACC	0	3	3	4	1	5	3	24	22	54	42	46	12	1	44	22
ATGACCCTATCGACGTGCCA:TCTGAGTCTAATGCTACCAGC	0	2	5	6	2	1	5	14	14	35	44	51	6	1	22	15
ATGACCCTATCGACGTGCCA:CATCATCGTCAGTGACTTCCA	1	1	4	7	3	2	4	8	8	15	21	28	3	0	31	10
ATGACCCTATCGACGTGCCA:CGACATGCCCAGCCCTATTCT	0	1	2	6	1	3	5	23	10	52	72	59	8	1	44	12
ATGACCCTATCGACGTGCCA:GAAGTTAACTTCCACGCTTTT	0	1	7	1	1	0	0	15	16	47	51	63	5	1	58	22
ATGACCCTATCGACGTGCCA:CGGTTTCTAAGCCAATTTTTC	1	2	2	9	1	1	2	10	18	42	63	62	6	0	28	17
ATGACCCTATCGACGTGCCA:GACTTGTCCGCGCCAGGAGGA	0	4	2	7	3	3	5	25	22	63	57	64	7	1	53	34
ATGACCCTATCGACGTGCCA:TAATAGTGGGCTCCTTAGCAC	0	1	3	3	3	6	7	11	15	38	36	33	4	0	33	11
ATGACCCTATCGACGTGCCA:GACTTGCAGACGAACTCCAAG	1	3	3	1	2	2	9	14	8	35	29	47	7	0	40	23
ATGACCCTATCGACGTGCCA:ACTGTTTCACGTTGTCCCCCA	0	1	2	5	0	1	4	18	11	29	37	41	2	0	24	9
ATGACCCTATCGACGTGCCA:GGGTCAGCGCAGAAGTCTAGT	1	0	2	8	0	3	5	7	8	21	28	39	4	1	30	9
ATGACCCTATCGACGTGCCA:GACAAGATCGCGGAAATCAAG	0	1	3	5	3	6	4	11	6	31	63	62	5	2	33	21
ATGACCCTATCGACGTGCCA:GCATGACATGAACTGGTACAG	2	3	2	7	2	3	3	6	12	43	35	59	3	1	35	21
ATGACCCTATCGACGTGCCA:GGTCTTCCACGCCTGCATCAA	0	1	3	5	0	3	7	21	7	45	64	65	16	1	51	33
ATGACCCTATCGACGTGCCA:ACCGGATATCTGCTTCCTCAC	0	3	2	3	0	5	4	13	11	44	45	72	11	1	33	21
ATGACCCTATCGACGTGCCA:GGTGATACAACTCGTTCGTAG	1	5	7	6	0	3	8	20	13	46	71	70	9	0	40	18
ATGACCCTATCGACGTGCCA:CTTGGAATTGTTGGACCATGC	0	3	3	9	0	5	5	17	10	32	65	55	8	1	60	21
ATGACCCTATCGACGTGCCA:CTTGATGAAAGCGGCTCTCAG	215	1435	2498	3433	1314	2101	2424	4003	4266	5219	5608	5079	2201	315	9019	4056
ATGACCCTATCGACGTGCCA:CAAGACTCTCGAAATTATGGA	0	1	1	4	2	3	8	11	6	28	38	47	7	1	44	16
ATGACCCTATCGACGTGCCA:CAGTTGACCAGCCCTAGACTT	0	1	5	13	1	7	6	18	30	63	78	80	16	2	49	27
ATGACCCTATCGACGTGCCA:GGTCTCGACCCAGCTTCAGGA	0	0	5	6	1	4	4	26	18	44	60	63	9	0	38	15
ATGACCCTATCGACGTGCCA:AACCGTCAGCTTCCGGCGTTT	1	4	4	9	4	6	14	16	20	47	40	51	2	1	54	26
ATGACCCTATCGACGTGCCA:TGCTACCTAGACAACGCAGAA	0	3	5	7	2	2	4	17	8	57	55	69	10	2	52	18
ATGACCCTATCGACGTGCCA:ATTTGAGGGAGCAAGGTAAAG	1	4	3	7	1	4	1	10	9	31	42	55	2	2	24	18
ATGACCCTATCGACGTGCCA:CAGATATGTCGAAATGTCAAC	1	5	7	4	4	6	6	8	12	24	37	37	6	0	31	14
ATGACCCTATCGACGTGCCA:CAATTTGTGGCAAAGGATCCC	0	2	8	5	0	4	7	23	20	55	73	77	10	2	56	22
ATGACCCTATCGACGTGCCA:ACCTTACATATTCATCTTGAC	0	0	1	7	0	4	1	12	15	40	48	51	2	0	34	15
ATGACCCTATCGACGTGCCA:GATCGACACTCTAGAGAACCC	0	3	3	6	3	4	6	14	11	50	58	75	12	0	49	30
ATGACCCTATCGACGTGCCA:GCTTGTGAACACTGGGGTCGT	0	2	2	2	1	3	1	20	21	63	54	66	7	1	36	17
ATGACCCTATCGACGTGCCA:ACGGTACAGTAATATCATGAA	1	1	1	2	5	4	9	15	18	44	64	68	9	3	42	22
ATGACCCTATCGACGTGCCA:CCCAGTGCCATGAAGCATACT	0	5	5	8	0	4	7	8	12	7	18	9	3	0	24	13
ATGACCCTATCGACGTGCCA:AGATGGCACTGGCTGCCTGCT	0	1	3	4	0	5	2	17	23	66	69	89	12	0	39	21
ATGACCCTATCGACGTGCCA:GGGTGGCTCCGAGTCATTGTA	0	3	6	4	2	6	6	16	11	40	45	57	4	1	36	18
ATGACCCTATCGACGTGCCA:CGCCTGCCTCCCTCAGCGCTT	1	8	6	8	4	9	5	30	16	58	69	77	6	1	14	20
ATGACCCTATCGACGTGCCA:CAATACCTGCATCTCCTTGTC	0	2	5	4	0	3	6	17	15	59	54	73	3	1	25	11
ATGACCCTATCGACGTGCCA:CCAGCTCCTCTTCGGGCGACA	2	0	4	4	0	3	1	11	11	24	31	30	3	0	20	10
ATGACCCTATCGACGTGCCA:CGGGAGTCTGGCGTGAGGGTG	0	2	2	4	4	4	3	13	19	42	57	69	3	2	13	4
ATGACCCTATCGACGTGCCA:TGGTGTGCAAGGCGGGCATCA	0	0	1	3	0	4	1	15	12	43	51	59	0	1	14	6
ATGACCCTATCGACGTGCCA:TCTTCAAGGTGAGTGAGGGCT	0	3	1	9	0	4	3	9	8	16	35	30	0	0	7	7
ATGACCCTATCGACGTGCCA:CAGCTTCTTCATCATGTCCTC	1	1	4	0	2	0	4	15	6	35	50	48	1	0	20	8
ATGACCCTATCGACGTGCCA:TTTAGGAATTGCTGTTGGGAC	1	3	3	10	4	4	8	24	34	59	96	94	7	1	19	22
ATGACCCTATCGACGTGCCA:GAGAGTAAGTCGCACCAGAAA	0	1	5	4	0	3	5	16	14	39	51	44	4	1	29	20
ATGACCCTATCGACGTGCCA:ACTGATTTTGTTTCATCCACA	0	0	1	3	1	2	1	10	8	19	20	29	6	1	23	17
ATGACCCTATCGACGTGCCA:TGTTTCAAATTGGTCAAGATC	1	1	3	8	0	4	1	12	21	32	49	40	11	4	30	22
ATGACCCTATCGACGTGCCA:TCTCGAACTCCTGCAGTCTCA	1	0	1	4	0	1	7	16	12	32	42	47	2	0	29	4
ATGACCCTATCGACGTGCCA:CTACGCCAAAAAAATCGTAAA	0	2	6	5	3	3	5	14	8	37	61	45	3	2	37	13
ATGACCCTATCGACGTGCCA:TGCAAAAAAATCCATTCAACT	0	2	5	5	0	4	3	16	6	29	45	37	3	1	29	15
ATGACCCTATCGACGTGCCA:AAAAAAAGAGTCGAATGTTTT	0	0	4	6	4	3	3	9	6	30	32	31	3	0	27	21
ATGAGATCAATGACAGAGTG:GATCAATGTCAGCTGCTTTTA	0	0	4	4	1	1	4	9	17	48	42	55	6	0	48	26
ATGAGATCAATGACAGAGTG:CTTTCCGCTCTCTTGCAATCA	0	1	6	5	1	5	5	11	9	31	33	41	12	1	51	18
ATGAGATCAATGACAGAGTG:GAAATGTGCTACACTGGACAC	1	3	4	7	1	3	7	19	21	40	46	76	16	3	60	34
ATGAGATCAATGACAGAGTG:TTAGTGACCTGCTTATGTGCC	0	4	2	9	3	5	5	29	20	49	67	72	5	0	51	32
ATGAGATCAATGACAGAGTG:CGCTGGTGATGTCAGCACAGT	0	7	3	7	2	7	6	29	22	48	92	80	14	4	97	51
ATGAGATCAATGACAGAGTG:TCCCGTGGAATGAAATCCGAA	0	2	7	5	1	5	7	15	9	33	44	36	9	1	44	20
ATGAGATCAATGACAGAGTG:GGGGAGTCCGGGAAGCACCAA	1	1	2	2	0	3	3	12	13	45	40	65	8	0	41	16
ATGAGATCAATGACAGAGTG:GACCAATCAGTGGTCGCCCTG	0	1	6	6	1	5	9	10	17	44	45	53	14	1	61	32
ATGAGATCAATGACAGAGTG:TTCGATTCTAGGTGGTGGCTT	0	1	0	4	2	0	7	12	8	33	36	38	12	5	40	23
ATGAGATCAATGACAGAGTG:GAGATGTAGTTTCAAGAAACC	0	0	5	10	3	2	7	16	18	47	50	55	14	2	75	24
ATGAGATCAATGACAGAGTG:TCTGAGTCTAATGCTACCAGC	0	4	4	8	0	4	7	17	4	32	42	39	5	1	38	27
ATGAGATCAATGACAGAGTG:CATCATCGTCAGTGACTTCCA	0	1	3	8	1	3	8	8	5	22	25	36	16	1	44	20
ATGAGATCAATGACAGAGTG:CGACATGCCCAGCCCTATTCT	0	7	3	10	1	3	9	13	18	62	77	80	18	6	64	39
ATGAGATCAATGACAGAGTG:GAAGTTAACTTCCACGCTTTT	2	2	4	7	3	5	4	20	11	40	57	78	13	2	57	28
ATGAGATCAATGACAGAGTG:CGGTTTCTAAGCCAATTTTTC	1	5	4	6	1	7	6	24	21	46	59	66	8	2	65	35
ATGAGATCAATGACAGAGTG:GACTTGTCCGCGCCAGGAGGA	0	0	8	6	2	5	4	15	12	44	63	69	12	1	70	36
ATGAGATCAATGACAGAGTG:TAATAGTGGGCTCCTTAGCAC	0	1	1	3	0	4	2	19	10	39	35	50	7	1	35	15
ATGAGATCAATGACAGAGTG:GACTTGCAGACGAACTCCAAG	0	3	8	6	7	5	9	22	8	35	42	55	18	1	57	42
ATGAGATCAATGACAGAGTG:ACTGTTTCACGTTGTCCCCCA	0	1	4	3	1	8	6	16	10	32	33	50	13	0	27	19
ATGAGATCAATGACAGAGTG:GGGTCAGCGCAGAAGTCTAGT	0	2	4	4	3	4	4	17	9	30	19	37	6	0	34	14
ATGAGATCAATGACAGAGTG:GACAAGATCGCGGAAATCAAG	1	3	5	3	1	2	2	12	10	42	42	59	4	2	64	22
ATGAGATCAATGACAGAGTG:GCATGACATGAACTGGTACAG	0	4	4	7	6	3	4	19	22	43	52	58	23	4	90	42
ATGAGATCAATGACAGAGTG:GGTCTTCCACGCCTGCATCAA	1	7	14	7	2	6	6	24	13	58	56	67	18	0	69	41
ATGAGATCAATGACAGAGTG:ACCGGATATCTGCTTCCTCAC	0	2	3	4	1	4	2	27	17	39	58	64	8	4	48	28
ATGAGATCAATGACAGAGTG:GGTGATACAACTCGTTCGTAG	0	2	2	13	5	5	8	15	24	52	55	55	7	1	53	30
ATGAGATCAATGACAGAGTG:CTTGGAATTGTTGGACCATGC	0	2	4	4	2	4	4	15	16	45	54	66	12	2	42	25
ATGAGATCAATGACAGAGTG:CTTGATGAAAGCGGCTCTCAG	0	0	2	7	2	3	2	18	9	35	42	45	10	1	50	29
ATGAGATCAATGACAGAGTG:CAAGACTCTCGAAATTATGGA	238	1452	2544	3788	1463	2131	2608	4004	4213	5268	5550	5161	3667	616	15464	6935
ATGAGATCAATGACAGAGTG:CAGTTGACCAGCCCTAGACTT	0	3	6	8	5	5	5	21	26	54	84	85	21	5	75	50
ATGAGATCAATGACAGAGTG:GGTCTCGACCCAGCTTCAGGA	1	4	4	8	1	3	7	20	13	41	83	80	19	2	80	30
ATGAGATCAATGACAGAGTG:AACCGTCAGCTTCCGGCGTTT	0	5	1	14	2	5	4	17	14	41	50	56	8	0	54	34
ATGAGATCAATGACAGAGTG:TGCTACCTAGACAACGCAGAA	1	3	5	3	2	7	9	19	13	42	59	79	21	1	66	33
ATGAGATCAATGACAGAGTG:ATTTGAGGGAGCAAGGTAAAG	0	1	8	11	2	4	3	15	21	49	52	49	5	0	36	23
ATGAGATCAATGACAGAGTG:CAGATATGTCGAAATGTCAAC	0	2	6	5	1	5	7	9	8	24	32	37	8	0	39	20
ATGAGATCAATGACAGAGTG:CAATTTGTGGCAAAGGATCCC	0	3	3	2	2	0	5	34	19	51	70	116	18	4	70	39
ATGAGATCAATGACAGAGTG:ACCTTACATATTCATCTTGAC	2	2	4	3	2	3	5	14	8	40	63	47	3	0	41	28
ATGAGATCAATGACAGAGTG:GATCGACACTCTAGAGAACCC	1	3	6	5	0	1	1	20	12	47	65	68	7	0	66	31
ATGAGATCAATGACAGAGTG:GCTTGTGAACACTGGGGTCGT	0	2	6	7	1	4	3	11	14	47	68	79	11	2	46	15
ATGAGATCAATGACAGAGTG:ACGGTACAGTAATATCATGAA	0	3	8	2	1	4	6	18	13	41	52	58	18	2	67	36
ATGAGATCAATGACAGAGTG:CCCAGTGCCATGAAGCATACT	0	4	2	10	4	2	4	4	5	6	15	10	6	4	31	7
ATGAGATCAATGACAGAGTG:AGATGGCACTGGCTGCCTGCT	0	2	0	9	2	5	7	21	17	45	85	81	6	3	54	30
ATGAGATCAATGACAGAGTG:GGGTGGCTCCGAGTCATTGTA	1	2	3	4	4	5	5	13	17	38	51	41	11	2	65	22
ATGAGATCAATGACAGAGTG:CGCCTGCCTCCCTCAGCGCTT	0	2	4	7	4	8	8	12	15	47	64	74	5	2	35	20
ATGAGATCAATGACAGAGTG:CAATACCTGCATCTCCTTGTC	0	3	3	6	3	2	5	13	10	41	49	71	11	1	43	24
ATGAGATCAATGACAGAGTG:CCAGCTCCTCTTCGGGCGACA	1	1	4	3	0	0	6	10	18	38	46	39	3	1	19	18
ATGAGATCAATGACAGAGTG:CGGGAGTCTGGCGTGAGGGTG	0	0	5	3	0	4	5	16	17	60	57	83	4	0	23	11
ATGAGATCAATGACAGAGTG:TGGTGTGCAAGGCGGGCATCA	0	4	0	3	1	0	3	17	19	44	53	68	3	0	12	5
ATGAGATCAATGACAGAGTG:TCTTCAAGGTGAGTGAGGGCT	0	2	3	6	2	0	3	7	9	24	30	44	2	0	17	6
ATGAGATCAATGACAGAGTG:CAGCTTCTTCATCATGTCCTC	2	2	1	9	3	8	5	14	15	44	59	48	6	5	31	9
ATGAGATCAATGACAGAGTG:TTTAGGAATTGCTGTTGGGAC	0	3	3	9	2	6	6	19	23	70	61	110	17	0	54	26
ATGAGATCAATGACAGAGTG:GAGAGTAAGTCGCACCAGAAA	1	2	4	6	1	5	6	4	11	39	42	55	4	0	46	24
ATGAGATCAATGACAGAGTG:ACTGATTTTGTTTCATCCACA	0	1	5	0	0	4	2	8	7	19	20	14	10	0	30	16
ATGAGATCAATGACAGAGTG:TGTTTCAAATTGGTCAAGATC	0	1	2	2	0	4	3	10	12	30	41	33	18	1	59	34
ATGAGATCAATGACAGAGTG:TCTCGAACTCCTGCAGTCTCA	1	0	3	3	0	4	9	16	10	31	45	45	8	1	39	19
ATGAGATCAATGACAGAGTG:CTACGCCAAAAAAATCGTAAA	0	0	5	5	0	3	3	16	10	32	44	54	7	2	40	19
ATGAGATCAATGACAGAGTG:TGCAAAAAAATCCATTCAACT	0	1	4	6	2	5	3	16	12	21	33	42	6	1	48	17
ATGAGATCAATGACAGAGTG:AAAAAAAGAGTCGAATGTTTT	1	1	2	9	3	1	2	15	10	17	20	23	9	0	30	23
AGCTCATAGACTTCTCACAC:GATCAATGTCAGCTGCTTTTA	0	5	3	4	0	6	6	23	12	83	69	84	12	0	58	37
AGCTCATAGACTTCTCACAC:CTTTCCGCTCTCTTGCAATCA	0	3	7	8	2	5	7	17	14	58	73	87	9	2	61	26
AGCTCATAGACTTCTCACAC:GAAATGTGCTACACTGGACAC	1	3	4	7	4	7	7	25	37	122	131	147	16	2	70	37
AGCTCATAGACTTCTCACAC:TTAGTGACCTGCTTATGTGCC	0	2	4	7	2	6	7	33	27	117	123	142	3	2	67	35
AGCTCATAGACTTCTCACAC:CGCTGGTGATGTCAGCACAGT	2	4	4	6	0	7	8	35	28	104	122	142	15	5	69	33
AGCTCATAGACTTCTCACAC:TCCCGTGGAATGAAATCCGAA	0	1	7	4	5	7	4	20	12	64	75	97	4	1	54	19
AGCTCATAGACTTCTCACAC:GGGGAGTCCGGGAAGCACCAA	0	2	7	9	2	1	5	14	22	61	89	109	5	1	35	21
AGCTCATAGACTTCTCACAC:GACCAATCAGTGGTCGCCCTG	0	2	2	9	2	2	5	18	13	77	56	76	2	1	46	23
AGCTCATAGACTTCTCACAC:TTCGATTCTAGGTGGTGGCTT	0	2	7	5	2	2	9	22	12	59	75	86	3	0	41	15
AGCTCATAGACTTCTCACAC:GAGATGTAGTTTCAAGAAACC	0	5	7	7	1	7	6	27	24	77	103	96	13	2	81	51
AGCTCATAGACTTCTCACAC:TCTGAGTCTAATGCTACCAGC	0	3	0	6	1	6	4	23	12	63	73	97	5	0	32	17
AGCTCATAGACTTCTCACAC:CATCATCGTCAGTGACTTCCA	0	1	2	2	1	9	2	17	21	47	55	66	0	0	35	19
AGCTCATAGACTTCTCACAC:CGACATGCCCAGCCCTATTCT	0	3	8	6	7	5	6	42	30	101	154	135	9	1	68	33
AGCTCATAGACTTCTCACAC:GAAGTTAACTTCCACGCTTTT	2	0	6	11	4	5	6	24	32	78	109	124	14	0	57	36
AGCTCATAGACTTCTCACAC:CGGTTTCTAAGCCAATTTTTC	1	2	3	10	3	5	6	31	31	93	117	129	6	2	57	32
AGCTCATAGACTTCTCACAC:GACTTGTCCGCGCCAGGAGGA	1	3	5	5	1	5	9	28	24	93	125	137	9	1	86	44
AGCTCATAGACTTCTCACAC:TAATAGTGGGCTCCTTAGCAC	0	0	5	5	3	3	1	20	26	52	77	86	8	1	40	26
AGCTCATAGACTTCTCACAC:GACTTGCAGACGAACTCCAAG	0	1	4	6	3	3	3	26	16	58	81	100	9	5	57	43
AGCTCATAGACTTCTCACAC:ACTGTTTCACGTTGTCCCCCA	0	2	6	8	1	4	4	21	15	50	72	61	11	1	35	18
AGCTCATAGACTTCTCACAC:GGGTCAGCGCAGAAGTCTAGT	0	1	4	4	2	5	2	11	11	32	41	48	6	1	26	9
AGCTCATAGACTTCTCACAC:GACAAGATCGCGGAAATCAAG	0	2	4	4	0	4	7	16	26	78	100	105	10	0	53	36
AGCTCATAGACTTCTCACAC:GCATGACATGAACTGGTACAG	1	1	2	7	2	6	10	32	28	73	90	99	11	2	55	32
AGCTCATAGACTTCTCACAC:GGTCTTCCACGCCTGCATCAA	0	3	6	10	3	3	6	22	26	113	128	155	13	3	55	42
AGCTCATAGACTTCTCACAC:ACCGGATATCTGCTTCCTCAC	0	1	7	7	2	4	2	38	37	85	103	142	12	1	44	41
AGCTCATAGACTTCTCACAC:GGTGATACAACTCGTTCGTAG	0	2	4	3	2	6	11	30	19	89	115	109	9	1	51	24
AGCTCATAGACTTCTCACAC:CTTGGAATTGTTGGACCATGC	0	2	8	5	2	10	7	27	16	83	103	136	8	1	41	30
AGCTCATAGACTTCTCACAC:CTTGATGAAAGCGGCTCTCAG	0	2	3	9	2	1	7	16	17	50	55	69	5	1	36	21
AGCTCATAGACTTCTCACAC:CAAGACTCTCGAAATTATGGA	0	5	8	12	3	3	6	18	17	68	77	91	17	3	53	28
AGCTCATAGACTTCTCACAC:CAGTTGACCAGCCCTAGACTT	484	3319	5445	7479	3107	4464	5475	8965	9355	11542	12598	11630	4231	632	17319	7613
AGCTCATAGACTTCTCACAC:GGTCTCGACCCAGCTTCAGGA	0	3	0	3	1	3	7	31	22	95	115	119	4	1	50	31
AGCTCATAGACTTCTCACAC:AACCGTCAGCTTCCGGCGTTT	0	4	2	7	2	5	4	20	19	92	93	104	7	1	48	41
AGCTCATAGACTTCTCACAC:TGCTACCTAGACAACGCAGAA	0	5	3	6	2	2	7	36	20	93	109	120	13	5	68	40
AGCTCATAGACTTCTCACAC:ATTTGAGGGAGCAAGGTAAAG	0	2	4	6	3	1	5	17	19	66	114	87	7	2	42	27
AGCTCATAGACTTCTCACAC:CAGATATGTCGAAATGTCAAC	0	1	6	7	0	2	5	19	14	39	59	74	5	1	35	16
AGCTCATAGACTTCTCACAC:CAATTTGTGGCAAAGGATCCC	0	2	4	4	4	5	5	33	33	127	170	203	16	3	83	41
AGCTCATAGACTTCTCACAC:ACCTTACATATTCATCTTGAC	0	2	3	3	5	7	10	19	20	95	102	100	9	3	48	25
AGCTCATAGACTTCTCACAC:GATCGACACTCTAGAGAACCC	0	0	6	8	3	14	8	34	28	96	139	138	9	1	49	43
AGCTCATAGACTTCTCACAC:GCTTGTGAACACTGGGGTCGT	0	4	6	8	1	6	6	32	25	100	133	127	9	1	61	28
AGCTCATAGACTTCTCACAC:ACGGTACAGTAATATCATGAA	1	3	7	7	2	2	6	33	19	93	108	128	23	2	99	47
AGCTCATAGACTTCTCACAC:CCCAGTGCCATGAAGCATACT	0	2	8	13	1	5	6	5	11	12	16	14	1	1	26	9
AGCTCATAGACTTCTCACAC:AGATGGCACTGGCTGCCTGCT	0	4	5	11	3	6	6	43	23	104	131	177	7	3	59	23
AGCTCATAGACTTCTCACAC:GGGTGGCTCCGAGTCATTGTA	1	4	2	7	1	4	6	23	17	80	104	113	4	1	40	24
AGCTCATAGACTTCTCACAC:CGCCTGCCTCCCTCAGCGCTT	0	4	8	8	2	6	3	36	35	114	151	169	5	1	38	27
AGCTCATAGACTTCTCACAC:CAATACCTGCATCTCCTTGTC	1	4	5	8	3	3	6	25	33	88	109	129	8	0	28	13
AGCTCATAGACTTCTCACAC:CCAGCTCCTCTTCGGGCGACA	0	1	6	3	3	2	4	19	11	46	67	82	4	0	24	1
AGCTCATAGACTTCTCACAC:CGGGAGTCTGGCGTGAGGGTG	0	4	7	8	2	6	4	33	22	109	119	132	2	1	43	20
AGCTCATAGACTTCTCACAC:TGGTGTGCAAGGCGGGCATCA	0	5	2	3	2	4	1	21	18	64	92	120	2	0	17	10
AGCTCATAGACTTCTCACAC:TCTTCAAGGTGAGTGAGGGCT	0	3	2	3	3	5	5	16	19	50	73	69	5	0	15	8
AGCTCATAGACTTCTCACAC:CAGCTTCTTCATCATGTCCTC	0	2	5	5	2	10	5	32	19	76	79	122	5	2	23	11
AGCTCATAGACTTCTCACAC:TTTAGGAATTGCTGTTGGGAC	1	4	6	7	6	5	9	45	29	110	171	180	12	6	62	30
AGCTCATAGACTTCTCACAC:GAGAGTAAGTCGCACCAGAAA	0	10	2	8	1	3	8	31	17	74	91	94	15	1	53	21
AGCTCATAGACTTCTCACAC:ACTGATTTTGTTTCATCCACA	0	2	2	7	1	2	4	20	4	38	49	56	4	0	37	14
AGCTCATAGACTTCTCACAC:TGTTTCAAATTGGTCAAGATC	0	2	5	5	3	9	12	22	23	59	76	67	17	1	66	23
AGCTCATAGACTTCTCACAC:TCTCGAACTCCTGCAGTCTCA	1	2	3	3	6	5	10	35	28	68	96	118	3	1	28	15
AGCTCATAGACTTCTCACAC:CTACGCCAAAAAAATCGTAAA	1	2	3	5	1	4	5	33	25	74	97	101	18	1	54	21
AGCTCATAGACTTCTCACAC:TGCAAAAAAATCCATTCAACT	1	5	1	9	2	3	7	22	24	83	79	91	5	0	31	19
AGCTCATAGACTTCTCACAC:AAAAAAAGAGTCGAATGTTTT	0	2	5	2	0	2	9	22	13	35	58	61	8	4	40	16
TCCGCACGTACATGTCCACG:GATCAATGTCAGCTGCTTTTA	0	5	3	4	2	2	3	27	16	48	75	80	11	1	66	30
TCCGCACGTACATGTCCACG:CTTTCCGCTCTCTTGCAATCA	0	1	6	10	3	3	4	14	12	55	60	56	11	2	51	25
TCCGCACGTACATGTCCACG:GAAATGTGCTACACTGGACAC	0	2	7	4	1	4	3	17	20	62	115	78	11	3	68	30
TCCGCACGTACATGTCCACG:TTAGTGACCTGCTTATGTGCC	0	2	2	3	1	7	9	23	38	84	118	123	9	3	50	21
TCCGCACGTACATGTCCACG:CGCTGGTGATGTCAGCACAGT	2	2	4	6	2	5	5	20	21	76	101	116	20	3	103	40
TCCGCACGTACATGTCCACG:TCCCGTGGAATGAAATCCGAA	1	2	4	8	2	1	5	15	23	34	69	62	9	3	51	22
TCCGCACGTACATGTCCACG:GGGGAGTCCGGGAAGCACCAA	1	4	3	10	0	3	5	10	13	55	61	90	5	2	43	16
TCCGCACGTACATGTCCACG:GACCAATCAGTGGTCGCCCTG	0	2	7	10	0	4	6	20	18	63	47	69	6	1	44	31
TCCGCACGTACATGTCCACG:TTCGATTCTAGGTGGTGGCTT	1	2	2	6	1	4	5	22	14	46	57	67	6	2	53	28
TCCGCACGTACATGTCCACG:GAGATGTAGTTTCAAGAAACC	0	2	3	4	0	2	4	27	22	58	79	82	13	0	80	18
TCCGCACGTACATGTCCACG:TCTGAGTCTAATGCTACCAGC	0	2	2	4	2	2	3	16	20	52	55	66	9	0	45	28
TCCGCACGTACATGTCCACG:CATCATCGTCAGTGACTTCCA	0	3	2	8	0	3	8	11	11	50	37	53	5	2	50	19
TCCGCACGTACATGTCCACG:CGACATGCCCAGCCCTATTCT	0	3	9	4	1	4	2	24	30	81	90	111	18	0	60	46
TCCGCACGTACATGTCCACG:GAAGTTAACTTCCACGCTTTT	1	2	6	12	3	4	6	32	24	73	88	97	17	1	42	32
TCCGCACGTACATGTCCACG:CGGTTTCTAAGCCAATTTTTC	0	4	8	8	4	4	8	21	21	62	75	101	18	0	65	42
TCCGCACGTACATGTCCACG:GACTTGTCCGCGCCAGGAGGA	1	6	4	3	2	3	7	31	20	77	91	101	17	2	73	54
TCCGCACGTACATGTCCACG:TAATAGTGGGCTCCTTAGCAC	1	3	5	11	1	4	4	17	21	51	49	76	4	0	43	20
TCCGCACGTACATGTCCACG:GACTTGCAGACGAACTCCAAG	0	2	1	5	2	4	2	18	8	43	65	74	15	3	46	38
TCCGCACGTACATGTCCACG:ACTGTTTCACGTTGTCCCCCA	0	5	6	4	1	4	5	19	18	57	75	81	10	2	50	24
TCCGCACGTACATGTCCACG:GGGTCAGCGCAGAAGTCTAGT	1	1	4	9	1	4	4	14	9	26	41	33	3	4	35	13
TCCGCACGTACATGTCCACG:GACAAGATCGCGGAAATCAAG	0	2	7	6	1	8	7	22	9	63	71	85	7	2	52	30
TCCGCACGTACATGTCCACG:GCATGACATGAACTGGTACAG	1	2	4	5	1	6	3	26	14	74	63	85	13	1	53	30
TCCGCACGTACATGTCCACG:GGTCTTCCACGCCTGCATCAA	0	2	1	6	2	5	9	32	27	93	99	116	27	5	80	51
TCCGCACGTACATGTCCACG:ACCGGATATCTGCTTCCTCAC	0	1	1	5	1	5	4	22	14	61	69	87	9	1	51	31
TCCGCACGTACATGTCCACG:GGTGATACAACTCGTTCGTAG	0	2	5	3	0	1	9	19	24	61	80	99	8	4	41	27
TCCGCACGTACATGTCCACG:CTTGGAATTGTTGGACCATGC	0	4	2	3	3	3	1	20	18	73	76	86	11	1	55	25
TCCGCACGTACATGTCCACG:CTTGATGAAAGCGGCTCTCAG	1	2	6	9	0	2	6	23	11	44	64	68	10	0	46	26
TCCGCACGTACATGTCCACG:CAAGACTCTCGAAATTATGGA	0	5	2	7	0	1	4	20	10	49	61	75	9	5	52	31
TCCGCACGTACATGTCCACG:CAGTTGACCAGCCCTAGACTT	1	3	5	11	3	8	10	28	32	105	127	148	9	6	98	28
TCCGCACGTACATGTCCACG:GGTCTCGACCCAGCTTCAGGA	363	2609	4364	5689	2062	3138	3992	7197	7321	9142	9667	8962	4697	678	19934	8772
TCCGCACGTACATGTCCACG:AACCGTCAGCTTCCGGCGTTT	0	2	3	7	3	7	3	24	10	64	90	90	8	2	67	34
TCCGCACGTACATGTCCACG:TGCTACCTAGACAACGCAGAA	0	5	5	16	1	8	9	27	17	73	82	105	9	0	56	28
TCCGCACGTACATGTCCACG:ATTTGAGGGAGCAAGGTAAAG	0	2	5	7	3	5	11	11	12	56	56	71	10	2	61	27
TCCGCACGTACATGTCCACG:CAGATATGTCGAAATGTCAAC	0	3	3	4	1	4	1	7	15	37	33	55	4	0	41	16
TCCGCACGTACATGTCCACG:CAATTTGTGGCAAAGGATCCC	2	3	5	11	0	5	5	39	24	92	121	137	14	7	112	38
TCCGCACGTACATGTCCACG:ACCTTACATATTCATCTTGAC	0	2	4	9	1	7	9	12	18	61	76	100	6	0	45	25
TCCGCACGTACATGTCCACG:GATCGACACTCTAGAGAACCC	0	4	4	12	1	2	6	16	26	84	124	109	13	1	65	29
TCCGCACGTACATGTCCACG:GCTTGTGAACACTGGGGTCGT	0	1	7	4	1	6	6	26	19	73	80	106	8	0	64	31
TCCGCACGTACATGTCCACG:ACGGTACAGTAATATCATGAA	1	2	5	4	2	8	8	20	26	73	74	108	9	1	70	29
TCCGCACGTACATGTCCACG:CCCAGTGCCATGAAGCATACT	0	0	5	9	0	4	6	9	9	15	10	25	8	2	29	10
TCCGCACGTACATGTCCACG:AGATGGCACTGGCTGCCTGCT	1	1	5	9	1	2	3	22	22	97	98	122	12	2	79	41
TCCGCACGTACATGTCCACG:GGGTGGCTCCGAGTCATTGTA	1	3	9	7	1	7	3	30	28	61	74	104	12	4	56	42
TCCGCACGTACATGTCCACG:CGCCTGCCTCCCTCAGCGCTT	0	4	3	7	3	2	7	32	29	84	114	103	5	1	44	14
TCCGCACGTACATGTCCACG:CAATACCTGCATCTCCTTGTC	0	5	5	10	0	5	9	23	26	78	104	103	11	0	42	22
TCCGCACGTACATGTCCACG:CCAGCTCCTCTTCGGGCGACA	0	1	3	7	2	4	7	16	10	45	55	65	10	1	36	13
TCCGCACGTACATGTCCACG:CGGGAGTCTGGCGTGAGGGTG	0	4	5	7	2	4	4	19	10	77	72	109	5	2	35	19
TCCGCACGTACATGTCCACG:TGGTGTGCAAGGCGGGCATCA	0	1	2	1	3	6	1	16	29	66	76	93	2	0	14	5
TCCGCACGTACATGTCCACG:TCTTCAAGGTGAGTGAGGGCT	0	4	1	2	2	4	3	11	16	28	51	52	4	1	23	9
TCCGCACGTACATGTCCACG:CAGCTTCTTCATCATGTCCTC	0	3	3	5	4	5	5	19	20	68	71	79	2	1	20	9
TCCGCACGTACATGTCCACG:TTTAGGAATTGCTGTTGGGAC	0	2	3	9	1	8	12	36	21	105	115	134	14	0	68	27
TCCGCACGTACATGTCCACG:GAGAGTAAGTCGCACCAGAAA	0	3	3	9	1	5	7	13	22	68	59	73	7	1	40	28
TCCGCACGTACATGTCCACG:ACTGATTTTGTTTCATCCACA	0	0	2	7	1	0	3	7	10	27	39	38	4	1	51	13
TCCGCACGTACATGTCCACG:TGTTTCAAATTGGTCAAGATC	1	3	7	11	6	3	8	12	17	46	63	67	5	2	69	35
TCCGCACGTACATGTCCACG:TCTCGAACTCCTGCAGTCTCA	1	8	4	5	1	3	5	18	13	67	67	86	10	2	49	17
TCCGCACGTACATGTCCACG:CTACGCCAAAAAAATCGTAAA	0	2	2	5	0	4	2	26	18	58	67	85	17	2	69	27
TCCGCACGTACATGTCCACG:TGCAAAAAAATCCATTCAACT	1	0	3	10	1	3	3	10	15	50	50	58	8	2	48	25
TCCGCACGTACATGTCCACG:AAAAAAAGAGTCGAATGTTTT	0	4	5	3	1	3	3	18	13	26	29	38	7	1	29	16
GCAATGGAACACCAATACTC:GATCAATGTCAGCTGCTTTTA	0	0	5	7	2	3	6	14	10	33	46	41	7	0	29	16
GCAATGGAACACCAATACTC:CTTTCCGCTCTCTTGCAATCA	1	5	3	7	2	7	3	15	12	32	37	43	8	0	33	19
GCAATGGAACACCAATACTC:GAAATGTGCTACACTGGACAC	0	5	2	3	0	2	7	20	21	60	74	78	1	0	29	17
GCAATGGAACACCAATACTC:TTAGTGACCTGCTTATGTGCC	0	3	2	4	1	2	4	16	13	48	61	77	13	1	33	17
GCAATGGAACACCAATACTC:CGCTGGTGATGTCAGCACAGT	0	2	5	3	2	1	5	20	15	50	80	90	3	0	53	21
GCAATGGAACACCAATACTC:TCCCGTGGAATGAAATCCGAA	0	4	2	2	0	2	6	10	15	29	60	46	14	4	40	22
GCAATGGAACACCAATACTC:GGGGAGTCCGGGAAGCACCAA	0	1	4	6	3	5	5	13	13	44	50	57	3	0	25	13
GCAATGGAACACCAATACTC:GACCAATCAGTGGTCGCCCTG	0	2	4	7	2	5	5	8	19	28	37	50	3	1	36	16
GCAATGGAACACCAATACTC:TTCGATTCTAGGTGGTGGCTT	2	1	1	3	3	2	5	16	14	33	38	39	6	1	31	10
GCAATGGAACACCAATACTC:GAGATGTAGTTTCAAGAAACC	0	1	4	7	3	7	7	26	13	41	53	62	4	1	47	21
GCAATGGAACACCAATACTC:TCTGAGTCTAATGCTACCAGC	0	2	3	3	0	2	3	12	11	31	59	48	8	1	29	11
GCAATGGAACACCAATACTC:CATCATCGTCAGTGACTTCCA	0	4	4	5	2	2	2	10	15	32	22	31	8	0	31	15
GCAATGGAACACCAATACTC:CGACATGCCCAGCCCTATTCT	1	1	3	3	2	2	7	18	16	54	85	92	6	1	53	10
GCAATGGAACACCAATACTC:GAAGTTAACTTCCACGCTTTT	0	2	3	6	2	5	5	22	19	65	69	64	3	1	39	20
GCAATGGAACACCAATACTC:CGGTTTCTAAGCCAATTTTTC	1	5	3	2	3	5	8	13	15	54	56	68	7	0	44	21
GCAATGGAACACCAATACTC:GACTTGTCCGCGCCAGGAGGA	0	3	4	6	1	2	4	15	14	48	62	62	9	2	47	35
GCAATGGAACACCAATACTC:TAATAGTGGGCTCCTTAGCAC	0	3	5	5	4	4	2	13	17	41	34	48	7	0	26	10
GCAATGGAACACCAATACTC:GACTTGCAGACGAACTCCAAG	1	0	1	8	0	2	10	6	10	40	54	55	9	1	34	25
GCAATGGAACACCAATACTC:ACTGTTTCACGTTGTCCCCCA	0	2	5	5	1	6	4	11	12	41	38	65	3	0	18	12
GCAATGGAACACCAATACTC:GGGTCAGCGCAGAAGTCTAGT	2	2	3	4	1	4	3	7	9	15	23	29	3	0	19	10
GCAATGGAACACCAATACTC:GACAAGATCGCGGAAATCAAG	0	0	6	5	1	5	2	16	12	38	61	61	6	1	39	14
GCAATGGAACACCAATACTC:GCATGACATGAACTGGTACAG	0	1	7	1	2	2	5	22	25	38	58	60	5	0	28	15
GCAATGGAACACCAATACTC:GGTCTTCCACGCCTGCATCAA	0	3	4	4	4	5	2	21	18	72	64	77	16	1	59	20
GCAATGGAACACCAATACTC:ACCGGATATCTGCTTCCTCAC	0	1	2	5	2	0	3	9	12	48	60	68	3	0	31	26
GCAATGGAACACCAATACTC:GGTGATACAACTCGTTCGTAG	0	2	4	3	2	4	4	18	12	60	66	68	5	1	25	24
GCAATGGAACACCAATACTC:CTTGGAATTGTTGGACCATGC	1	3	8	2	2	4	4	8	13	44	54	43	7	0	19	10
GCAATGGAACACCAATACTC:CTTGATGAAAGCGGCTCTCAG	1	3	2	2	0	4	6	13	11	25	37	44	3	2	39	19
GCAATGGAACACCAATACTC:CAAGACTCTCGAAATTATGGA	0	3	1	7	1	4	7	12	10	29	52	51	3	1	32	15
GCAATGGAACACCAATACTC:CAGTTGACCAGCCCTAGACTT	3	1	7	15	4	6	7	24	21	66	91	99	7	1	43	21
GCAATGGAACACCAATACTC:GGTCTCGACCCAGCTTCAGGA	0	0	1	4	4	2	3	18	12	44	68	78	4	1	40	21
GCAATGGAACACCAATACTC:AACCGTCAGCTTCCGGCGTTT	275	1794	2988	4307	1710	2586	3156	4888	5391	6107	6306	5978	2497	373	9972	4537
GCAATGGAACACCAATACTC:TGCTACCTAGACAACGCAGAA	2	2	6	11	0	3	3	16	20	34	61	67	7	0	49	16
GCAATGGAACACCAATACTC:ATTTGAGGGAGCAAGGTAAAG	0	3	3	2	1	6	2	19	16	35	48	39	1	0	34	15
GCAATGGAACACCAATACTC:CAGATATGTCGAAATGTCAAC	0	1	1	6	1	4	2	13	12	22	28	33	6	1	28	15
GCAATGGAACACCAATACTC:CAATTTGTGGCAAAGGATCCC	1	4	8	6	2	5	5	33	28	67	99	95	8	0	52	33
GCAATGGAACACCAATACTC:ACCTTACATATTCATCTTGAC	0	0	4	3	1	7	6	16	19	50	55	55	7	0	30	13
GCAATGGAACACCAATACTC:GATCGACACTCTAGAGAACCC	1	2	4	5	0	4	5	21	11	64	75	75	5	1	48	15
GCAATGGAACACCAATACTC:GCTTGTGAACACTGGGGTCGT	0	2	4	5	0	3	1	22	22	51	69	77	4	2	41	16
GCAATGGAACACCAATACTC:ACGGTACAGTAATATCATGAA	0	4	9	10	0	2	9	13	10	57	73	59	11	1	33	21
GCAATGGAACACCAATACTC:CCCAGTGCCATGAAGCATACT	1	1	1	3	0	2	2	6	4	10	10	17	3	0	10	6
GCAATGGAACACCAATACTC:AGATGGCACTGGCTGCCTGCT	1	2	4	9	4	5	5	23	21	50	59	93	4	1	39	12
GCAATGGAACACCAATACTC:GGGTGGCTCCGAGTCATTGTA	0	3	3	6	0	1	2	17	10	47	48	64	4	1	28	17
GCAATGGAACACCAATACTC:CGCCTGCCTCCCTCAGCGCTT	2	2	8	5	3	3	6	21	19	61	75	89	6	1	23	4
GCAATGGAACACCAATACTC:CAATACCTGCATCTCCTTGTC	0	1	4	4	4	6	9	25	20	61	64	80	4	1	33	9
GCAATGGAACACCAATACTC:CCAGCTCCTCTTCGGGCGACA	0	4	2	6	0	2	3	10	10	28	40	51	3	0	7	7
GCAATGGAACACCAATACTC:CGGGAGTCTGGCGTGAGGGTG	0	2	1	6	1	6	3	17	11	49	72	91	10	0	32	11
GCAATGGAACACCAATACTC:TGGTGTGCAAGGCGGGCATCA	0	2	3	7	0	2	6	17	12	47	60	54	3	0	10	8
GCAATGGAACACCAATACTC:TCTTCAAGGTGAGTGAGGGCT	0	1	0	5	2	4	2	16	13	29	46	48	2	0	7	7
GCAATGGAACACCAATACTC:CAGCTTCTTCATCATGTCCTC	0	2	3	6	1	6	5	13	12	47	40	55	4	0	21	16
GCAATGGAACACCAATACTC:TTTAGGAATTGCTGTTGGGAC	1	1	3	8	4	7	4	19	15	65	89	109	10	2	42	16
GCAATGGAACACCAATACTC:GAGAGTAAGTCGCACCAGAAA	0	3	5	7	4	4	4	21	16	48	47	50	2	0	37	14
GCAATGGAACACCAATACTC:ACTGATTTTGTTTCATCCACA	0	3	2	5	0	6	3	14	11	24	25	32	6	0	21	6
GCAATGGAACACCAATACTC:TGTTTCAAATTGGTCAAGATC	1	2	6	7	1	4	4	11	9	27	40	41	6	3	36	14
GCAATGGAACACCAATACTC:TCTCGAACTCCTGCAGTCTCA	0	3	3	5	2	2	8	15	14	42	51	61	8	0	30	11
GCAATGGAACACCAATACTC:CTACGCCAAAAAAATCGTAAA	1	1	4	5	5	5	4	7	15	47	61	63	8	0	33	13
GCAATGGAACACCAATACTC:TGCAAAAAAATCCATTCAACT	1	1	5	5	2	5	1	15	8	41	29	35	5	1	20	7
GCAATGGAACACCAATACTC:AAAAAAAGAGTCGAATGTTTT	1	2	4	11	1	6	2	13	13	25	25	33	6	0	22	11
ATAAGGAGTTGCATCAAACG:GATCAATGTCAGCTGCTTTTA	1	0	3	5	2	1	2	13	16	50	60	70	5	0	51	27
ATAAGGAGTTGCATCAAACG:CTTTCCGCTCTCTTGCAATCA	0	2	3	2	1	6	3	13	8	32	48	49	2	0	19	20
ATAAGGAGTTGCATCAAACG:GAAATGTGCTACACTGGACAC	0	4	9	5	1	2	6	16	24	58	73	76	5	2	47	18
ATAAGGAGTTGCATCAAACG:TTAGTGACCTGCTTATGTGCC	1	1	5	4	1	4	10	23	28	69	93	104	13	1	34	30
ATAAGGAGTTGCATCAAACG:CGCTGGTGATGTCAGCACAGT	0	2	4	11	0	5	4	28	17	66	78	94	14	1	67	36
ATAAGGAGTTGCATCAAACG:TCCCGTGGAATGAAATCCGAA	0	1	3	6	3	0	6	21	11	52	59	56	7	2	27	15
ATAAGGAGTTGCATCAAACG:GGGGAGTCCGGGAAGCACCAA	0	2	3	1	1	1	3	17	8	43	67	54	8	0	39	20
ATAAGGAGTTGCATCAAACG:GACCAATCAGTGGTCGCCCTG	0	2	8	2	2	3	5	14	12	39	38	55	7	1	34	17
ATAAGGAGTTGCATCAAACG:TTCGATTCTAGGTGGTGGCTT	1	2	4	4	1	2	8	10	14	40	45	52	6	0	27	14
ATAAGGAGTTGCATCAAACG:GAGATGTAGTTTCAAGAAACC	0	4	5	11	1	1	2	22	24	44	69	76	5	0	25	27
ATAAGGAGTTGCATCAAACG:TCTGAGTCTAATGCTACCAGC	0	1	5	3	1	4	4	13	14	42	51	69	6	0	31	20
ATAAGGAGTTGCATCAAACG:CATCATCGTCAGTGACTTCCA	0	2	5	4	2	3	1	12	19	26	35	45	1	3	31	18
ATAAGGAGTTGCATCAAACG:CGACATGCCCAGCCCTATTCT	1	2	5	6	1	2	6	18	16	81	78	102	16	2	42	18
ATAAGGAGTTGCATCAAACG:GAAGTTAACTTCCACGCTTTT	0	4	5	3	1	7	4	18	15	53	80	84	8	0	34	25
ATAAGGAGTTGCATCAAACG:CGGTTTCTAAGCCAATTTTTC	0	2	5	5	2	3	7	29	24	54	70	93	5	1	41	34
ATAAGGAGTTGCATCAAACG:GACTTGTCCGCGCCAGGAGGA	0	5	2	5	2	4	6	14	22	58	80	92	7	1	46	29
ATAAGGAGTTGCATCAAACG:TAATAGTGGGCTCCTTAGCAC	1	2	0	5	2	3	3	21	13	45	61	57	0	1	31	12
ATAAGGAGTTGCATCAAACG:GACTTGCAGACGAACTCCAAG	0	2	3	4	2	2	9	15	16	40	43	54	11	1	43	23
ATAAGGAGTTGCATCAAACG:ACTGTTTCACGTTGTCCCCCA	0	1	2	6	5	1	3	11	6	50	50	69	4	1	43	20
ATAAGGAGTTGCATCAAACG:GGGTCAGCGCAGAAGTCTAGT	1	2	0	3	3	2	6	12	9	42	24	34	4	0	26	18
ATAAGGAGTTGCATCAAACG:GACAAGATCGCGGAAATCAAG	0	3	5	3	1	5	6	14	10	49	51	72	5	2	30	20
ATAAGGAGTTGCATCAAACG:GCATGACATGAACTGGTACAG	1	4	3	8	0	5	9	26	16	70	75	78	7	0	58	16
ATAAGGAGTTGCATCAAACG:GGTCTTCCACGCCTGCATCAA	1	0	4	5	1	3	6	34	23	62	77	91	6	0	35	24
ATAAGGAGTTGCATCAAACG:ACCGGATATCTGCTTCCTCAC	0	1	5	6	2	0	5	19	14	52	85	83	7	1	20	22
ATAAGGAGTTGCATCAAACG:GGTGATACAACTCGTTCGTAG	0	2	4	1	0	4	3	25	16	53	56	76	9	1	34	17
ATAAGGAGTTGCATCAAACG:CTTGGAATTGTTGGACCATGC	0	2	2	5	2	1	4	12	17	44	65	65	14	0	42	18
ATAAGGAGTTGCATCAAACG:CTTGATGAAAGCGGCTCTCAG	0	0	4	2	2	5	2	18	13	35	48	50	4	1	20	16
ATAAGGAGTTGCATCAAACG:CAAGACTCTCGAAATTATGGA	0	0	3	3	1	3	2	28	12	38	53	55	5	1	62	37
ATAAGGAGTTGCATCAAACG:CAGTTGACCAGCCCTAGACTT	1	2	0	9	1	7	11	27	25	108	100	122	14	1	67	40
ATAAGGAGTTGCATCAAACG:GGTCTCGACCCAGCTTCAGGA	0	4	5	2	0	3	6	25	24	61	94	86	8	0	47	25
ATAAGGAGTTGCATCAAACG:AACCGTCAGCTTCCGGCGTTT	0	3	8	5	4	2	9	16	13	61	78	73	4	0	47	18
ATAAGGAGTTGCATCAAACG:TGCTACCTAGACAACGCAGAA	337	2085	3442	5089	1899	3059	3633	5771	6144	7604	7855	7329	2458	395	10836	4961
ATAAGGAGTTGCATCAAACG:ATTTGAGGGAGCAAGGTAAAG	1	1	2	2	2	3	5	17	26	44	57	78	8	1	39	34
ATAAGGAGTTGCATCAAACG:CAGATATGTCGAAATGTCAAC	1	0	5	6	0	4	2	14	16	33	42	52	1	1	20	12
ATAAGGAGTTGCATCAAACG:CAATTTGTGGCAAAGGATCCC	0	3	5	7	3	4	3	24	31	89	98	99	16	1	64	23
ATAAGGAGTTGCATCAAACG:ACCTTACATATTCATCTTGAC	1	2	2	2	2	6	5	21	11	53	62	62	5	1	44	15
ATAAGGAGTTGCATCAAACG:GATCGACACTCTAGAGAACCC	0	3	5	4	1	3	5	18	19	67	105	96	5	2	62	27
ATAAGGAGTTGCATCAAACG:GCTTGTGAACACTGGGGTCGT	1	1	3	9	2	5	7	20	16	68	87	112	9	0	45	28
ATAAGGAGTTGCATCAAACG:ACGGTACAGTAATATCATGAA	0	2	3	10	2	3	2	15	21	57	75	88	4	2	46	17
ATAAGGAGTTGCATCAAACG:CCCAGTGCCATGAAGCATACT	0	1	7	8	2	6	4	7	5	19	13	16	3	0	21	11
ATAAGGAGTTGCATCAAACG:AGATGGCACTGGCTGCCTGCT	2	3	2	9	1	7	4	34	17	73	116	122	4	1	29	16
ATAAGGAGTTGCATCAAACG:GGGTGGCTCCGAGTCATTGTA	0	2	4	10	1	7	2	16	18	49	50	80	8	1	56	14
ATAAGGAGTTGCATCAAACG:CGCCTGCCTCCCTCAGCGCTT	1	4	6	8	3	12	11	27	12	74	99	111	4	0	27	14
ATAAGGAGTTGCATCAAACG:CAATACCTGCATCTCCTTGTC	0	4	1	8	3	5	7	23	31	53	88	102	6	0	24	19
ATAAGGAGTTGCATCAAACG:CCAGCTCCTCTTCGGGCGACA	0	1	3	2	2	1	3	18	17	41	40	48	2	0	15	10
ATAAGGAGTTGCATCAAACG:CGGGAGTCTGGCGTGAGGGTG	0	2	1	6	2	3	7	31	20	70	63	103	5	1	24	12
ATAAGGAGTTGCATCAAACG:TGGTGTGCAAGGCGGGCATCA	0	0	5	3	0	2	2	20	12	66	71	101	2	0	18	10
ATAAGGAGTTGCATCAAACG:TCTTCAAGGTGAGTGAGGGCT	0	2	2	5	1	4	8	6	13	33	48	40	0	0	13	0
ATAAGGAGTTGCATCAAACG:CAGCTTCTTCATCATGTCCTC	0	2	5	6	0	5	5	15	16	51	70	77	6	1	21	16
ATAAGGAGTTGCATCAAACG:TTTAGGAATTGCTGTTGGGAC	1	3	3	10	1	6	10	33	25	80	116	129	7	0	54	21
ATAAGGAGTTGCATCAAACG:GAGAGTAAGTCGCACCAGAAA	0	4	4	9	1	5	6	18	14	41	53	61	7	0	30	18
ATAAGGAGTTGCATCAAACG:ACTGATTTTGTTTCATCCACA	0	2	2	6	0	3	2	15	6	27	41	34	7	0	22	14
ATAAGGAGTTGCATCAAACG:TGTTTCAAATTGGTCAAGATC	0	3	2	1	2	8	5	19	17	35	50	41	10	0	42	18
ATAAGGAGTTGCATCAAACG:TCTCGAACTCCTGCAGTCTCA	1	6	6	9	1	2	7	16	22	50	56	48	2	2	26	12
ATAAGGAGTTGCATCAAACG:CTACGCCAAAAAAATCGTAAA	0	1	5	4	1	2	2	18	26	52	77	69	8	1	25	25
ATAAGGAGTTGCATCAAACG:TGCAAAAAAATCCATTCAACT	0	3	5	8	3	3	2	20	13	29	42	51	5	1	34	12
ATAAGGAGTTGCATCAAACG:AAAAAAAGAGTCGAATGTTTT	1	3	6	3	3	3	3	10	11	22	35	34	1	1	29	15
CACCTGGCAGTTCCCTCATG:GATCAATGTCAGCTGCTTTTA	1	0	1	6	3	5	2	11	16	39	58	46	5	1	36	13
CACCTGGCAGTTCCCTCATG:CTTTCCGCTCTCTTGCAATCA	1	0	2	2	0	2	1	8	8	27	34	39	1	1	19	11
CACCTGGCAGTTCCCTCATG:GAAATGTGCTACACTGGACAC	0	2	7	6	3	6	2	12	14	43	52	74	6	0	49	16
CACCTGGCAGTTCCCTCATG:TTAGTGACCTGCTTATGTGCC	0	2	5	10	2	4	5	11	25	58	69	62	4	1	24	15
CACCTGGCAGTTCCCTCATG:CGCTGGTGATGTCAGCACAGT	0	2	6	5	4	7	1	23	18	57	75	80	3	1	29	13
CACCTGGCAGTTCCCTCATG:TCCCGTGGAATGAAATCCGAA	1	3	3	4	4	2	3	13	6	33	48	46	4	4	21	20
CACCTGGCAGTTCCCTCATG:GGGGAGTCCGGGAAGCACCAA	1	4	1	8	2	4	3	17	7	46	47	57	3	1	22	15
CACCTGGCAGTTCCCTCATG:GACCAATCAGTGGTCGCCCTG	0	1	4	3	2	3	4	13	13	43	39	44	4	0	29	11
CACCTGGCAGTTCCCTCATG:TTCGATTCTAGGTGGTGGCTT	1	2	6	13	3	1	3	9	9	36	37	36	3	0	26	11
CACCTGGCAGTTCCCTCATG:GAGATGTAGTTTCAAGAAACC	1	3	1	4	2	1	3	17	19	35	64	54	6	0	22	12
CACCTGGCAGTTCCCTCATG:TCTGAGTCTAATGCTACCAGC	0	4	4	5	1	6	5	15	12	42	52	41	9	1	37	25
CACCTGGCAGTTCCCTCATG:CATCATCGTCAGTGACTTCCA	0	0	3	4	1	4	6	6	10	24	37	41	2	1	23	10
CACCTGGCAGTTCCCTCATG:CGACATGCCCAGCCCTATTCT	0	2	4	5	0	3	7	21	14	68	86	89	6	0	26	22
CACCTGGCAGTTCCCTCATG:GAAGTTAACTTCCACGCTTTT	1	7	7	6	5	7	8	27	11	53	67	65	9	0	25	14
CACCTGGCAGTTCCCTCATG:CGGTTTCTAAGCCAATTTTTC	0	0	6	3	0	4	1	11	14	51	56	57	9	0	26	14
CACCTGGCAGTTCCCTCATG:GACTTGTCCGCGCCAGGAGGA	0	3	5	6	1	3	2	15	16	57	59	58	17	2	41	22
CACCTGGCAGTTCCCTCATG:TAATAGTGGGCTCCTTAGCAC	1	0	3	6	4	2	1	17	9	29	44	51	4	0	26	12
CACCTGGCAGTTCCCTCATG:GACTTGCAGACGAACTCCAAG	1	1	3	2	1	3	5	13	22	39	38	63	2	0	28	21
CACCTGGCAGTTCCCTCATG:ACTGTTTCACGTTGTCCCCCA	0	1	1	7	0	1	2	11	12	32	32	61	2	0	10	18
CACCTGGCAGTTCCCTCATG:GGGTCAGCGCAGAAGTCTAGT	0	1	4	2	1	3	5	7	17	24	20	27	4	0	15	8
CACCTGGCAGTTCCCTCATG:GACAAGATCGCGGAAATCAAG	0	1	4	6	2	4	6	13	15	43	45	74	4	0	30	26
CACCTGGCAGTTCCCTCATG:GCATGACATGAACTGGTACAG	0	1	0	2	1	6	4	14	10	45	36	59	7	2	34	19
CACCTGGCAGTTCCCTCATG:GGTCTTCCACGCCTGCATCAA	0	1	10	0	0	1	3	19	15	52	73	70	5	1	34	20
CACCTGGCAGTTCCCTCATG:ACCGGATATCTGCTTCCTCAC	1	1	3	2	4	2	6	15	15	44	41	70	7	1	22	10
CACCTGGCAGTTCCCTCATG:GGTGATACAACTCGTTCGTAG	0	4	4	5	0	5	2	21	12	48	63	64	8	2	33	7
CACCTGGCAGTTCCCTCATG:CTTGGAATTGTTGGACCATGC	0	2	6	4	1	4	2	6	11	40	52	58	1	0	35	9
CACCTGGCAGTTCCCTCATG:CTTGATGAAAGCGGCTCTCAG	0	2	0	8	0	2	6	6	14	37	41	36	2	0	34	11
CACCTGGCAGTTCCCTCATG:CAAGACTCTCGAAATTATGGA	0	3	3	7	0	4	3	12	5	29	47	48	5	1	12	7
CACCTGGCAGTTCCCTCATG:CAGTTGACCAGCCCTAGACTT	0	3	5	9	3	5	7	19	14	66	93	92	10	2	59	21
CACCTGGCAGTTCCCTCATG:GGTCTCGACCCAGCTTCAGGA	0	1	4	6	1	3	2	16	16	42	76	68	1	0	41	11
CACCTGGCAGTTCCCTCATG:AACCGTCAGCTTCCGGCGTTT	0	0	6	8	1	6	9	17	14	46	54	59	8	0	32	19
CACCTGGCAGTTCCCTCATG:TGCTACCTAGACAACGCAGAA	0	3	6	5	1	7	4	22	12	42	61	59	1	0	18	10
CACCTGGCAGTTCCCTCATG:ATTTGAGGGAGCAAGGTAAAG	228	1603	2516	3562	1565	2132	2581	4226	4558	5725	6205	5478	1631	262	6705	3157
CACCTGGCAGTTCCCTCATG:CAGATATGTCGAAATGTCAAC	0	1	3	2	3	3	5	11	7	30	35	27	3	0	26	6
CACCTGGCAGTTCCCTCATG:CAATTTGTGGCAAAGGATCCC	0	1	3	11	1	4	5	19	20	83	84	79	4	0	38	15
CACCTGGCAGTTCCCTCATG:ACCTTACATATTCATCTTGAC	0	4	3	4	1	1	7	16	9	40	50	50	2	0	22	15
CACCTGGCAGTTCCCTCATG:GATCGACACTCTAGAGAACCC	0	2	8	3	3	5	4	26	10	48	74	68	3	2	37	13
CACCTGGCAGTTCCCTCATG:GCTTGTGAACACTGGGGTCGT	0	2	3	3	2	1	2	10	13	57	52	79	8	0	29	14
CACCTGGCAGTTCCCTCATG:ACGGTACAGTAATATCATGAA	0	5	0	8	1	3	2	18	17	43	57	61	5	1	30	26
CACCTGGCAGTTCCCTCATG:CCCAGTGCCATGAAGCATACT	0	4	1	8	2	3	4	8	9	16	9	16	3	1	18	11
CACCTGGCAGTTCCCTCATG:AGATGGCACTGGCTGCCTGCT	0	4	2	7	4	2	9	25	20	65	83	88	7	0	27	17
CACCTGGCAGTTCCCTCATG:GGGTGGCTCCGAGTCATTGTA	0	1	2	2	0	5	3	9	10	33	42	54	6	0	21	12
CACCTGGCAGTTCCCTCATG:CGCCTGCCTCCCTCAGCGCTT	0	3	1	5	0	4	9	23	10	69	71	88	5	0	19	9
CACCTGGCAGTTCCCTCATG:CAATACCTGCATCTCCTTGTC	0	0	6	3	0	7	3	20	14	46	70	71	2	3	25	13
CACCTGGCAGTTCCCTCATG:CCAGCTCCTCTTCGGGCGACA	0	0	2	5	1	5	2	12	6	35	26	44	1	0	19	9
CACCTGGCAGTTCCCTCATG:CGGGAGTCTGGCGTGAGGGTG	0	1	4	12	0	2	5	16	19	45	51	64	2	1	18	11
CACCTGGCAGTTCCCTCATG:TGGTGTGCAAGGCGGGCATCA	0	1	3	2	4	1	5	21	13	47	51	76	3	0	13	0
CACCTGGCAGTTCCCTCATG:TCTTCAAGGTGAGTGAGGGCT	0	6	4	5	1	6	3	16	5	33	48	33	4	0	9	4
CACCTGGCAGTTCCCTCATG:CAGCTTCTTCATCATGTCCTC	0	6	7	2	4	1	4	16	12	49	46	62	2	1	17	4
CACCTGGCAGTTCCCTCATG:TTTAGGAATTGCTGTTGGGAC	0	3	6	4	8	8	4	21	21	61	84	81	8	0	47	11
CACCTGGCAGTTCCCTCATG:GAGAGTAAGTCGCACCAGAAA	1	2	4	8	1	4	4	15	10	47	43	49	3	1	27	11
CACCTGGCAGTTCCCTCATG:ACTGATTTTGTTTCATCCACA	0	2	1	3	1	2	5	6	6	23	26	30	5	1	24	15
CACCTGGCAGTTCCCTCATG:TGTTTCAAATTGGTCAAGATC	2	1	3	8	1	1	2	15	9	40	46	51	7	0	31	10
CACCTGGCAGTTCCCTCATG:TCTCGAACTCCTGCAGTCTCA	0	0	5	4	0	3	3	17	14	38	38	73	1	0	19	9
CACCTGGCAGTTCCCTCATG:CTACGCCAAAAAAATCGTAAA	1	1	5	5	1	3	10	6	14	54	49	60	8	1	31	11
CACCTGGCAGTTCCCTCATG:TGCAAAAAAATCCATTCAACT	1	0	0	1	0	1	3	12	6	26	31	43	2	0	26	4
CACCTGGCAGTTCCCTCATG:AAAAAAAGAGTCGAATGTTTT	0	3	4	4	0	4	1	10	7	19	36	32	4	1	28	8
CCAGAAATAGCTCTAAATTG:GATCAATGTCAGCTGCTTTTA	0	0	4	2	1	4	5	12	18	30	34	41	4	2	17	16
CCAGAAATAGCTCTAAATTG:CTTTCCGCTCTCTTGCAATCA	0	1	3	1	1	2	3	4	9	19	28	33	1	0	18	14
CCAGAAATAGCTCTAAATTG:GAAATGTGCTACACTGGACAC	0	1	4	4	0	3	4	19	14	33	35	44	6	4	42	23
CCAGAAATAGCTCTAAATTG:TTAGTGACCTGCTTATGTGCC	0	3	5	4	1	3	3	10	13	37	54	51	3	1	23	10
CCAGAAATAGCTCTAAATTG:CGCTGGTGATGTCAGCACAGT	1	2	5	3	1	0	7	15	13	37	55	48	4	1	25	13
CCAGAAATAGCTCTAAATTG:TCCCGTGGAATGAAATCCGAA	0	3	5	3	0	0	2	14	8	20	30	42	2	0	27	14
CCAGAAATAGCTCTAAATTG:GGGGAGTCCGGGAAGCACCAA	0	2	2	4	3	2	4	9	11	21	36	36	4	0	20	8
CCAGAAATAGCTCTAAATTG:GACCAATCAGTGGTCGCCCTG	0	1	3	2	1	1	3	11	11	25	31	32	3	0	20	10
CCAGAAATAGCTCTAAATTG:TTCGATTCTAGGTGGTGGCTT	0	1	4	2	3	1	3	6	6	17	33	26	3	0	16	10
CCAGAAATAGCTCTAAATTG:GAGATGTAGTTTCAAGAAACC	0	2	0	6	1	6	5	12	11	25	41	42	4	2	31	21
CCAGAAATAGCTCTAAATTG:TCTGAGTCTAATGCTACCAGC	0	1	4	1	2	1	3	8	8	33	38	28	7	0	18	11
CCAGAAATAGCTCTAAATTG:CATCATCGTCAGTGACTTCCA	0	1	2	5	0	0	2	5	10	15	16	19	3	0	15	12
CCAGAAATAGCTCTAAATTG:CGACATGCCCAGCCCTATTCT	1	1	3	2	3	4	1	18	13	39	42	50	7	1	48	18
CCAGAAATAGCTCTAAATTG:GAAGTTAACTTCCACGCTTTT	1	1	1	5	0	1	2	14	14	39	34	45	2	0	23	9
CCAGAAATAGCTCTAAATTG:CGGTTTCTAAGCCAATTTTTC	0	2	3	2	1	0	3	14	12	37	36	41	4	0	32	9
CCAGAAATAGCTCTAAATTG:GACTTGTCCGCGCCAGGAGGA	1	1	0	3	1	3	6	7	10	39	35	55	6	3	29	13
CCAGAAATAGCTCTAAATTG:TAATAGTGGGCTCCTTAGCAC	1	6	3	3	2	3	2	8	8	23	25	28	2	0	27	6
CCAGAAATAGCTCTAAATTG:GACTTGCAGACGAACTCCAAG	0	0	2	7	1	2	5	9	7	29	25	30	3	0	28	16
CCAGAAATAGCTCTAAATTG:ACTGTTTCACGTTGTCCCCCA	0	1	2	2	2	1	0	15	10	23	36	31	2	0	18	8
CCAGAAATAGCTCTAAATTG:GGGTCAGCGCAGAAGTCTAGT	0	0	1	2	0	3	3	7	3	10	13	19	2	0	6	7
CCAGAAATAGCTCTAAATTG:GACAAGATCGCGGAAATCAAG	0	1	5	6	1	2	6	9	12	27	44	43	7	1	26	14
CCAGAAATAGCTCTAAATTG:GCATGACATGAACTGGTACAG	0	0	1	3	2	4	4	12	12	19	37	35	4	0	22	7
CCAGAAATAGCTCTAAATTG:GGTCTTCCACGCCTGCATCAA	0	4	2	8	2	1	4	21	12	47	55	67	14	2	40	20
CCAGAAATAGCTCTAAATTG:ACCGGATATCTGCTTCCTCAC	0	2	3	6	0	2	4	10	10	31	32	39	9	1	26	14
CCAGAAATAGCTCTAAATTG:GGTGATACAACTCGTTCGTAG	0	0	2	4	0	3	2	10	11	32	41	33	0	0	9	12
CCAGAAATAGCTCTAAATTG:CTTGGAATTGTTGGACCATGC	0	1	2	6	1	4	3	12	8	24	34	26	3	1	30	14
CCAGAAATAGCTCTAAATTG:CTTGATGAAAGCGGCTCTCAG	0	1	1	2	2	3	7	15	7	22	28	31	2	0	16	10
CCAGAAATAGCTCTAAATTG:CAAGACTCTCGAAATTATGGA	1	1	4	2	2	0	3	9	7	19	25	31	3	0	11	12
CCAGAAATAGCTCTAAATTG:CAGTTGACCAGCCCTAGACTT	0	0	6	5	0	5	4	16	15	50	57	62	10	5	46	20
CCAGAAATAGCTCTAAATTG:GGTCTCGACCCAGCTTCAGGA	0	0	7	5	4	3	3	18	13	33	36	51	5	1	22	22
CCAGAAATAGCTCTAAATTG:AACCGTCAGCTTCCGGCGTTT	0	0	5	3	2	6	2	10	15	24	38	47	2	1	27	9
CCAGAAATAGCTCTAAATTG:TGCTACCTAGACAACGCAGAA	0	4	7	5	4	3	8	11	8	29	42	51	8	0	32	12
CCAGAAATAGCTCTAAATTG:ATTTGAGGGAGCAAGGTAAAG	0	0	3	2	1	1	7	13	10	23	34	34	6	2	20	12
CCAGAAATAGCTCTAAATTG:CAGATATGTCGAAATGTCAAC	163	1034	1760	2499	1017	1437	1929	2853	3217	3694	3948	3609	1189	187	5086	2394
CCAGAAATAGCTCTAAATTG:CAATTTGTGGCAAAGGATCCC	0	3	2	5	3	4	2	17	12	61	70	71	5	1	25	16
CCAGAAATAGCTCTAAATTG:ACCTTACATATTCATCTTGAC	0	2	3	7	2	1	3	15	10	24	32	36	5	1	24	13
CCAGAAATAGCTCTAAATTG:GATCGACACTCTAGAGAACCC	1	3	2	3	1	5	6	13	14	40	44	55	4	2	30	28
CCAGAAATAGCTCTAAATTG:GCTTGTGAACACTGGGGTCGT	0	1	2	3	0	2	2	11	7	33	35	38	2	0	32	13
CCAGAAATAGCTCTAAATTG:ACGGTACAGTAATATCATGAA	0	3	7	5	1	3	5	17	13	34	36	50	6	2	15	14
CCAGAAATAGCTCTAAATTG:CCCAGTGCCATGAAGCATACT	0	2	3	3	3	7	1	6	5	6	7	8	1	1	17	4
CCAGAAATAGCTCTAAATTG:AGATGGCACTGGCTGCCTGCT	0	4	3	6	0	6	6	10	14	40	55	56	11	0	28	18
CCAGAAATAGCTCTAAATTG:GGGTGGCTCCGAGTCATTGTA	1	2	4	4	4	4	2	7	10	24	28	49	2	2	41	3
CCAGAAATAGCTCTAAATTG:CGCCTGCCTCCCTCAGCGCTT	0	2	2	7	3	2	8	14	13	31	51	42	1	1	21	5
CCAGAAATAGCTCTAAATTG:CAATACCTGCATCTCCTTGTC	0	3	2	8	1	4	7	9	12	53	58	48	4	1	23	12
CCAGAAATAGCTCTAAATTG:CCAGCTCCTCTTCGGGCGACA	0	0	3	1	0	2	1	9	3	24	18	26	2	1	11	5
CCAGAAATAGCTCTAAATTG:CGGGAGTCTGGCGTGAGGGTG	0	3	4	8	1	4	0	16	13	43	40	46	6	0	19	6
CCAGAAATAGCTCTAAATTG:TGGTGTGCAAGGCGGGCATCA	0	2	3	2	1	1	2	7	5	22	43	46	1	0	9	2
CCAGAAATAGCTCTAAATTG:TCTTCAAGGTGAGTGAGGGCT	0	1	3	3	1	3	4	9	5	13	26	22	0	0	7	3
CCAGAAATAGCTCTAAATTG:CAGCTTCTTCATCATGTCCTC	0	0	5	1	0	2	1	6	16	30	30	30	1	0	11	6
CCAGAAATAGCTCTAAATTG:TTTAGGAATTGCTGTTGGGAC	0	2	4	4	3	4	2	21	10	45	55	68	7	0	32	6
CCAGAAATAGCTCTAAATTG:GAGAGTAAGTCGCACCAGAAA	0	1	5	4	1	1	5	8	9	30	30	31	4	1	32	8
CCAGAAATAGCTCTAAATTG:ACTGATTTTGTTTCATCCACA	1	0	2	2	1	0	2	5	5	20	17	21	2	0	19	6
CCAGAAATAGCTCTAAATTG:TGTTTCAAATTGGTCAAGATC	0	1	4	6	2	2	4	8	9	27	21	23	5	2	46	18
CCAGAAATAGCTCTAAATTG:TCTCGAACTCCTGCAGTCTCA	0	0	4	3	2	3	4	6	7	39	28	44	2	0	15	3
CCAGAAATAGCTCTAAATTG:CTACGCCAAAAAAATCGTAAA	0	2	6	7	2	3	6	10	6	25	47	29	3	0	24	14
CCAGAAATAGCTCTAAATTG:TGCAAAAAAATCCATTCAACT	0	2	2	3	2	7	4	5	4	23	24	31	1	0	13	9
CCAGAAATAGCTCTAAATTG:AAAAAAAGAGTCGAATGTTTT	1	1	0	1	1	3	3	4	8	15	17	15	5	3	23	10
CACTCTTTGGTGTAGAGCTG:GATCAATGTCAGCTGCTTTTA	0	2	3	6	4	3	4	16	26	63	81	103	4	0	31	15
CACTCTTTGGTGTAGAGCTG:CTTTCCGCTCTCTTGCAATCA	0	3	2	3	2	7	3	21	8	62	56	62	3	0	43	13
CACTCTTTGGTGTAGAGCTG:GAAATGTGCTACACTGGACAC	1	0	4	9	2	5	8	36	38	102	108	163	8	0	40	18
CACTCTTTGGTGTAGAGCTG:TTAGTGACCTGCTTATGTGCC	1	4	11	4	6	10	10	47	32	115	151	155	7	0	29	19
CACTCTTTGGTGTAGAGCTG:CGCTGGTGATGTCAGCACAGT	1	4	4	9	1	5	10	35	42	95	145	155	8	1	44	23
CACTCTTTGGTGTAGAGCTG:TCCCGTGGAATGAAATCCGAA	1	2	7	10	0	6	4	22	14	71	82	96	3	0	48	7
CACTCTTTGGTGTAGAGCTG:GGGGAGTCCGGGAAGCACCAA	0	2	3	7	2	2	2	20	24	63	88	90	6	0	36	13
CACTCTTTGGTGTAGAGCTG:GACCAATCAGTGGTCGCCCTG	1	2	6	7	0	2	5	26	14	86	66	97	6	3	46	23
CACTCTTTGGTGTAGAGCTG:TTCGATTCTAGGTGGTGGCTT	0	3	8	6	3	7	8	19	23	63	71	93	4	1	27	12
CACTCTTTGGTGTAGAGCTG:GAGATGTAGTTTCAAGAAACC	1	3	3	10	1	1	8	20	25	71	97	124	12	0	37	27
CACTCTTTGGTGTAGAGCTG:TCTGAGTCTAATGCTACCAGC	0	3	3	5	2	4	5	24	28	54	105	94	2	0	29	20
CACTCTTTGGTGTAGAGCTG:CATCATCGTCAGTGACTTCCA	1	2	2	4	3	5	2	16	17	44	57	72	5	1	31	15
CACTCTTTGGTGTAGAGCTG:CGACATGCCCAGCCCTATTCT	2	1	4	5	1	5	7	39	30	116	140	141	12	1	37	22
CACTCTTTGGTGTAGAGCTG:GAAGTTAACTTCCACGCTTTT	0	4	6	9	3	5	6	31	20	116	121	133	6	2	37	18
CACTCTTTGGTGTAGAGCTG:CGGTTTCTAAGCCAATTTTTC	0	2	4	8	2	2	6	24	23	106	110	121	7	0	32	19
CACTCTTTGGTGTAGAGCTG:GACTTGTCCGCGCCAGGAGGA	0	3	2	1	3	7	9	20	25	100	136	141	12	0	51	16
CACTCTTTGGTGTAGAGCTG:TAATAGTGGGCTCCTTAGCAC	0	3	1	7	2	11	13	28	18	54	67	89	7	1	26	13
CACTCTTTGGTGTAGAGCTG:GACTTGCAGACGAACTCCAAG	1	0	5	6	0	5	10	21	22	60	96	96	5	1	48	19
CACTCTTTGGTGTAGAGCTG:ACTGTTTCACGTTGTCCCCCA	0	1	4	2	0	5	6	30	15	83	90	107	4	1	19	12
CACTCTTTGGTGTAGAGCTG:GGGTCAGCGCAGAAGTCTAGT	2	3	5	2	0	1	3	16	20	36	49	64	1	0	21	8
CACTCTTTGGTGTAGAGCTG:GACAAGATCGCGGAAATCAAG	1	2	3	8	3	5	4	35	23	97	114	122	7	0	54	23
CACTCTTTGGTGTAGAGCTG:GCATGACATGAACTGGTACAG	0	1	1	3	1	6	9	23	19	78	91	126	6	1	37	30
CACTCTTTGGTGTAGAGCTG:GGTCTTCCACGCCTGCATCAA	0	4	4	9	5	7	5	37	27	121	151	154	7	0	56	24
CACTCTTTGGTGTAGAGCTG:ACCGGATATCTGCTTCCTCAC	0	1	3	11	5	3	3	27	16	96	119	120	7	1	39	16
CACTCTTTGGTGTAGAGCTG:GGTGATACAACTCGTTCGTAG	0	6	3	5	1	2	8	30	32	93	145	139	7	0	31	13
CACTCTTTGGTGTAGAGCTG:CTTGGAATTGTTGGACCATGC	1	5	6	7	3	8	7	21	17	71	108	111	6	0	30	16
CACTCTTTGGTGTAGAGCTG:CTTGATGAAAGCGGCTCTCAG	0	2	1	1	3	3	8	17	22	70	90	85	8	0	21	16
CACTCTTTGGTGTAGAGCTG:CAAGACTCTCGAAATTATGGA	0	3	5	2	0	6	7	16	18	80	70	87	12	0	28	22
CACTCTTTGGTGTAGAGCTG:CAGTTGACCAGCCCTAGACTT	0	7	12	14	2	8	1	45	35	141	173	173	6	2	54	38
CACTCTTTGGTGTAGAGCTG:GGTCTCGACCCAGCTTCAGGA	0	1	3	6	3	8	2	39	29	112	148	153	18	0	53	38
CACTCTTTGGTGTAGAGCTG:AACCGTCAGCTTCCGGCGTTT	0	3	7	7	2	5	6	37	31	88	97	98	7	2	46	25
CACTCTTTGGTGTAGAGCTG:TGCTACCTAGACAACGCAGAA	1	4	11	9	3	4	6	29	32	97	96	110	4	2	32	25
CACTCTTTGGTGTAGAGCTG:ATTTGAGGGAGCAAGGTAAAG	4	1	6	2	3	3	11	24	22	72	77	93	5	1	45	18
CACTCTTTGGTGTAGAGCTG:CAGATATGTCGAAATGTCAAC	0	3	3	7	0	2	2	27	19	55	57	75	1	0	23	23
CACTCTTTGGTGTAGAGCTG:CAATTTGTGGCAAAGGATCCC	465	3396	5534	7948	3324	4832	5722	9182	9827	12244	13196	11966	2694	475	11885	5284
CACTCTTTGGTGTAGAGCTG:ACCTTACATATTCATCTTGAC	1	4	6	4	2	3	7	31	17	83	103	108	5	2	53	19
CACTCTTTGGTGTAGAGCTG:GATCGACACTCTAGAGAACCC	1	6	3	10	7	6	7	28	47	118	169	185	10	1	60	26
CACTCTTTGGTGTAGAGCTG:GCTTGTGAACACTGGGGTCGT	1	6	4	7	3	7	3	37	21	95	110	146	8	0	32	14
CACTCTTTGGTGTAGAGCTG:ACGGTACAGTAATATCATGAA	0	1	7	4	1	6	1	34	37	93	142	136	6	1	27	27
CACTCTTTGGTGTAGAGCTG:CCCAGTGCCATGAAGCATACT	1	3	1	2	1	4	9	11	7	17	15	21	3	1	24	6
CACTCTTTGGTGTAGAGCTG:AGATGGCACTGGCTGCCTGCT	0	4	2	4	6	7	6	42	33	122	158	166	6	1	36	26
CACTCTTTGGTGTAGAGCTG:GGGTGGCTCCGAGTCATTGTA	0	1	6	6	3	2	5	30	32	77	104	116	2	1	53	12
CACTCTTTGGTGTAGAGCTG:CGCCTGCCTCCCTCAGCGCTT	0	2	11	8	5	9	4	43	35	108	133	160	9	0	29	12
CACTCTTTGGTGTAGAGCTG:CAATACCTGCATCTCCTTGTC	0	4	7	10	0	7	12	27	30	111	129	161	12	0	48	18
CACTCTTTGGTGTAGAGCTG:CCAGCTCCTCTTCGGGCGACA	0	1	1	2	1	5	4	22	17	70	64	107	3	0	20	9
CACTCTTTGGTGTAGAGCTG:CGGGAGTCTGGCGTGAGGGTG	1	1	2	9	3	4	3	30	35	82	112	147	3	0	28	15
CACTCTTTGGTGTAGAGCTG:TGGTGTGCAAGGCGGGCATCA	1	1	5	6	2	3	6	18	20	86	109	149	7	0	21	6
CACTCTTTGGTGTAGAGCTG:TCTTCAAGGTGAGTGAGGGCT	0	2	2	4	0	1	5	17	20	42	47	79	2	0	17	12
CACTCTTTGGTGTAGAGCTG:CAGCTTCTTCATCATGTCCTC	1	3	9	4	1	2	8	22	22	78	84	117	9	0	20	5
CACTCTTTGGTGTAGAGCTG:TTTAGGAATTGCTGTTGGGAC	0	5	3	10	2	14	11	50	33	138	172	202	10	1	37	21
CACTCTTTGGTGTAGAGCTG:GAGAGTAAGTCGCACCAGAAA	1	3	3	10	4	6	11	26	23	63	107	108	5	1	26	29
CACTCTTTGGTGTAGAGCTG:ACTGATTTTGTTTCATCCACA	0	0	3	5	5	4	3	10	12	45	53	62	3	0	19	8
CACTCTTTGGTGTAGAGCTG:TGTTTCAAATTGGTCAAGATC	1	1	1	9	3	5	6	28	21	70	77	90	9	3	39	14
CACTCTTTGGTGTAGAGCTG:TCTCGAACTCCTGCAGTCTCA	0	2	3	10	1	8	5	30	20	86	86	118	1	0	28	5
CACTCTTTGGTGTAGAGCTG:CTACGCCAAAAAAATCGTAAA	2	4	13	11	3	7	12	15	19	88	98	95	4	1	24	20
CACTCTTTGGTGTAGAGCTG:TGCAAAAAAATCCATTCAACT	0	0	1	7	1	4	3	16	17	44	76	89	3	1	27	10
CACTCTTTGGTGTAGAGCTG:AAAAAAAGAGTCGAATGTTTT	0	3	3	4	1	9	2	19	14	44	62	49	6	0	33	11
CCTGGAGGATCATACCAAGC:GATCAATGTCAGCTGCTTTTA	0	1	2	5	1	6	3	20	8	44	56	52	5	3	34	13
CCTGGAGGATCATACCAAGC:CTTTCCGCTCTCTTGCAATCA	0	7	2	10	2	5	5	12	9	31	37	45	6	1	35	14
CCTGGAGGATCATACCAAGC:GAAATGTGCTACACTGGACAC	1	1	4	6	3	6	2	14	11	47	86	74	6	0	34	28
CCTGGAGGATCATACCAAGC:TTAGTGACCTGCTTATGTGCC	0	2	5	4	2	6	3	23	24	60	70	105	9	0	43	29
[truncated: 1,250 more rows]

## Sheet: Plotted
Combinations	pDNA;16 cycles;Ex Taq;0.01ng	pDNA;16 cycles;Ex Taq;0.1ng	pDNA;16 cycles;Ex Taq;1ng	pDNA;16 cycles;Ex Taq;10ng	pDNA;22 cycles;Ex Taq;0.01ng	pDNA;22 cycles;Ex Taq;0.1ng	pDNA;22 cycles;Ex Taq;1ng	pDNA;22 cycles;Ex Taq;10ng	pDNA;28 cycles;Ex Taq;0.01ng	pDNA;28 cycles;Ex Taq;0.1ng	pDNA;28 cycles;Ex Taq;1ng	pDNA;28 cycles;Ex Taq;10ng	gDNA;22 cycles;Ex Taq;1ug	gDNA;22 cycles;Ex Taq;10ug	gDNA;28 cycles;Ex Taq;1ug	gDNA;28 cycles;Ex Taq;10ug
GGAGGAGGCTGAACGCACGA:GATCAATGTCAGCTGCTTTTA	0.933333	0.91538	0.927048	0.93117	0.934349	0.913232	0.91511	0.837773	0.848396	0.701594	0.686556	0.634672	0.880965	0.892027	0.84292	0.822099
ATCCAGCGTAAGAATAACAG:CTTTCCGCTCTCTTGCAATCA	0.892308	0.906823	0.906863	0.904943	0.938129	0.887783	0.895941	0.818505	0.843119	0.693173	0.672887	0.62202	0.85566	0.876667	0.799353	0.790064
ACATCGACTGCTGGACAATG:GAAATGTGCTACACTGGACAC	0.936306	0.941702	0.934885	0.936541	0.938002	0.932229	0.929949	0.846989	0.857143	0.706278	0.686284	0.640173	0.882138	0.902527	0.8436	0.828297
CATGAGACCACTGTCTACGT:TTAGTGACCTGCTTATGTGCC	0.960563	0.953045	0.951752	0.939652	0.958437	0.931931	0.924289	0.863977	0.878987	0.728325	0.69649	0.652355	0.856454	0.832589	0.806899	0.792456
TCAGTAACTCCTCAAGTGTG:CGCTGGTGATGTCAGCACAGT	0.93985	0.945724	0.94897	0.942876	0.954248	0.940113	0.936411	0.864879	0.882509	0.727858	0.69254	0.647086	0.882366	0.893048	0.861844	0.853093
CCAGGCTTCCCGATCCACAG:TCCCGTGGAATGAAATCCGAA	0.920319	0.943522	0.93223	0.917241	0.937588	0.898419	0.90625	0.835827	0.865666	0.706237	0.681506	0.634333	0.870017	0.837838	0.795292	0.784533
GGATACGTGGACCCTTCTGG:GGGGAGTCCGGGAAGCACCAA	0.91453	0.933879	0.935856	0.916998	0.957255	0.91103	0.910491	0.823995	0.846565	0.703291	0.689679	0.627258	0.859479	0.811258	0.8011	0.776965
GGATACATGACTGCATAGAG:GACCAATCAGTGGTCGCCCTG	0.914634	0.925512	0.919714	0.900477	0.932735	0.892809	0.892781	0.83463	0.841039	0.711209	0.645587	0.638012	0.870692	0.851906	0.837933	0.8166
GTGGAGAACATTCGGCAGCT:TTCGATTCTAGGTGGTGGCTT	0.974227	0.9375	0.934556	0.930954	0.943969	0.924161	0.921468	0.842937	0.866651	0.715274	0.692014	0.640786	0.86003	0.864078	0.807066	0.795034
GAGCTGTAAATCAGCTACCA:GAGATGTAGTTTCAAGAAACC	0.906977	0.945582	0.944773	0.946824	0.946675	0.921001	0.925724	0.851095	0.874428	0.711538	0.683819	0.639831	0.888279	0.839729	0.851615	0.811101
ACAGACCACACCTGTCCCAG:TCTGAGTCTAATGCTACCAGC	0.903475	0.919211	0.921512	0.907938	0.93526	0.908435	0.895057	0.823586	0.862414	0.70395	0.672416	0.621024	0.868153	0.862069	0.802913	0.794077
TGGATGCTGTAGTTAGCACA:CATCATCGTCAGTGACTTCCA	0.906593	0.907718	0.893727	0.897916	0.932829	0.893543	0.887836	0.812569	0.842551	0.704106	0.660176	0.621745	0.845141	0.848057	0.791468	0.770205
AGAACTTAAGCGAGGCCCTG:CGACATGCCCAGCCCTATTCT	0.940054	0.951424	0.941395	0.946685	0.963595	0.938725	0.94037	0.844693	0.869881	0.730684	0.68896	0.647102	0.895072	0.90873	0.856628	0.83678
ATAGGATGCTCCAACAACCA:GAAGTTAACTTCCACGCTTTT	0.93578	0.949272	0.943124	0.939495	0.95512	0.928502	0.923792	0.850397	0.87411	0.717961	0.697699	0.652133	0.873818	0.88417	0.854238	0.838036
AGTACGACTGCGAACAGCGA:CGGTTTCTAAGCCAATTTTTC	0.938992	0.941199	0.937316	0.942899	0.935095	0.930245	0.931342	0.849203	0.864602	0.713318	0.679668	0.634745	0.868747	0.875606	0.847827	0.834988
TCCTGGTCCGAAGCCGAGTG:GACTTGTCCGCGCCAGGAGGA	0.95	0.950651	0.950605	0.943277	0.950855	0.934339	0.937485	0.852201	0.875597	0.736792	0.696032	0.643485	0.897445	0.878885	0.873737	0.855312
GCGGACCAGTGTACAGCACG:TAATAGTGGGCTCCTTAGCAC	0.92887	0.922881	0.936162	0.926036	0.952414	0.928791	0.917425	0.84325	0.860618	0.712803	0.682422	0.642624	0.871815	0.890244	0.828079	0.81887
ATGCCTTCATTCATCCGGCA:GACTTGCAGACGAACTCCAAG	0.945098	0.909194	0.920776	0.912697	0.933589	0.900971	0.910453	0.816491	0.858107	0.69843	0.676734	0.626869	0.86073	0.872814	0.839523	0.82199
CAACTGGACAGGTTTCATAG:ACTGTTTCACGTTGTCCCCCA	0.895928	0.918885	0.915535	0.920586	0.927593	0.894624	0.901306	0.828448	0.842198	0.703032	0.66544	0.620743	0.847792	0.882576	0.794276	0.779568
GAGCGAATCCCAGACCAGCT:GGGTCAGCGCAGAAGTCTAGT	0.932432	0.917127	0.9174	0.904384	0.915924	0.913934	0.884962	0.829974	0.850504	0.693049	0.654347	0.615945	0.797393	0.844037	0.750067	0.72733
AGATCCTGGCAGATCCTGTG:GACAAGATCGCGGAAATCAAG	0.932722	0.946154	0.939687	0.934495	0.951385	0.918288	0.912564	0.840095	0.862687	0.706664	0.674338	0.648043	0.869252	0.866995	0.837745	0.813256
TTCACATTATGACCAACACC:GCATGACATGAACTGGTACAG	0.927445	0.949953	0.933242	0.932604	0.949076	0.935384	0.921066	0.850053	0.86335	0.728006	0.68052	0.638388	0.866807	0.883673	0.846915	0.818963
GCTTGGTACGCAGAGCACCG:GGTCTTCCACGCCTGCATCAA	0.933155	0.955367	0.948214	0.943231	0.964905	0.93667	0.933514	0.855228	0.878144	0.723992	0.687316	0.646327	0.897292	0.895611	0.86505	0.842865
GGTCCAGTCAGTGAACGTAA:ACCGGATATCTGCTTCCTCAC	0.948949	0.937641	0.943512	0.948649	0.95707	0.935869	0.927109	0.858181	0.87823	0.731678	0.694762	0.658818	0.882581	0.859213	0.843582	0.830269
ATAACTTGTACATGCAACCA:GGTGATACAACTCGTTCGTAG	0.939481	0.939795	0.940306	0.936629	0.945693	0.923991	0.92001	0.850805	0.874378	0.716017	0.68648	0.636622	0.865114	0.901887	0.839354	0.816621
TATTACCGGACAAAGCTGCG:CTTGGAATTGTTGGACCATGC	0.938312	0.943059	0.936687	0.934281	0.937043	0.927547	0.926461	0.84664	0.869588	0.721883	0.689357	0.635736	0.867702	0.858038	0.851267	0.83274
ATGACCCTATCGACGTGCCA:CTTGATGAAAGCGGCTCTCAG	0.914894	0.927003	0.926902	0.922106	0.939242	0.913876	0.906507	0.824511	0.850987	0.700819	0.670412	0.625031	0.870649	0.853659	0.823427	0.807486
ATGAGATCAATGACAGAGTG:CAAGACTCTCGAAATTATGGA	0.92607	0.918987	0.918412	0.919194	0.934227	0.907195	0.900864	0.81781	0.845305	0.701932	0.66475	0.614771	0.862824	0.878745	0.84711	0.828356
AGCTCATAGACTTCTCACAC:CAGTTGACCAGCCCTAGACTT	0.96994	0.956484	0.955263	0.954076	0.96073	0.943364	0.942179	0.862185	0.88673	0.728202	0.700317	0.657805	0.89983	0.883916	0.863834	0.837975
TCCGCACGTACATGTCCACG:GGTCTCGACCCAGCTTCAGGA	0.947781	0.945632	0.949521	0.936615	0.961305	0.930605	0.930103	0.864401	0.876347	0.725728	0.701779	0.652161	0.896203	0.874839	0.86813	0.855221
GCAATGGAACACCAATACTC:AACCGTCAGCTTCCGGCGTTT	0.913621	0.937794	0.934919	0.934476	0.947368	0.922912	0.9266	0.847581	0.87078	0.716952	0.674872	0.64018	0.884207	0.909756	0.845873	0.840808
ATAAGGAGTTGCATCAAACG:TGCTACCTAGACAACGCAGAA	0.946629	0.944721	0.940951	0.944506	0.956193	0.936907	0.928444	0.844949	0.868042	0.724397	0.683459	0.641825	0.874733	0.905963	0.84222	0.817568
CACCTGGCAGTTCCCTCATG:ATTTGAGGGAGCAAGGTAAAG	0.938272	0.934149	0.923981	0.925195	0.944478	0.914629	0.91916	0.836666	0.865881	0.703144	0.681643	0.629294	0.862507	0.882155	0.815297	0.811986
CCAGAAATAGCTCTAAATTG:CAGATATGTCGAAATGTCAAC	0.942197	0.924866	0.907684	0.920442	0.927074	0.905482	0.904784	0.822427	0.85196	0.693448	0.664646	0.623855	0.840877	0.802575	0.793077	0.786982
CACTCTTTGGTGTAGAGCTG:CAATTTGTGGCAAAGGATCCC	0.939394	0.95851	0.956612	0.957014	0.963478	0.943197	0.943757	0.859255	0.880161	0.727294	0.699756	0.649655	0.885311	0.931373	0.858309	0.843012
CCTGGAGGATCATACCAAGC:ACCTTACATATTCATCTTGAC	0.945017	0.936069	0.938728	0.941586	0.952736	0.932351	0.933896	0.844076	0.867725	0.715047	0.675438	0.634562	0.87105	0.85782	0.832136	0.81452
ACTGAGCTACTACTCTGAGT:GATCGACACTCTAGAGAACCC	0.950262	0.954515	0.95039	0.948215	0.957064	0.937436	0.940698	0.858924	0.880755	0.724858	0.695602	0.659862	0.898656	0.877342	0.861039	0.839808
ATGGCGTGGCGAAAAAGTGG:GCTTGTGAACACTGGGGTCGT	0.954424	0.948839	0.944637	0.940908	0.946231	0.941961	0.936545	0.859224	0.874483	0.730547	0.682828	0.642504	0.885246	0.8509	0.844731	0.840974
TAAGGTGAGGACTTTGCACA:ACGGTACAGTAATATCATGAA	0.943182	0.950292	0.941893	0.940231	0.952993	0.935664	0.925935	0.852826	0.872598	0.724522	0.692026	0.647152	0.88907	0.877651	0.856291	0.835979
TCTCTTCTCATTATTTCATG:CCCAGTGCCATGAAGCATACT	0.916667	0.978723	0.90625	0.932039	0.952381	0.945946	0.984127	0.857143	0.918182	0.717277	0.718085	0.668342	0.888889	0.888889	0.883929	0.848485
CGTCTGCATGCAGTCATCTG:AGATGGCACTGGCTGCCTGCT	0.954839	0.956729	0.954304	0.945872	0.960702	0.942629	0.938852	0.869862	0.877215	0.738654	0.694459	0.658797	0.871714	0.882217	0.843384	0.819976
TCATGAAGCACACCAAACGC:GGGTGGCTCCGAGTCATTGTA	0.932624	0.931927	0.936035	0.942226	0.92649	0.930561	0.922805	0.835203	0.867757	0.71163	0.668177	0.632291	0.86972	0.88253	0.81623	0.787561
GGGAAGGACAGGTCTAACAG:CGCCTGCCTCCCTCAGCGCTT	0.93808	0.952285	0.944444	0.945997	0.95512	0.939145	0.931976	0.853775	0.877582	0.729133	0.703551	0.656949	0.776367	0.79096	0.748578	0.728062
CCCAAATTAGAGTCCCACAG:CAATACCTGCATCTCCTTGTC	0.947368	0.943783	0.94473	0.941506	0.95255	0.930915	0.920239	0.855455	0.875803	0.733183	0.701609	0.649471	0.823989	0.79646	0.770384	0.762774
ATCTGCTCAAATACTAACTG:CCAGCTCCTCTTCGGGCGACA	0.89083	0.907202	0.908124	0.919643	0.934767	0.90895	0.901054	0.820082	0.847796	0.685638	0.658745	0.618272	0.776912	0.809756	0.700961	0.679779
AACCTATGTGAGTCTATGTG:CGGGAGTCTGGCGTGAGGGTG	0.962751	0.938345	0.952097	0.937801	0.961326	0.935391	0.923452	0.837999	0.861474	0.711722	0.671779	0.63833	0.799136	0.802292	0.755702	0.730974
AAAGTGGAACTCAGGACATG:TGGTGTGCAAGGCGGGCATCA	0.935185	0.937413	0.935915	0.936104	0.951368	0.922542	0.923722	0.837031	0.856368	0.708977	0.676161	0.638744	0.48873	0.521429	0.459417	0.464516
TGGAAATATACATCATAAGA:TCTTCAAGGTGAGTGAGGGCT	0.947917	0.927228	0.928991	0.927886	0.94333	0.92555	0.92785	0.8464	0.871447	0.707198	0.668754	0.620031	0.690037	0.663158	0.67492	0.660016
TGCCAACCTCCGACAAAGGT:CAGCTTCTTCATCATGTCCTC	0.957692	0.950697	0.956044	0.943107	0.953557	0.935677	0.939591	0.861998	0.890801	0.726826	0.706263	0.654602	0.751852	0.816901	0.712622	0.714401
GTTGTGCGCGTGCTCGAAGG:TTTAGGAATTGCTGTTGGGAC	0.96994	0.967421	0.965597	0.963639	0.968836	0.942751	0.949966	0.871618	0.891097	0.737646	0.707795	0.664043	0.808989	0.79661	0.779751	0.790859
CAGGAGTTTTTTATACGCGT:GAGAGTAAGTCGCACCAGAAA	0.901235	0.930066	0.934145	0.928336	0.951488	0.91674	0.916195	0.833545	0.860639	0.704884	0.678527	0.622475	0.871923	0.843137	0.822957	0.812059
GGGCCCGCATATTTTTTCGC:ACTGATTTTGTTTCATCCACA	0.820312	0.857303	0.872253	0.876389	0.899106	0.859806	0.859961	0.783613	0.795521	0.654802	0.651508	0.585082	0.825831	0.823293	0.760397	0.762344
CCTCGGGCGTAAATTTTTTT:TGTTTCAAATTGGTCAAGATC	0.901734	0.933148	0.91046	0.925203	0.932536	0.901135	0.901871	0.832929	0.85035	0.699029	0.666325	0.627267	0.856181	0.857143	0.820047	0.794744
CAGGCGACGAGTTTGAACTG:TCTCGAACTCCTGCAGTCTCA	0.948339	0.935399	0.930435	0.940603	0.948547	0.923228	0.920167	0.849003	0.870146	0.705447	0.681712	0.63482	0.812886	0.837696	0.744415	0.755149
GACCCCAGTTTACCCCATCC:CTACGCCAAAAAAATCGTAAA	0.943609	0.938672	0.944748	0.936135	0.952882	0.930785	0.931158	0.845961	0.871927	0.72521	0.689644	0.641729	0.871159	0.861423	0.822383	0.804247
AGGCGCTGGAGACCTTACGA:TGCAAAAAAATCCATTCAACT	0.921296	0.925262	0.935177	0.921481	0.923865	0.920547	0.907917	0.835765	0.849908	0.69967	0.682442	0.629168	0.854602	0.819588	0.780419	0.772351
GTAATAACACCAGTACGGAC:AAAAAAAGAGTCGAATGTTTT	0.875912	0.888205	0.896998	0.895954	0.896396	0.895031	0.87895	0.800899	0.821063	0.674361	0.645331	0.587131	0.845735	0.790123	0.754756	0.727677
