# Supplementary material for: Uncoupling of sgRNAs from their associated barcodes during PCR amplification of combinatorial CRISPR screens
Source: PLoS One. 2018 May 25;13(5):e0197547. doi: 10.1371/journal.pone.0197547 (PMC5969736; doi:10.1371/journal.pone.0197547)
Supplement: S2 Table — (XLSX) [file pone.0197547.s002.xlsx]

## Sheet: Raw reads
Combinations	pDNA;16 cycles;Ex Taq;0.01ng	pDNA;16 cycles;Ex Taq;0.1ng	pDNA;16 cycles;Ex Taq;1ng	pDNA;16 cycles;Ex Taq;10ng	pDNA;22 cycles;Ex Taq;0.01ng	pDNA;22 cycles;Ex Taq;0.1ng	pDNA;22 cycles;Ex Taq;1ng	pDNA;22 cycles;Ex Taq;10ng	pDNA;28 cycles;Ex Taq;0.01ng	pDNA;28 cycles;Ex Taq;0.1ng	pDNA;28 cycles;Ex Taq;1ng	pDNA;28 cycles;Ex Taq;10ng	gDNA;22 cycles;Ex Taq;1ug	gDNA;22 cycles;Ex Taq;10ug	gDNA;28 cycles;Ex Taq;1ug	gDNA;28 cycles;Ex Taq;10ug
6T;VemR;E03:AACACG	0	0	1	2	0	1	1	4	7	22	16	19	4	0	11	4
6T;VemR;E03:AACCGT	0	1	4	4	0	0	0	9	9	32	45	61	2	3	21	22
6T;VemR;E03:ACCAAG	0	0	0	4	1	2	2	9	10	26	36	38	5	0	29	16
6T;VemR;E03:ACCTGT	0	0	1	2	0	0	2	5	3	21	19	21	1	0	9	4
6T;VemR;E03:ACGAAC	1	0	3	2	0	1	3	2	10	24	28	31	4	0	17	17
6T;VemR;E03:ACTGCT	0	0	1	1	1	0	2	6	4	21	19	30	5	0	18	11
6T;VemR;E03:AGCACA	1	1	2	0	0	0	2	7	5	31	31	36	13	0	36	13
6T;VemR;E03:AGTCGA	0	0	1	1	0	1	0	9	8	28	30	39	4	1	20	7
6T;VemR;E03:ATCAGG	0	0	0	1	1	1	3	11	11	45	43	41	1	0	20	8
6T;VemR;E03:ATTGCC	0	2	2	1	1	1	3	7	5	34	31	48	11	2	15	16
6T;VemR;E03:CAAGTG	0	1	1	6	3	0	2	15	5	23	45	37	0	0	15	6
6T;VemR;E03:CAGAAC	0	0	1	1	0	1	3	2	4	2	4	2	1	0	7	8
6T;VemR;E03:CAGACA	0	1	1	0	0	1	1	6	5	18	22	52	1	1	17	10
6T;VemR;E03:CAGTGA	0	0	2	3	1	1	0	3	5	13	17	32	6	2	30	18
6T;VemR;E03:CATACG	0	0	1	1	0	1	2	6	9	19	38	33	3	0	14	9
6T;VemR;E03:CATTGG	0	1	1	0	0	0	2	10	5	15	26	28	7	2	17	7
6T;VemR;E03:CCATTC	0	1	0	1	2	1	3	6	4	14	15	26	4	0	11	7
6T;VemR;E03:CCTCTT	0	0	0	2	0	0	3	4	3	10	13	18	3	1	8	5
6T;VemR;E03:CCTTCT	0	0	0	3	2	1	2	4	5	21	28	34	6	3	9	9
6T;VemR;E03:CGAAGT	0	1	3	1	0	4	2	9	7	26	43	52	4	0	13	7
6T;VemR;E03:CGATGA	0	1	0	1	0	1	1	9	3	27	28	29	1	2	19	9
6T;VemR;E03:CGTACT	0	0	0	1	0	1	4	10	9	32	36	43	3	0	19	7
6T;VemR;E03:CGTCAT	0	0	2	2	0	1	0	7	4	20	24	36	2	1	18	8
6T;VemR;E03:CTAACG	0	0	0	1	1	1	4	5	7	22	23	20	1	0	10	3
6T;VemR;E03:CTACCA	0	0	0	1	0	1	2	11	1	16	28	35	3	2	37	6
6T;VemR;E03:CTAGCT	0	0	1	2	1	3	2	8	9	27	33	35	5	0	19	9
6T;VemR;E03:CTGTGT	0	0	0	2	0	3	2	7	8	23	29	43	2	1	16	9
6T;VemR;E03:CTTCTC	0	0	0	1	1	0	4	6	3	32	34	36	8	0	20	14
6T;VemR;E03:CTTGAC	0	1	1	1	0	5	5	11	11	40	55	61	7	3	41	16
6T;VemR;E03:GAAGGA	0	0	3	3	0	1	2	14	7	33	38	52	3	1	26	9
6T;VemR;E03:GACAAC	0	3	1	0	0	3	1	11	10	36	50	53	1	1	36	11
6T;VemR;E03:GATGTG	0	2	1	1	2	1	5	13	2	28	31	49	7	0	39	14
6T;VemR;E03:GCAAGT	0	0	0	4	1	2	6	12	5	27	31	57	6	2	33	22
6T;VemR;E03:GCACTT	0	0	1	3	0	0	1	7	7	25	28	38	1	1	18	9
6T;VemR;E03:GCTCAT	0	4	1	2	0	2	4	13	9	30	45	41	1	1	39	22
6T;VemR;E03:GGAACT	0	0	0	0	1	0	1	7	6	20	19	34	1	0	3	10
6T;VemR;E03:GGATAG	0	1	1	1	1	3	3	12	10	38	55	55	5	0	23	4
6T;VemR;E03:GTATGC	0	1	2	1	1	0	1	8	6	24	21	36	2	0	6	2
6T;VemR;E03:GTCTCA	0	1	1	1	4	2	1	7	6	27	27	27	3	1	22	12
6T;VemR;E03:GTCTTG	0	0	1	2	1	1	1	8	11	29	45	35	4	2	41	9
6T;VemR;E03:GTGACA	0	0	0	1	1	4	0	5	10	26	41	33	1	0	6	2
6T;VemR;E03:GTGAGT	0	1	0	2	0	1	1	11	8	22	41	33	5	1	15	8
6T;VemR;E03:GTGGAT	0	2	1	0	1	0	2	14	14	41	41	47	4	0	30	11
6T;VemR;E03:GTGGTA	0	1	0	0	0	0	2	5	6	24	26	26	1	0	22	10
6T;VemR;E03:TAAGGC	0	1	3	0	2	2	3	2	13	19	35	38	4	0	11	10
6T;VemR;E03:TCACGT	1	0	1	2	0	1	0	15	6	36	35	55	6	0	22	15
6T;VemR;E03:TCATGC	0	2	1	2	1	2	3	8	10	33	29	42	7	1	24	11
6T;VemR;E03:TCCGAA	0	0	5	1	0	0	2	5	2	18	26	26	2	0	17	11
6T;VemR;E03:TCCTTC	0	1	0	1	0	0	1	6	4	13	20	28	0	0	12	3
6T;VemR;E03:TCGCAA	273	1882	3147	4183	1814	2521	3104	5096	5449	7327	7760	7379	3056	451	13295	5865
6T;VemR;E03:TCGTCA	2	2	1	2	0	2	0	9	6	40	43	48	8	3	39	10
6T;VemR;E03:TGGCAT	0	1	0	2	0	1	2	4	6	20	11	15	1	2	17	3
6T;VemR;E03:TGGTTC	0	0	2	1	2	1	1	6	9	13	22	25	2	0	20	5
6T;VemR;E03:TGTCGT	0	0	0	2	1	1	1	6	8	24	31	32	4	1	21	12
6T;VemR;E03:TTCACG	0	0	0	1	0	1	1	7	6	13	13	25	0	0	10	7
6T;VemR;E03:TTGCGA	0	0	1	1	4	0	3	6	7	27	17	33	2	0	25	10
6T;VemR;E03:TTGCTG	0	1	0	0	0	0	0	3	6	5	11	16	1	0	14	3
6T;VemR;E04:AACACG	0	1	0	2	0	0	1	2	2	15	18	19	1	0	22	5
6T;VemR;E04:AACCGT	0	1	1	1	1	0	0	7	5	26	30	36	3	0	17	9
6T;VemR;E04:ACCAAG	1	0	2	1	1	0	0	6	6	26	23	18	2	1	20	5
6T;VemR;E04:ACCTGT	0	0	0	1	0	1	0	2	6	6	14	14	7	0	1	5
6T;VemR;E04:ACGAAC	0	0	0	2	0	2	2	6	4	14	14	24	5	0	14	9
6T;VemR;E04:ACTGCT	0	1	1	2	1	4	2	7	5	8	17	14	0	1	9	7
6T;VemR;E04:AGCACA	0	1	1	1	0	0	2	3	4	14	18	19	2	0	28	16
6T;VemR;E04:AGTCGA	0	1	0	3	0	3	2	3	6	14	20	27	3	1	13	6
6T;VemR;E04:ATCAGG	0	1	1	2	3	2	0	9	4	25	19	26	5	1	21	10
6T;VemR;E04:ATTGCC	0	1	0	2	2	2	1	3	5	12	17	13	1	0	19	6
6T;VemR;E04:CAAGTG	0	0	1	6	1	0	1	8	6	11	18	28	3	0	11	8
6T;VemR;E04:CAGAAC	1	1	0	1	1	1	1	3	1	3	1	0	1	0	3	0
6T;VemR;E04:CAGACA	0	0	1	2	0	2	0	6	6	16	11	16	2	0	12	6
6T;VemR;E04:CAGTGA	0	0	2	0	0	0	1	2	2	7	12	11	2	0	10	8
6T;VemR;E04:CATACG	0	1	3	0	2	1	5	5	2	21	16	19	8	1	11	11
6T;VemR;E04:CATTGG	0	0	0	1	0	1	0	5	0	17	10	17	1	0	9	11
6T;VemR;E04:CCATTC	0	1	0	1	0	0	2	4	4	12	9	12	4	1	11	2
6T;VemR;E04:CCTCTT	0	2	0	1	0	1	2	5	7	8	7	17	4	0	13	2
6T;VemR;E04:CCTTCT	0	0	0	0	0	1	3	2	8	11	16	22	3	1	7	3
6T;VemR;E04:CGAAGT	1	0	0	1	0	3	1	5	2	12	19	27	0	1	16	6
6T;VemR;E04:CGATGA	0	2	1	0	0	1	2	3	2	12	11	18	4	0	15	9
6T;VemR;E04:CGTACT	0	0	1	0	0	0	1	4	4	14	28	25	3	0	11	6
6T;VemR;E04:CGTCAT	0	0	2	0	0	1	1	3	3	9	19	17	2	0	7	10
6T;VemR;E04:CTAACG	0	0	1	1	0	2	3	2	4	12	12	10	0	0	3	1
6T;VemR;E04:CTACCA	0	2	0	1	0	1	2	6	6	10	10	14	3	0	10	8
6T;VemR;E04:CTAGCT	0	2	1	3	0	2	2	4	5	23	23	27	1	0	9	8
6T;VemR;E04:CTGTGT	0	0	2	0	0	1	0	8	3	9	17	23	1	0	12	1
6T;VemR;E04:CTTCTC	1	0	0	4	0	0	0	5	5	17	26	17	6	0	11	6
6T;VemR;E04:CTTGAC	0	1	4	6	1	2	4	7	3	13	29	39	8	1	28	14
6T;VemR;E04:GAAGGA	0	0	0	2	3	2	1	10	2	34	21	26	5	0	9	9
6T;VemR;E04:GACAAC	0	1	4	1	0	1	1	4	5	23	22	26	5	0	27	2
6T;VemR;E04:GATGTG	0	3	4	4	0	4	0	10	2	27	20	22	3	0	18	11
6T;VemR;E04:GCAAGT	0	2	0	1	0	1	1	2	5	12	15	26	3	0	15	3
6T;VemR;E04:GCACTT	0	1	0	0	0	0	0	6	2	8	16	19	0	0	13	2
6T;VemR;E04:GCTCAT	0	0	3	4	0	4	1	6	3	22	18	24	2	0	11	9
6T;VemR;E04:GGAACT	0	0	0	2	3	0	1	5	5	14	14	14	5	1	12	10
6T;VemR;E04:GGATAG	0	0	3	1	2	0	0	11	6	31	32	46	4	0	11	2
6T;VemR;E04:GTATGC	0	0	0	1	0	0	0	4	5	10	10	17	2	0	9	4
6T;VemR;E04:GTCTCA	0	1	1	2	0	0	0	5	10	6	7	14	1	0	10	8
6T;VemR;E04:GTCTTG	0	1	2	1	1	1	3	9	5	17	21	29	5	0	18	11
6T;VemR;E04:GTGACA	0	1	2	5	1	0	0	2	8	15	21	33	1	0	3	3
6T;VemR;E04:GTGAGT	0	0	0	1	0	1	1	2	1	11	18	19	2	1	13	5
6T;VemR;E04:GTGGAT	0	0	0	3	1	2	1	7	12	28	18	25	3	0	12	5
6T;VemR;E04:GTGGTA	0	1	1	3	0	1	2	3	3	19	18	14	1	1	11	3
6T;VemR;E04:TAAGGC	0	1	1	2	0	1	1	6	3	15	22	16	3	1	20	8
6T;VemR;E04:TCACGT	0	1	1	2	1	0	0	3	5	19	26	27	3	0	16	9
6T;VemR;E04:TCATGC	0	2	1	1	1	3	2	4	6	16	14	28	4	2	18	4
6T;VemR;E04:TCCGAA	0	0	2	3	0	0	1	3	0	9	17	14	0	0	11	6
6T;VemR;E04:TCCTTC	0	2	2	1	0	0	0	1	3	7	8	11	1	0	8	0
6T;VemR;E04:TCGCAA	0	1	1	0	0	0	1	4	4	6	24	23	3	1	9	10
6T;VemR;E04:TCGTCA	0	0	1	1	1	1	2	2	6	13	15	21	1	1	10	6
6T;VemR;E04:TGGCAT	0	0	0	2	1	0	0	11	2	7	9	8	1	0	4	2
6T;VemR;E04:TGGTTC	0	0	2	1	0	0	1	3	2	6	11	14	0	0	12	8
6T;VemR;E04:TGTCGT	0	0	0	1	0	0	0	2	2	6	10	15	3	0	11	6
6T;VemR;E04:TTCACG	0	0	1	1	1	1	0	4	7	9	13	6	4	1	12	1
6T;VemR;E04:TTGCGA	0	0	0	4	0	2	0	7	5	18	14	22	5	0	25	6
6T;VemR;E04:TTGCTG	138	1019	1611	2362	894	1385	1659	2799	2913	3985	4252	3947	1921	253	7756	3681
6T;VemR;E05:AACACG	0	2	1	0	0	2	1	8	5	11	23	23	1	1	8	12
6T;VemR;E05:AACCGT	0	0	0	1	1	0	1	10	8	38	53	56	3	2	18	15
6T;VemR;E05:ACCAAG	0	0	1	1	1	0	0	7	8	20	23	38	6	0	32	11
6T;VemR;E05:ACCTGT	0	1	0	1	0	1	1	2	5	11	11	17	5	1	14	5
6T;VemR;E05:ACGAAC	0	0	1	0	0	0	0	6	3	16	26	23	4	2	22	11
6T;VemR;E05:ACTGCT	0	0	3	0	0	1	0	7	4	22	17	14	1	0	18	7
6T;VemR;E05:AGCACA	0	2	4	3	0	3	0	11	6	28	28	49	5	1	22	12
6T;VemR;E05:AGTCGA	0	0	3	2	1	1	2	7	7	24	27	35	5	0	26	8
6T;VemR;E05:ATCAGG	0	2	2	1	0	1	2	8	5	20	35	34	8	2	15	11
6T;VemR;E05:ATTGCC	0	0	3	2	0	0	0	6	4	27	28	24	7	0	21	14
6T;VemR;E05:CAAGTG	0	2	3	4	0	0	3	12	4	30	43	48	4	1	10	6
6T;VemR;E05:CAGAAC	0	0	0	0	0	1	0	0	2	1	3	1	0	0	2	1
6T;VemR;E05:CAGACA	0	0	0	1	1	0	0	4	10	19	29	34	3	3	25	18
6T;VemR;E05:CAGTGA	199	1565	2553	3605	1319	1992	2623	4118	4201	5819	6194	5987	2909	466	12877	5790
6T;VemR;E05:CATACG	0	0	2	2	1	0	2	5	6	17	19	23	3	0	9	3
6T;VemR;E05:CATTGG	0	0	6	1	0	1	1	2	0	24	28	37	5	0	16	8
6T;VemR;E05:CCATTC	0	0	1	1	0	0	1	3	1	19	18	16	2	1	11	12
6T;VemR;E05:CCTCTT	0	0	3	3	0	0	0	3	2	16	15	17	5	0	12	2
6T;VemR;E05:CCTTCT	0	1	0	2	0	2	1	7	4	21	19	24	3	1	23	19
6T;VemR;E05:CGAAGT	0	3	2	3	1	3	2	10	6	24	36	29	3	1	25	5
6T;VemR;E05:CGATGA	0	1	1	1	1	0	1	4	4	19	26	27	9	0	21	13
6T;VemR;E05:CGTACT	0	1	2	1	4	1	1	6	3	33	38	30	3	0	27	10
6T;VemR;E05:CGTCAT	0	0	4	1	0	0	1	10	10	19	26	36	3	1	27	8
6T;VemR;E05:CTAACG	0	0	1	0	0	3	3	6	5	14	20	25	2	0	5	5
6T;VemR;E05:CTACCA	0	1	0	5	0	3	1	5	2	15	24	25	4	0	13	5
6T;VemR;E05:CTAGCT	0	0	2	2	0	0	1	11	7	18	23	34	6	1	15	13
6T;VemR;E05:CTGTGT	0	3	3	2	0	3	2	7	4	13	27	29	5	1	37	19
6T;VemR;E05:CTTCTC	0	1	0	3	0	1	1	10	3	29	36	39	4	1	20	13
6T;VemR;E05:CTTGAC	0	0	4	4	1	0	2	6	11	36	33	37	7	0	37	15
6T;VemR;E05:GAAGGA	0	1	4	0	0	2	2	9	6	27	31	33	2	1	28	12
6T;VemR;E05:GACAAC	0	1	0	1	0	0	1	11	5	24	46	42	5	0	25	12
6T;VemR;E05:GATGTG	1	1	2	3	0	1	2	7	8	32	34	35	6	1	18	4
6T;VemR;E05:GCAAGT	0	2	1	2	3	2	1	11	5	28	31	39	3	0	25	17
6T;VemR;E05:GCACTT	0	1	1	1	0	0	2	6	9	17	19	18	3	0	9	9
6T;VemR;E05:GCTCAT	0	0	1	2	0	0	2	6	5	28	36	36	5	0	18	5
6T;VemR;E05:GGAACT	0	0	1	1	0	0	0	2	2	15	20	22	3	2	37	5
6T;VemR;E05:GGATAG	0	0	1	3	0	0	1	9	12	40	44	39	7	1	18	11
6T;VemR;E05:GTATGC	0	0	4	1	0	0	1	5	5	13	19	16	0	0	5	1
6T;VemR;E05:GTCTCA	0	1	3	1	0	2	1	5	2	15	24	18	6	0	23	14
6T;VemR;E05:GTCTTG	0	1	0	0	1	0	3	2	7	22	26	37	3	0	17	11
6T;VemR;E05:GTGACA	0	0	1	0	0	2	0	9	2	20	28	30	0	0	5	0
6T;VemR;E05:GTGAGT	0	1	0	0	0	2	2	3	3	16	35	26	5	0	10	6
6T;VemR;E05:GTGGAT	0	0	1	1	1	2	1	8	5	25	33	28	3	2	26	14
6T;VemR;E05:GTGGTA	0	1	0	2	2	3	2	9	9	6	19	23	3	0	10	1
6T;VemR;E05:TAAGGC	0	0	1	1	1	3	0	10	5	13	24	24	4	1	14	6
6T;VemR;E05:TCACGT	1	3	2	2	0	0	3	8	10	27	30	32	4	1	19	12
6T;VemR;E05:TCATGC	0	1	0	1	0	0	1	4	5	19	25	30	2	0	5	6
6T;VemR;E05:TCCGAA	0	1	1	1	2	0	1	3	8	16	19	15	3	1	17	13
6T;VemR;E05:TCCTTC	0	0	1	0	0	0	3	1	3	12	17	17	2	0	4	6
6T;VemR;E05:TCGCAA	0	1	1	3	0	0	1	5	6	19	14	18	2	0	14	8
6T;VemR;E05:TCGTCA	0	0	0	3	0	0	1	7	6	16	34	26	4	1	19	13
6T;VemR;E05:TGGCAT	0	1	1	2	0	1	1	3	4	9	12	16	3	1	13	4
6T;VemR;E05:TGGTTC	0	0	1	2	0	2	0	2	5	6	14	12	2	0	10	12
6T;VemR;E05:TGTCGT	1	0	0	1	0	1	2	2	7	20	20	21	2	2	11	10
6T;VemR;E05:TTCACG	0	1	1	2	1	1	0	8	4	12	19	17	3	1	8	7
6T;VemR;E05:TTGCGA	0	0	1	1	0	1	1	6	6	18	20	26	3	1	17	13
6T;VemR;E05:TTGCTG	0	0	0	4	0	4	2	4	4	12	8	20	3	0	8	5
BCL2L1;VemR;E06:AACACG	1	1	1	5	0	3	2	10	7	21	28	41	0	0	4	5
BCL2L1;VemR;E06:AACCGT	0	1	3	3	1	2	5	13	10	51	71	68	2	1	20	9
BCL2L1;VemR;E06:ACCAAG	0	2	4	3	3	3	2	15	11	47	43	66	6	0	19	4
BCL2L1;VemR;E06:ACCTGT	1	0	1	1	0	3	1	6	2	17	19	20	1	0	2	1
BCL2L1;VemR;E06:ACGAAC	0	0	0	3	0	4	0	7	8	21	27	37	5	1	12	11
BCL2L1;VemR;E06:ACTGCT	0	0	2	2	2	0	3	9	3	22	26	27	0	0	9	11
BCL2L1;VemR;E06:AGCACA	0	2	1	1	0	0	2	13	7	41	46	40	1	1	12	11
BCL2L1;VemR;E06:AGTCGA	1	0	1	3	1	3	6	3	9	33	37	36	3	0	15	3
BCL2L1;VemR;E06:ATCAGG	0	0	0	1	2	1	1	18	8	40	61	54	5	2	14	1
BCL2L1;VemR;E06:ATTGCC	0	0	2	1	0	2	2	6	12	29	37	45	3	0	12	8
BCL2L1;VemR;E06:CAAGTG	0	0	5	7	1	0	4	12	11	38	55	49	2	0	8	5
BCL2L1;VemR;E06:CAGAAC	0	0	1	2	1	2	2	4	0	7	5	4	3	0	6	2
BCL2L1;VemR;E06:CAGACA	0	1	0	2	0	2	4	15	11	26	35	35	4	1	26	6
BCL2L1;VemR;E06:CAGTGA	1	2	1	3	3	1	2	10	9	28	23	29	3	0	15	15
BCL2L1;VemR;E06:CATACG	311	2091	3435	4789	1924	2810	3411	5862	6062	8202	8802	8145	1195	192	5826	2640
BCL2L1;VemR;E06:CATTGG	1	3	1	3	1	1	3	14	6	26	31	36	1	0	18	8
BCL2L1;VemR;E06:CCATTC	0	0	1	0	1	0	0	5	10	19	23	24	3	0	10	7
BCL2L1;VemR;E06:CCTCTT	0	0	2	5	0	0	2	5	3	16	16	19	3	1	6	4
BCL2L1;VemR;E06:CCTTCT	0	2	1	1	3	3	0	7	8	26	34	44	2	0	8	6
BCL2L1;VemR;E06:CGAAGT	0	2	2	3	2	2	0	14	9	37	43	57	4	0	18	9
BCL2L1;VemR;E06:CGATGA	0	2	1	2	1	1	3	2	7	22	30	37	2	0	13	4
BCL2L1;VemR;E06:CGTACT	0	0	4	1	1	7	1	15	8	43	47	45	2	0	10	3
BCL2L1;VemR;E06:CGTCAT	0	2	0	3	0	0	2	11	8	21	34	36	2	2	9	2
BCL2L1;VemR;E06:CTAACG	1	0	2	5	1	2	3	11	9	19	29	28	3	1	2	0
BCL2L1;VemR;E06:CTACCA	0	1	4	2	0	2	2	7	4	23	22	35	5	0	4	8
BCL2L1;VemR;E06:CTAGCT	0	2	3	1	0	1	5	8	9	35	38	36	0	0	20	8
BCL2L1;VemR;E06:CTGTGT	0	1	1	0	0	0	3	12	11	25	22	30	4	1	11	4
BCL2L1;VemR;E06:CTTCTC	0	0	2	2	0	1	2	8	7	32	46	45	4	0	16	5
BCL2L1;VemR;E06:CTTGAC	0	1	4	5	0	4	1	15	8	46	41	69	1	1	26	11
BCL2L1;VemR;E06:GAAGGA	0	1	1	4	0	2	4	8	6	39	48	60	2	0	8	6
BCL2L1;VemR;E06:GACAAC	0	0	3	3	1	0	2	13	19	38	51	69	4	1	21	6
BCL2L1;VemR;E06:GATGTG	1	0	1	4	3	2	2	6	6	38	28	40	2	0	6	6
BCL2L1;VemR;E06:GCAAGT	0	3	2	2	0	0	4	17	10	47	42	55	2	0	4	9
BCL2L1;VemR;E06:GCACTT	0	1	2	0	1	3	0	4	4	29	26	24	0	0	8	4
BCL2L1;VemR;E06:GCTCAT	0	1	1	3	1	0	1	15	4	31	42	54	0	2	18	12
BCL2L1;VemR;E06:GGAACT	0	1	2	2	0	0	2	7	4	20	34	30	1	0	15	9
BCL2L1;VemR;E06:GGATAG	0	1	2	3	0	2	0	14	14	44	59	73	0	0	9	5
BCL2L1;VemR;E06:GTATGC	0	2	1	3	0	2	0	7	7	20	32	35	1	0	5	2
BCL2L1;VemR;E06:GTCTCA	0	0	2	0	1	5	3	7	13	19	25	35	2	0	21	10
BCL2L1;VemR;E06:GTCTTG	0	4	5	0	1	4	1	8	9	46	46	65	1	1	20	4
BCL2L1;VemR;E06:GTGACA	0	0	2	2	1	1	5	11	6	39	42	59	0	0	5	3
BCL2L1;VemR;E06:GTGAGT	0	1	0	1	0	2	4	5	8	25	43	39	3	1	4	8
BCL2L1;VemR;E06:GTGGAT	0	1	4	3	0	3	3	7	17	34	53	44	1	0	13	4
BCL2L1;VemR;E06:GTGGTA	0	1	1	0	0	0	1	3	8	19	28	31	0	0	2	7
BCL2L1;VemR;E06:TAAGGC	0	0	2	4	0	0	2	8	7	18	35	50	1	1	20	7
BCL2L1;VemR;E06:TCACGT	0	1	3	1	2	2	0	14	11	39	44	63	1	0	9	5
BCL2L1;VemR;E06:TCATGC	0	1	2	2	0	4	3	6	8	31	43	45	1	0	21	9
BCL2L1;VemR;E06:TCCGAA	0	0	2	3	1	1	1	6	5	29	29	29	3	0	3	1
BCL2L1;VemR;E06:TCCTTC	0	1	0	1	0	1	2	8	2	20	21	30	0	0	6	6
BCL2L1;VemR;E06:TCGCAA	0	2	2	1	0	2	1	7	6	14	37	40	4	0	9	4
BCL2L1;VemR;E06:TCGTCA	0	1	1	5	2	0	3	5	6	28	50	34	1	0	15	6
BCL2L1;VemR;E06:TGGCAT	0	0	0	4	1	2	1	3	6	15	10	15	0	0	4	1
BCL2L1;VemR;E06:TGGTTC	0	0	2	2	2	0	2	8	3	19	24	30	0	0	15	7
BCL2L1;VemR;E06:TGTCGT	0	2	3	2	0	2	2	6	7	16	32	33	2	0	12	2
BCL2L1;VemR;E06:TTCACG	0	0	0	2	0	0	0	5	5	18	29	26	1	0	8	2
BCL2L1;VemR;E06:TTGCGA	0	1	1	2	0	4	1	6	6	26	40	33	4	1	5	8
BCL2L1;VemR;E06:TTGCTG	0	0	5	0	0	0	0	7	1	16	12	20	2	0	9	4
BCL2L1;VemR;E07:AACACG	0	1	0	1	0	0	3	7	5	21	25	22	2	0	2	2
BCL2L1;VemR;E07:AACCGT	0	2	0	2	1	5	0	13	9	51	64	55	2	0	23	7
BCL2L1;VemR;E07:ACCAAG	0	2	0	1	0	1	0	9	7	32	38	45	2	0	12	5
BCL2L1;VemR;E07:ACCTGT	0	0	0	1	0	1	2	2	1	14	17	27	1	0	6	2
BCL2L1;VemR;E07:ACGAAC	0	0	0	2	0	2	1	9	7	14	25	26	2	0	16	3
BCL2L1;VemR;E07:ACTGCT	0	1	3	1	0	5	1	4	5	25	18	34	2	1	12	4
BCL2L1;VemR;E07:AGCACA	0	0	3	2	0	1	2	16	13	28	40	50	7	0	28	8
BCL2L1;VemR;E07:AGTCGA	0	2	1	2	1	3	0	6	8	29	35	37	0	1	12	4
BCL2L1;VemR;E07:ATCAGG	0	3	3	1	1	0	1	10	16	29	40	67	1	1	4	14
BCL2L1;VemR;E07:ATTGCC	0	0	2	2	0	2	4	12	2	36	30	59	3	0	12	3
BCL2L1;VemR;E07:CAAGTG	0	1	0	3	1	0	2	10	5	47	39	48	0	1	8	3
BCL2L1;VemR;E07:CAGAAC	0	1	0	0	0	1	1	3	6	3	8	4	1	1	1	4
BCL2L1;VemR;E07:CAGACA	297	2137	3440	4633	2052	2763	3385	5784	5963	8079	8900	8146	2049	278	8712	3706
BCL2L1;VemR;E07:CAGTGA	0	2	3	2	0	2	1	8	3	22	31	29	5	0	15	12
BCL2L1;VemR;E07:CATACG	0	0	0	0	0	2	1	8	10	24	32	42	3	1	15	6
BCL2L1;VemR;E07:CATTGG	0	1	1	2	0	0	2	7	8	25	22	29	1	1	4	6
BCL2L1;VemR;E07:CCATTC	0	1	1	2	0	1	2	12	13	15	29	38	4	0	15	3
BCL2L1;VemR;E07:CCTCTT	0	1	2	6	1	1	5	6	2	15	16	18	2	0	9	7
BCL2L1;VemR;E07:CCTTCT	0	0	0	1	0	2	0	9	9	33	39	35	4	0	20	6
BCL2L1;VemR;E07:CGAAGT	0	0	1	4	0	0	1	6	10	36	39	45	1	1	4	2
BCL2L1;VemR;E07:CGATGA	0	0	0	2	1	1	3	13	5	23	27	34	6	1	14	11
BCL2L1;VemR;E07:CGTACT	0	2	1	0	4	1	0	10	15	33	48	43	0	0	9	0
BCL2L1;VemR;E07:CGTCAT	0	2	0	1	0	3	1	8	1	20	28	35	3	1	6	1
BCL2L1;VemR;E07:CTAACG	1	4	2	3	0	2	1	13	8	19	25	27	0	0	8	1
BCL2L1;VemR;E07:CTACCA	0	2	0	2	0	1	1	9	6	17	20	31	1	0	6	2
BCL2L1;VemR;E07:CTAGCT	0	1	1	2	0	4	3	8	3	33	41	39	5	0	19	4
BCL2L1;VemR;E07:CTGTGT	0	3	1	2	0	2	4	6	7	22	50	34	0	1	7	5
BCL2L1;VemR;E07:CTTCTC	1	1	0	1	1	0	2	10	8	28	39	48	1	0	12	3
BCL2L1;VemR;E07:CTTGAC	0	2	1	7	0	1	3	18	11	39	74	65	7	0	22	13
BCL2L1;VemR;E07:GAAGGA	0	0	1	2	0	1	0	9	3	37	34	51	4	0	14	3
BCL2L1;VemR;E07:GACAAC	0	0	0	3	1	0	2	11	8	47	49	67	2	1	13	10
BCL2L1;VemR;E07:GATGTG	1	0	4	5	0	1	3	9	11	25	37	48	3	0	15	7
BCL2L1;VemR;E07:GCAAGT	1	0	2	2	0	1	0	7	4	28	23	59	6	1	22	12
BCL2L1;VemR;E07:GCACTT	0	0	3	1	0	0	2	10	4	11	29	37	0	2	3	9
BCL2L1;VemR;E07:GCTCAT	0	0	1	2	1	1	1	9	10	30	42	52	5	1	16	7
BCL2L1;VemR;E07:GGAACT	0	0	0	1	1	0	0	2	6	20	25	28	2	0	9	1
BCL2L1;VemR;E07:GGATAG	0	1	0	4	3	1	1	9	16	42	57	67	3	0	17	3
BCL2L1;VemR;E07:GTATGC	0	1	0	1	1	0	3	17	10	22	32	32	2	0	7	3
BCL2L1;VemR;E07:GTCTCA	0	0	0	3	0	1	2	5	7	26	24	31	1	0	5	4
BCL2L1;VemR;E07:GTCTTG	0	4	4	1	1	2	1	12	10	34	44	73	1	0	13	6
BCL2L1;VemR;E07:GTGACA	0	1	1	3	0	0	1	11	9	38	46	52	2	0	4	3
BCL2L1;VemR;E07:GTGAGT	1	1	1	0	1	0	0	13	6	25	30	54	3	0	4	4
BCL2L1;VemR;E07:GTGGAT	0	3	4	1	2	2	2	10	8	37	41	48	0	1	5	9
BCL2L1;VemR;E07:GTGGTA	0	1	0	1	0	4	1	4	7	22	30	34	2	0	14	5
BCL2L1;VemR;E07:TAAGGC	0	0	0	1	1	1	0	9	6	25	34	37	2	0	16	2
BCL2L1;VemR;E07:TCACGT	0	3	1	1	1	1	1	12	7	30	57	47	2	0	11	6
BCL2L1;VemR;E07:TCATGC	0	2	1	1	0	0	2	6	5	34	42	49	1	0	8	4
BCL2L1;VemR;E07:TCCGAA	0	0	0	1	0	3	1	10	8	16	27	35	1	0	6	3
BCL2L1;VemR;E07:TCCTTC	0	1	2	2	3	2	1	8	5	19	27	22	1	0	2	0
BCL2L1;VemR;E07:TCGCAA	0	1	1	0	0	1	2	6	5	28	34	30	2	0	5	3
BCL2L1;VemR;E07:TCGTCA	0	1	2	3	0	0	4	11	9	31	35	39	1	0	6	5
BCL2L1;VemR;E07:TGGCAT	0	2	1	2	1	0	0	4	6	12	18	11	0	0	6	3
BCL2L1;VemR;E07:TGGTTC	0	2	2	2	1	0	2	10	7	29	18	31	2	0	10	4
BCL2L1;VemR;E07:TGTCGT	1	0	0	2	1	6	2	8	7	27	27	27	1	0	11	1
BCL2L1;VemR;E07:TTCACG	1	1	1	0	0	1	0	7	4	11	16	23	0	0	7	4
BCL2L1;VemR;E07:TTGCGA	0	1	4	3	1	0	3	11	6	26	32	26	3	0	8	4
BCL2L1;VemR;E07:TTGCTG	0	0	1	1	0	1	1	3	2	3	14	17	3	0	4	3
BMPR1A;VemR;B07:AACACG	244	1765	2892	3895	1731	2478	2959	4964	5412	6964	7698	7336	2026	277	8731	3943
BMPR1A;VemR;B07:AACCGT	0	0	3	2	1	0	3	17	8	47	68	75	5	0	28	18
BMPR1A;VemR;B07:ACCAAG	1	2	1	5	1	2	3	10	18	38	47	51	3	0	21	18
BMPR1A;VemR;B07:ACCTGT	0	1	1	2	0	1	2	7	14	12	13	26	2	1	19	5
BMPR1A;VemR;B07:ACGAAC	0	0	0	4	0	4	0	5	5	20	31	25	2	0	10	7
BMPR1A;VemR;B07:ACTGCT	0	1	3	2	1	2	1	8	7	11	24	30	5	1	15	4
BMPR1A;VemR;B07:AGCACA	0	0	2	5	0	1	2	9	10	38	48	49	4	0	20	15
BMPR1A;VemR;B07:AGTCGA	0	0	2	3	0	5	1	10	13	27	28	28	2	0	20	5
BMPR1A;VemR;B07:ATCAGG	0	2	2	4	2	4	2	7	6	38	39	52	5	2	17	9
BMPR1A;VemR;B07:ATTGCC	0	0	1	3	1	0	3	10	12	30	46	27	0	1	26	9
BMPR1A;VemR;B07:CAAGTG	0	0	2	2	0	0	2	7	11	32	35	47	1	0	4	4
BMPR1A;VemR;B07:CAGAAC	0	0	0	1	0	0	3	2	3	4	3	4	2	0	6	0
BMPR1A;VemR;B07:CAGACA	1	1	0	1	1	2	1	4	5	19	30	25	4	2	19	4
BMPR1A;VemR;B07:CAGTGA	0	0	3	4	2	1	3	10	5	21	23	20	2	0	13	6
BMPR1A;VemR;B07:CATACG	0	1	2	5	1	2	2	10	15	24	28	38	3	0	21	8
BMPR1A;VemR;B07:CATTGG	0	1	3	0	1	1	2	6	10	16	44	41	2	0	10	7
BMPR1A;VemR;B07:CCATTC	1	1	0	1	0	1	2	4	8	19	24	27	2	0	3	1
BMPR1A;VemR;B07:CCTCTT	0	0	1	1	0	2	1	6	3	11	12	23	1	1	10	7
BMPR1A;VemR;B07:CCTTCT	1	0	5	4	2	4	2	10	8	20	36	35	8	0	22	7
BMPR1A;VemR;B07:CGAAGT	1	2	1	0	0	5	1	6	6	38	37	47	2	0	7	7
BMPR1A;VemR;B07:CGATGA	0	1	0	1	1	0	2	4	2	22	21	40	0	0	3	7
BMPR1A;VemR;B07:CGTACT	0	1	1	4	2	3	3	5	8	33	40	59	0	0	9	3
BMPR1A;VemR;B07:CGTCAT	0	0	0	3	1	1	2	5	5	25	29	37	2	0	10	2
BMPR1A;VemR;B07:CTAACG	1	1	4	3	3	6	3	7	4	18	25	37	0	0	14	3
BMPR1A;VemR;B07:CTACCA	0	1	1	2	2	1	2	7	7	20	24	32	2	1	17	8
BMPR1A;VemR;B07:CTAGCT	0	0	1	2	4	4	6	9	10	33	32	36	10	0	21	9
BMPR1A;VemR;B07:CTGTGT	1	0	2	1	1	1	2	7	6	20	24	41	6	0	17	8
BMPR1A;VemR;B07:CTTCTC	0	1	3	0	0	0	3	12	8	32	33	46	3	1	13	6
BMPR1A;VemR;B07:CTTGAC	0	0	0	7	3	4	2	16	4	55	67	68	2	0	17	12
BMPR1A;VemR;B07:GAAGGA	0	1	4	0	2	3	3	12	10	28	43	30	2	0	18	14
BMPR1A;VemR;B07:GACAAC	1	1	0	1	0	1	2	8	9	28	52	53	2	0	14	13
BMPR1A;VemR;B07:GATGTG	0	0	1	4	0	1	2	9	11	28	44	44	8	0	16	6
BMPR1A;VemR;B07:GCAAGT	0	3	3	1	0	1	0	7	7	19	38	43	3	1	15	7
BMPR1A;VemR;B07:GCACTT	0	2	0	3	2	1	2	2	4	27	31	34	3	0	14	7
BMPR1A;VemR;B07:GCTCAT	0	0	2	2	3	3	2	14	6	23	38	50	8	1	11	9
BMPR1A;VemR;B07:GGAACT	0	1	3	2	1	0	2	1	4	23	24	30	0	0	6	4
BMPR1A;VemR;B07:GGATAG	1	1	2	4	2	4	2	11	6	54	48	67	0	0	16	7
BMPR1A;VemR;B07:GTATGC	0	1	6	1	0	2	0	8	7	22	41	34	2	0	4	3
BMPR1A;VemR;B07:GTCTCA	0	3	0	4	1	1	4	5	4	21	23	34	0	1	11	5
BMPR1A;VemR;B07:GTCTTG	0	1	3	4	1	1	2	12	6	21	46	39	1	0	14	10
BMPR1A;VemR;B07:GTGACA	0	0	1	1	1	1	4	14	13	28	28	26	1	0	8	5
BMPR1A;VemR;B07:GTGAGT	0	2	1	2	0	0	2	6	11	25	34	44	0	0	16	6
BMPR1A;VemR;B07:GTGGAT	0	3	3	5	0	4	3	11	13	28	45	47	3	1	10	8
BMPR1A;VemR;B07:GTGGTA	1	2	2	1	0	0	1	5	4	15	22	31	3	0	8	7
BMPR1A;VemR;B07:TAAGGC	0	0	0	1	2	4	2	6	5	26	28	30	0	0	20	6
BMPR1A;VemR;B07:TCACGT	0	1	3	1	2	1	3	12	8	26	47	40	5	1	18	9
BMPR1A;VemR;B07:TCATGC	0	1	2	1	0	2	3	9	11	25	27	39	6	0	11	4
BMPR1A;VemR;B07:TCCGAA	0	2	0	0	1	1	0	4	9	23	16	29	0	0	4	10
BMPR1A;VemR;B07:TCCTTC	1	0	2	6	4	1	3	7	2	23	20	31	1	0	10	1
BMPR1A;VemR;B07:TCGCAA	1	0	2	2	0	0	0	5	4	22	27	36	0	0	11	11
BMPR1A;VemR;B07:TCGTCA	1	0	3	3	1	1	2	11	6	34	27	34	3	1	13	6
BMPR1A;VemR;B07:TGGCAT	0	1	1	2	0	1	3	6	2	12	20	15	4	0	8	3
BMPR1A;VemR;B07:TGGTTC	0	1	2	2	0	1	1	3	7	14	24	25	2	0	9	8
BMPR1A;VemR;B07:TGTCGT	0	1	4	2	0	1	2	5	11	19	28	30	4	0	7	10
BMPR1A;VemR;B07:TTCACG	0	0	3	0	1	2	1	4	12	12	16	19	6	0	13	6
BMPR1A;VemR;B07:TTGCGA	0	2	1	0	1	2	4	4	10	16	25	27	0	0	8	3
BMPR1A;VemR;B07:TTGCTG	0	0	3	1	2	0	0	4	4	11	15	19	0	0	4	6
BMPR1A;VemR;D02:AACACG	0	2	3	3	1	0	1	2	10	25	39	58	1	0	7	1
BMPR1A;VemR;D02:AACCGT	0	3	2	5	0	4	0	14	20	47	80	115	4	0	14	11
BMPR1A;VemR;D02:ACCAAG	0	1	1	1	3	1	1	13	10	42	57	52	1	1	22	4
BMPR1A;VemR;D02:ACCTGT	0	0	1	2	3	1	2	10	7	22	26	32	2	0	8	4
BMPR1A;VemR;D02:ACGAAC	0	1	2	4	0	2	1	17	8	26	25	52	3	0	26	7
BMPR1A;VemR;D02:ACTGCT	1	2	0	4	3	0	2	10	10	20	42	44	1	0	18	3
BMPR1A;VemR;D02:AGCACA	0	1	3	3	1	1	7	22	8	50	60	84	8	2	19	17
BMPR1A;VemR;D02:AGTCGA	0	0	3	2	2	0	2	11	15	32	42	49	1	0	18	18
BMPR1A;VemR;D02:ATCAGG	0	1	1	3	0	3	4	15	13	46	68	83	7	3	18	8
BMPR1A;VemR;D02:ATTGCC	0	0	2	4	1	3	2	15	15	40	53	50	3	1	19	14
BMPR1A;VemR;D02:CAAGTG	0	1	3	2	1	1	2	16	9	48	55	70	0	0	15	2
BMPR1A;VemR;D02:CAGAAC	1	0	2	3	3	1	1	3	5	2	5	9	2	1	7	5
BMPR1A;VemR;D02:CAGACA	1	0	2	0	3	2	1	11	9	31	40	49	0	1	16	5
BMPR1A;VemR;D02:CAGTGA	0	1	2	2	2	3	2	9	7	25	34	46	8	0	21	8
BMPR1A;VemR;D02:CATACG	0	1	1	0	2	0	3	6	10	28	37	51	4	0	11	7
BMPR1A;VemR;D02:CATTGG	1	1	1	1	0	0	0	5	13	40	33	46	4	0	12	3
BMPR1A;VemR;D02:CCATTC	0	0	1	0	0	1	1	5	7	20	40	51	5	0	20	6
BMPR1A;VemR;D02:CCTCTT	0	1	1	2	0	1	0	9	2	24	17	21	0	0	7	2
BMPR1A;VemR;D02:CCTTCT	0	2	2	4	2	1	3	16	14	39	50	48	2	2	20	8
BMPR1A;VemR;D02:CGAAGT	0	1	3	6	1	0	2	7	13	43	52	87	0	0	5	8
BMPR1A;VemR;D02:CGATGA	0	1	1	0	1	2	4	10	10	23	52	56	3	0	18	8
BMPR1A;VemR;D02:CGTACT	0	0	3	0	0	0	0	9	17	55	71	71	2	1	23	9
BMPR1A;VemR;D02:CGTCAT	0	0	2	4	1	2	2	15	15	23	45	59	3	2	30	7
BMPR1A;VemR;D02:CTAACG	0	0	3	0	0	1	2	5	5	19	25	40	2	0	8	3
BMPR1A;VemR;D02:CTACCA	0	1	2	3	0	2	4	11	9	27	38	49	0	0	20	4
BMPR1A;VemR;D02:CTAGCT	0	2	1	3	2	0	4	15	11	37	43	59	5	1	16	9
BMPR1A;VemR;D02:CTGTGT	1	1	1	2	0	3	1	14	7	42	58	45	8	0	14	9
BMPR1A;VemR;D02:CTTCTC	0	2	2	4	0	4	4	20	11	38	63	69	9	2	19	14
BMPR1A;VemR;D02:CTTGAC	1	2	1	1	0	5	3	21	22	53	77	76	8	0	22	16
BMPR1A;VemR;D02:GAAGGA	405	2743	4716	6698	2467	3924	4661	8004	8560	11329	12315	11385	2765	402	11831	5406
BMPR1A;VemR;D02:GACAAC	0	1	1	1	2	1	2	21	9	58	73	77	3	0	10	7
BMPR1A;VemR;D02:GATGTG	0	2	0	3	1	5	2	15	18	57	47	65	5	0	11	9
BMPR1A;VemR;D02:GCAAGT	0	0	2	1	1	3	5	9	14	39	56	67	8	0	22	17
BMPR1A;VemR;D02:GCACTT	0	0	2	2	1	1	1	7	6	30	48	40	1	1	18	7
BMPR1A;VemR;D02:GCTCAT	0	4	8	6	1	3	4	12	23	71	71	58	3	0	16	6
BMPR1A;VemR;D02:GGAACT	0	1	0	1	0	1	0	5	8	26	41	34	1	2	11	6
BMPR1A;VemR;D02:GGATAG	0	1	1	5	2	2	1	16	11	67	86	107	0	0	20	10
BMPR1A;VemR;D02:GTATGC	1	1	0	1	0	1	2	15	8	40	56	57	0	1	14	7
BMPR1A;VemR;D02:GTCTCA	0	1	2	3	1	2	1	3	6	23	45	59	3	0	16	7
BMPR1A;VemR;D02:GTCTTG	0	2	4	3	0	4	3	12	18	46	81	53	4	1	21	13
BMPR1A;VemR;D02:GTGACA	0	0	3	2	0	1	0	12	15	42	56	72	1	1	8	5
BMPR1A;VemR;D02:GTGAGT	0	1	2	2	2	4	3	12	8	39	57	66	0	0	17	9
BMPR1A;VemR;D02:GTGGAT	0	1	3	2	1	3	5	14	11	41	69	66	4	2	13	5
BMPR1A;VemR;D02:GTGGTA	0	0	5	3	1	2	4	11	7	30	49	38	2	1	17	4
BMPR1A;VemR;D02:TAAGGC	0	2	4	5	0	5	0	14	16	50	61	67	4	0	17	6
BMPR1A;VemR;D02:TCACGT	0	2	0	2	2	2	5	13	7	47	65	75	3	1	14	8
BMPR1A;VemR;D02:TCATGC	0	1	3	8	1	0	0	16	8	47	69	57	2	0	22	6
BMPR1A;VemR;D02:TCCGAA	0	2	2	4	1	0	4	11	7	29	24	58	2	0	9	9
BMPR1A;VemR;D02:TCCTTC	0	1	1	1	0	0	2	11	3	28	39	29	0	0	8	4
BMPR1A;VemR;D02:TCGCAA	0	0	2	4	0	3	4	16	10	32	46	38	5	0	22	7
BMPR1A;VemR;D02:TCGTCA	0	0	1	3	3	3	0	10	10	46	42	59	0	1	10	2
BMPR1A;VemR;D02:TGGCAT	0	1	2	3	2	0	2	4	8	15	14	24	4	1	5	1
BMPR1A;VemR;D02:TGGTTC	0	0	1	3	2	7	0	12	4	21	38	34	2	0	7	3
BMPR1A;VemR;D02:TGTCGT	1	1	0	1	0	1	1	10	6	28	39	34	0	1	8	3
BMPR1A;VemR;D02:TTCACG	0	3	2	2	1	0	1	4	7	17	34	21	0	0	11	2
BMPR1A;VemR;D02:TTGCGA	0	0	1	2	0	0	2	9	9	28	49	48	3	1	10	8
BMPR1A;VemR;D02:TTGCTG	0	0	0	5	1	1	1	3	7	20	21	24	5	0	12	4
CAB39;VemR;A10:AACACG	0	2	3	1	0	1	2	4	6	19	45	42	3	2	7	4
CAB39;VemR;A10:AACCGT	0	0	1	4	0	2	1	5	13	52	62	64	8	2	30	17
CAB39;VemR;A10:ACCAAG	0	0	3	2	4	3	3	14	7	34	51	53	1	0	22	5
CAB39;VemR;A10:ACCTGT	0	2	3	1	1	0	3	9	5	22	23	18	2	0	11	7
CAB39;VemR;A10:ACGAAC	0	1	1	2	0	0	1	8	11	20	30	36	5	3	13	9
CAB39;VemR;A10:ACTGCT	0	1	2	1	0	2	3	7	9	22	25	27	3	3	17	7
CAB39;VemR;A10:AGCACA	0	1	1	2	1	1	9	7	9	30	45	48	4	0	27	13
CAB39;VemR;A10:AGTCGA	0	2	2	1	0	0	5	4	1	27	39	43	2	0	12	6
CAB39;VemR;A10:ATCAGG	0	1	0	0	0	0	3	7	10	40	45	53	5	2	23	13
CAB39;VemR;A10:ATTGCC	0	2	2	1	0	2	2	10	8	28	27	44	8	1	20	13
CAB39;VemR;A10:CAAGTG	0	4	0	5	1	0	4	14	5	40	43	44	2	0	19	6
CAB39;VemR;A10:CAGAAC	0	0	2	3	1	0	2	4	3	5	4	4	3	0	8	1
CAB39;VemR;A10:CAGACA	0	2	1	2	1	1	0	6	5	21	28	45	5	1	28	6
CAB39;VemR;A10:CAGTGA	0	1	0	3	0	2	1	1	8	24	20	26	3	2	28	10
CAB39;VemR;A10:CATACG	0	2	1	2	0	0	3	13	6	28	39	39	6	0	20	6
CAB39;VemR;A10:CATTGG	0	1	0	1	0	0	0	6	5	25	29	37	4	1	30	8
CAB39;VemR;A10:CCATTC	0	0	1	3	1	1	0	6	4	25	22	42	3	3	37	6
CAB39;VemR;A10:CCTCTT	0	5	6	5	1	3	1	12	12	23	29	23	6	1	31	17
CAB39;VemR;A10:CCTTCT	329	2201	3715	5479	1957	2823	3876	5737	6295	8055	8865	8232	3326	459	13681	5644
CAB39;VemR;A10:CGAAGT	0	0	0	2	1	3	0	14	12	40	37	49	1	0	8	2
CAB39;VemR;A10:CGATGA	0	0	1	1	4	2	2	8	3	19	32	40	3	2	11	6
CAB39;VemR;A10:CGTACT	1	1	4	1	1	1	1	11	6	36	61	58	0	1	18	10
CAB39;VemR;A10:CGTCAT	0	1	1	4	2	3	3	9	9	27	31	36	5	0	15	8
CAB39;VemR;A10:CTAACG	0	1	1	3	2	4	4	4	9	16	15	24	0	0	10	6
CAB39;VemR;A10:CTACCA	0	2	1	3	1	3	2	6	7	20	36	32	13	2	71	25
CAB39;VemR;A10:CTAGCT	0	2	1	1	0	1	1	14	6	33	50	44	4	1	22	10
CAB39;VemR;A10:CTGTGT	0	0	1	1	0	4	2	6	7	21	33	41	2	1	27	4
CAB39;VemR;A10:CTTCTC	0	0	1	2	0	1	1	8	11	29	30	46	3	2	15	15
CAB39;VemR;A10:CTTGAC	0	1	6	7	0	4	6	17	12	47	58	64	7	3	29	16
CAB39;VemR;A10:GAAGGA	0	0	1	2	1	1	0	8	8	27	58	48	4	1	7	11
CAB39;VemR;A10:GACAAC	0	1	2	4	0	1	7	12	13	43	54	57	2	0	23	25
CAB39;VemR;A10:GATGTG	0	2	1	1	1	5	7	13	15	36	41	51	2	2	31	13
CAB39;VemR;A10:GCAAGT	0	2	3	0	0	4	4	10	12	33	46	39	1	0	14	13
CAB39;VemR;A10:GCACTT	0	0	3	1	4	2	1	5	7	29	31	22	1	1	15	13
CAB39;VemR;A10:GCTCAT	0	3	0	2	3	1	3	11	9	37	38	55	3	1	26	15
CAB39;VemR;A10:GGAACT	1	0	1	5	1	2	2	7	4	29	34	41	2	0	12	16
CAB39;VemR;A10:GGATAG	0	2	1	1	2	2	1	10	12	46	60	69	4	1	23	8
CAB39;VemR;A10:GTATGC	0	1	3	5	1	2	1	8	6	33	29	34	0	1	14	5
CAB39;VemR;A10:GTCTCA	0	0	1	0	1	0	1	5	4	23	20	27	3	0	20	9
CAB39;VemR;A10:GTCTTG	0	0	0	1	0	3	1	10	10	25	42	29	3	0	10	10
CAB39;VemR;A10:GTGACA	0	0	0	0	0	2	0	8	8	29	38	35	1	0	1	5
CAB39;VemR;A10:GTGAGT	0	3	0	2	0	1	5	5	9	40	49	46	6	0	16	10
CAB39;VemR;A10:GTGGAT	0	0	0	3	0	1	2	13	13	39	59	55	6	1	26	7
CAB39;VemR;A10:GTGGTA	0	1	1	0	0	2	2	8	5	31	25	33	4	1	6	6
CAB39;VemR;A10:TAAGGC	1	0	1	0	3	2	1	7	7	35	28	28	4	0	14	3
CAB39;VemR;A10:TCACGT	0	1	1	1	1	2	3	12	7	36	39	50	5	1	14	12
CAB39;VemR;A10:TCATGC	0	0	2	1	0	3	0	6	6	26	44	32	2	0	20	8
CAB39;VemR;A10:TCCGAA	0	1	1	0	0	0	2	8	6	28	25	32	6	0	16	9
CAB39;VemR;A10:TCCTTC	0	1	1	2	0	3	2	12	8	29	38	40	1	0	33	13
CAB39;VemR;A10:TCGCAA	0	2	2	2	1	0	4	11	10	21	30	37	3	1	16	6
CAB39;VemR;A10:TCGTCA	0	1	0	0	0	0	2	6	8	34	37	43	2	1	13	9
CAB39;VemR;A10:TGGCAT	0	0	1	1	0	1	0	3	3	16	16	15	1	2	12	11
CAB39;VemR;A10:TGGTTC	0	1	0	2	0	1	0	8	6	13	17	33	2	0	5	4
CAB39;VemR;A10:TGTCGT	1	0	3	4	2	2	3	10	4	23	27	26	1	0	13	6
CAB39;VemR;A10:TTCACG	0	1	1	4	0	0	0	6	4	20	18	17	2	0	5	6
CAB39;VemR;A10:TTGCGA	0	2	3	4	1	3	2	9	7	30	33	40	3	0	11	5
CAB39;VemR;A10:TTGCTG	0	0	0	1	0	0	1	4	3	12	25	18	3	1	5	9
CAB39;VemR;C10:AACACG	0	0	0	1	0	0	0	5	4	17	26	23	2	0	9	3
CAB39;VemR;C10:AACCGT	0	3	0	1	1	2	1	12	10	44	47	44	2	1	14	10
CAB39;VemR;C10:ACCAAG	0	1	3	1	2	2	1	12	7	21	28	32	4	1	22	14
CAB39;VemR;C10:ACCTGT	0	0	1	3	0	0	0	3	4	11	8	16	2	0	8	4
CAB39;VemR;C10:ACGAAC	0	0	2	4	1	0	2	1	3	16	21	18	1	0	18	6
CAB39;VemR;C10:ACTGCT	0	1	0	2	0	1	0	3	3	18	13	16	2	0	6	3
CAB39;VemR;C10:AGCACA	0	0	3	2	3	3	0	10	6	24	33	41	3	0	16	8
CAB39;VemR;C10:AGTCGA	0	2	2	3	4	3	1	3	5	14	20	38	3	1	30	5
CAB39;VemR;C10:ATCAGG	0	1	2	1	1	1	4	8	8	24	38	32	1	2	8	9
CAB39;VemR;C10:ATTGCC	0	0	2	4	0	1	0	6	7	22	19	28	1	0	4	1
CAB39;VemR;C10:CAAGTG	0	0	0	2	2	0	1	7	9	22	35	32	0	1	3	0
CAB39;VemR;C10:CAGAAC	0	1	1	1	3	2	1	4	4	2	2	6	2	1	2	2
CAB39;VemR;C10:CAGACA	0	0	3	4	1	0	3	5	5	19	24	23	1	0	17	9
CAB39;VemR;C10:CAGTGA	0	1	3	1	2	2	0	6	6	14	11	13	3	0	22	10
CAB39;VemR;C10:CATACG	0	0	2	0	1	1	3	4	3	18	22	23	0	0	9	1
CAB39;VemR;C10:CATTGG	0	1	0	0	1	1	1	4	3	19	20	25	2	1	9	6
CAB39;VemR;C10:CCATTC	0	0	1	1	1	0	2	3	6	13	17	15	1	0	3	0
CAB39;VemR;C10:CCTCTT	0	0	0	1	0	1	1	2	2	8	9	11	3	1	11	5
CAB39;VemR;C10:CCTTCT	0	0	1	4	1	4	3	3	7	19	27	23	2	1	14	10
CAB39;VemR;C10:CGAAGT	0	2	1	4	0	0	2	5	7	27	30	27	2	0	10	10
CAB39;VemR;C10:CGATGA	0	0	1	2	0	2	0	5	5	10	15	17	2	0	8	2
CAB39;VemR;C10:CGTACT	0	0	1	0	2	1	0	10	9	32	33	30	1	0	6	4
CAB39;VemR;C10:CGTCAT	1	0	0	1	1	0	0	5	11	16	23	19	3	1	9	2
CAB39;VemR;C10:CTAACG	0	0	0	0	1	1	3	5	2	4	15	13	0	0	2	2
CAB39;VemR;C10:CTACCA	0	1	2	1	0	0	1	2	4	18	27	17	4	0	10	5
CAB39;VemR;C10:CTAGCT	0	0	0	1	0	1	1	5	6	21	27	26	5	0	13	7
CAB39;VemR;C10:CTGTGT	0	0	2	0	2	4	0	5	11	10	27	32	3	0	12	2
CAB39;VemR;C10:CTTCTC	0	1	2	4	0	4	2	11	7	19	29	30	3	3	24	7
CAB39;VemR;C10:CTTGAC	0	0	0	4	0	2	2	9	10	25	45	38	5	3	18	11
CAB39;VemR;C10:GAAGGA	0	0	0	3	0	1	0	8	4	23	21	33	1	0	24	9
CAB39;VemR;C10:GACAAC	0	0	2	3	0	3	5	5	10	27	40	34	5	0	10	6
CAB39;VemR;C10:GATGTG	0	0	2	1	0	0	0	7	7	19	31	24	0	0	2	2
CAB39;VemR;C10:GCAAGT	0	0	1	2	1	1	1	4	6	24	18	30	2	2	17	6
CAB39;VemR;C10:GCACTT	0	0	1	0	0	1	0	8	9	15	22	23	3	0	7	4
CAB39;VemR;C10:GCTCAT	2	1	0	0	0	0	1	6	7	30	34	29	1	1	10	5
CAB39;VemR;C10:GGAACT	0	0	0	1	1	0	4	8	5	17	21	21	3	0	4	2
CAB39;VemR;C10:GGATAG	0	1	2	1	0	3	1	15	5	28	39	46	7	0	12	2
CAB39;VemR;C10:GTATGC	0	0	1	2	0	2	0	6	6	18	25	23	0	0	3	2
CAB39;VemR;C10:GTCTCA	0	0	1	1	2	0	1	3	7	12	19	17	0	0	11	5
CAB39;VemR;C10:GTCTTG	0	0	1	2	2	1	2	7	6	18	18	34	5	0	12	6
CAB39;VemR;C10:GTGACA	0	0	1	1	1	1	1	3	6	14	33	36	0	0	3	3
CAB39;VemR;C10:GTGAGT	0	0	1	2	0	2	0	8	8	18	25	26	3	0	2	6
CAB39;VemR;C10:GTGGAT	0	2	4	2	1	1	1	4	5	19	24	39	1	0	10	1
CAB39;VemR;C10:GTGGTA	1	4	2	1	0	2	1	6	7	15	20	19	1	0	10	5
CAB39;VemR;C10:TAAGGC	0	0	0	3	0	1	3	3	3	15	23	29	8	2	17	4
CAB39;VemR;C10:TCACGT	0	31	57	72	30	52	57	123	137	173	204	177	38	3	268	103
CAB39;VemR;C10:TCATGC	1	0	1	0	1	0	1	8	4	20	27	20	1	0	24	1
CAB39;VemR;C10:TCCGAA	0	1	0	0	0	1	1	7	7	13	26	27	0	0	11	3
CAB39;VemR;C10:TCCTTC	0	0	0	0	0	1	0	7	2	10	17	17	0	1	3	3
CAB39;VemR;C10:TCGCAA	0	0	1	0	0	1	3	2	6	25	20	19	1	0	18	4
CAB39;VemR;C10:TCGTCA	0	0	0	0	0	2	0	8	5	13	19	30	2	0	12	6
CAB39;VemR;C10:TGGCAT	0	2	0	0	0	0	3	2	3	7	11	11	0	0	0	6
CAB39;VemR;C10:TGGTTC	0	1	2	1	0	1	0	5	1	11	16	18	1	0	5	10
CAB39;VemR;C10:TGTCGT	0	1	1	2	0	0	0	5	5	10	21	30	0	0	9	6
CAB39;VemR;C10:TTCACG	193	1202	2122	2929	1210	1687	2346	3557	3879	4911	5368	5037	1380	223	6259	2943
CAB39;VemR;C10:TTGCGA	0	1	0	1	1	1	1	2	4	15	14	28	0	1	10	5
CAB39;VemR;C10:TTGCTG	0	0	2	0	1	0	1	1	1	12	10	10	0	0	10	2
CAND1;VemR;A12:AACACG	0	0	0	0	0	0	0	2	2	13	16	24	2	0	10	5
CAND1;VemR;A12:AACCGT	0	1	2	1	0	1	1	7	5	34	45	59	3	2	36	7
CAND1;VemR;A12:ACCAAG	0	0	2	3	0	2	1	8	4	26	37	31	5	1	17	6
CAND1;VemR;A12:ACCTGT	196	1294	2083	3047	1183	1818	2145	3708	4009	5189	5371	5286	1657	282	7504	3506
CAND1;VemR;A12:ACGAAC	0	0	2	2	1	1	1	8	8	15	21	17	2	1	9	3
CAND1;VemR;A12:ACTGCT	0	1	2	2	2	2	3	7	8	9	20	22	0	1	5	4
CAND1;VemR;A12:AGCACA	0	0	2	0	3	1	1	3	5	26	24	44	2	0	8	11
CAND1;VemR;A12:AGTCGA	0	0	4	3	0	3	2	2	9	14	13	27	4	0	14	7
CAND1;VemR;A12:ATCAGG	0	2	2	4	1	0	1	8	7	22	30	39	3	1	17	11
CAND1;VemR;A12:ATTGCC	0	0	1	3	0	0	3	6	8	17	31	33	3	0	18	5
CAND1;VemR;A12:CAAGTG	0	2	5	3	1	4	0	5	9	30	30	29	1	0	4	1
CAND1;VemR;A12:CAGAAC	0	1	0	1	0	3	2	3	3	1	2	6	2	1	5	2
CAND1;VemR;A12:CAGACA	0	0	2	1	0	2	3	5	1	21	17	22	1	0	3	2
CAND1;VemR;A12:CAGTGA	0	0	3	3	2	1	3	5	3	20	24	23	3	2	19	5
CAND1;VemR;A12:CATACG	0	0	0	0	1	2	0	5	3	16	20	16	2	2	13	2
CAND1;VemR;A12:CATTGG	0	0	5	2	0	0	4	4	10	21	22	22	0	0	15	8
CAND1;VemR;A12:CCATTC	0	1	0	3	0	1	1	8	1	20	16	17	0	0	7	8
CAND1;VemR;A12:CCTCTT	0	0	0	2	1	1	0	2	7	10	8	17	1	1	6	8
CAND1;VemR;A12:CCTTCT	0	0	2	3	0	0	1	4	2	15	21	22	6	2	16	12
CAND1;VemR;A12:CGAAGT	0	1	1	0	0	4	1	7	7	18	26	28	0	1	15	2
CAND1;VemR;A12:CGATGA	0	1	2	1	1	0	2	7	4	15	18	16	1	0	6	3
CAND1;VemR;A12:CGTACT	0	0	0	1	1	2	0	9	6	32	25	25	1	0	17	4
CAND1;VemR;A12:CGTCAT	0	0	1	0	2	1	1	4	4	11	15	19	3	1	8	6
CAND1;VemR;A12:CTAACG	0	0	2	1	2	0	0	7	2	10	12	17	0	0	2	2
CAND1;VemR;A12:CTACCA	0	0	0	0	0	2	3	2	2	14	18	11	4	0	21	15
CAND1;VemR;A12:CTAGCT	0	1	1	2	0	0	0	6	6	14	21	30	2	1	16	6
CAND1;VemR;A12:CTGTGT	0	0	1	3	2	2	2	6	0	13	28	23	0	1	7	5
CAND1;VemR;A12:CTTCTC	0	1	0	2	0	3	0	4	6	14	28	30	2	0	6	3
CAND1;VemR;A12:CTTGAC	0	3	2	3	0	4	2	12	6	21	41	44	9	2	9	12
CAND1;VemR;A12:GAAGGA	0	1	2	1	2	1	0	9	4	22	27	31	2	0	6	2
CAND1;VemR;A12:GACAAC	0	1	0	2	0	3	0	11	4	22	33	40	2	0	7	4
CAND1;VemR;A12:GATGTG	1	2	1	2	0	1	2	3	4	22	29	31	0	0	12	7
CAND1;VemR;A12:GCAAGT	0	0	0	3	3	6	4	9	2	22	26	28	1	2	15	8
CAND1;VemR;A12:GCACTT	1	0	1	1	0	0	1	3	3	22	17	15	3	0	13	3
CAND1;VemR;A12:GCTCAT	0	1	0	2	0	0	3	9	11	30	30	33	1	0	18	11
CAND1;VemR;A12:GGAACT	1	1	1	2	0	1	2	7	6	17	21	19	2	0	13	5
CAND1;VemR;A12:GGATAG	0	0	0	5	0	1	1	5	9	35	33	42	1	1	14	10
CAND1;VemR;A12:GTATGC	0	0	0	3	0	0	1	4	5	17	17	22	0	0	6	3
CAND1;VemR;A12:GTCTCA	0	1	1	1	0	0	1	4	2	15	17	17	2	0	9	8
CAND1;VemR;A12:GTCTTG	0	0	1	3	0	0	1	9	6	12	21	24	1	0	13	3
CAND1;VemR;A12:GTGACA	0	1	2	3	0	3	1	8	6	14	30	22	0	0	6	2
CAND1;VemR;A12:GTGAGT	0	0	3	1	0	2	1	9	4	18	36	25	1	2	12	6
CAND1;VemR;A12:GTGGAT	0	3	2	1	1	1	2	2	7	20	30	46	2	0	10	6
CAND1;VemR;A12:GTGGTA	0	1	2	3	0	2	1	7	0	14	16	26	0	0	8	2
CAND1;VemR;A12:TAAGGC	0	2	1	2	1	3	0	7	4	21	31	19	0	0	18	3
CAND1;VemR;A12:TCACGT	0	1	3	2	0	4	3	10	10	32	44	36	2	1	15	11
CAND1;VemR;A12:TCATGC	0	0	0	2	0	2	0	7	4	19	24	20	0	0	12	6
CAND1;VemR;A12:TCCGAA	0	2	0	3	1	3	1	7	5	14	16	28	2	0	13	5
CAND1;VemR;A12:TCCTTC	1	2	1	0	0	0	1	7	3	12	15	12	0	0	8	2
CAND1;VemR;A12:TCGCAA	3	0	2	5	2	3	4	9	7	15	22	17	6	0	8	3
CAND1;VemR;A12:TCGTCA	0	0	0	2	1	1	2	9	10	14	22	36	1	0	10	7
CAND1;VemR;A12:TGGCAT	0	0	0	1	2	2	1	5	4	7	9	16	1	0	3	5
CAND1;VemR;A12:TGGTTC	0	0	1	1	0	0	0	5	5	11	16	15	3	1	3	4
CAND1;VemR;A12:TGTCGT	0	1	1	1	0	2	0	3	5	20	17	12	2	0	10	3
CAND1;VemR;A12:TTCACG	0	0	2	0	0	1	3	4	3	5	16	18	2	0	3	4
CAND1;VemR;A12:TTGCGA	0	0	0	2	1	2	3	4	5	14	14	22	1	1	1	4
CAND1;VemR;A12:TTGCTG	0	2	2	0	0	1	1	3	4	7	8	11	1	0	4	1
CAND1;VemR;C08:AACACG	0	0	2	2	0	0	1	7	3	29	35	41	2	1	18	10
CAND1;VemR;C08:AACCGT	0	0	2	4	1	1	2	14	19	67	61	68	8	1	28	14
CAND1;VemR;C08:ACCAAG	0	1	4	4	1	1	3	11	13	44	52	74	10	2	20	11
CAND1;VemR;C08:ACCTGT	0	1	2	1	0	1	0	6	14	20	18	37	3	1	10	1
CAND1;VemR;C08:ACGAAC	0	2	1	3	1	3	2	8	10	28	29	33	8	1	16	16
CAND1;VemR;C08:ACTGCT	0	0	1	3	0	2	5	8	7	32	24	25	5	0	15	7
CAND1;VemR;C08:AGCACA	0	1	0	0	0	4	3	13	10	49	57	62	7	0	25	11
CAND1;VemR;C08:AGTCGA	0	0	1	5	0	2	1	8	13	36	29	50	7	1	31	6
CAND1;VemR;C08:ATCAGG	0	1	2	0	1	1	0	11	13	38	60	66	7	2	29	15
CAND1;VemR;C08:ATTGCC	0	1	3	1	1	1	1	6	19	35	31	49	2	0	21	6
CAND1;VemR;C08:CAAGTG	1	2	3	3	0	1	6	18	13	45	57	78	3	1	17	4
CAND1;VemR;C08:CAGAAC	0	1	2	1	2	2	1	4	3	2	4	8	2	0	2	2
CAND1;VemR;C08:CAGACA	0	0	2	1	0	1	0	6	17	29	37	50	4	0	10	9
CAND1;VemR;C08:CAGTGA	0	1	1	2	0	1	3	5	7	15	29	32	6	0	35	9
CAND1;VemR;C08:CATACG	1	1	3	3	2	3	1	7	11	30	32	42	1	0	8	5
CAND1;VemR;C08:CATTGG	0	0	1	3	1	0	1	10	13	26	34	46	0	1	16	8
CAND1;VemR;C08:CCATTC	0	2	1	3	1	0	3	8	4	16	22	23	1	0	17	4
CAND1;VemR;C08:CCTCTT	0	1	0	0	1	0	0	5	5	16	14	24	1	0	8	4
CAND1;VemR;C08:CCTTCT	0	2	0	4	2	1	2	8	7	31	48	53	2	0	11	9
CAND1;VemR;C08:CGAAGT	0	1	0	1	1	1	3	12	12	26	56	61	6	1	10	10
CAND1;VemR;C08:CGATGA	0	0	0	0	0	0	1	8	6	30	39	38	5	0	17	9
CAND1;VemR;C08:CGTACT	0	1	0	2	2	0	5	7	17	38	37	65	1	0	7	8
CAND1;VemR;C08:CGTCAT	0	1	0	1	0	0	3	13	5	34	37	32	2	0	20	6
CAND1;VemR;C08:CTAACG	0	0	2	1	1	1	5	2	9	23	33	35	1	0	5	0
CAND1;VemR;C08:CTACCA	0	2	2	1	1	1	2	7	3	22	29	43	0	0	17	8
CAND1;VemR;C08:CTAGCT	0	1	1	3	1	0	2	12	10	39	49	49	2	1	9	5
CAND1;VemR;C08:CTGTGT	0	2	3	2	1	2	8	6	9	25	45	49	2	0	21	12
CAND1;VemR;C08:CTTCTC	0	1	2	1	0	0	3	10	12	31	59	56	3	0	17	8
CAND1;VemR;C08:CTTGAC	0	0	1	3	0	1	5	12	17	66	76	75	7	0	34	9
CAND1;VemR;C08:GAAGGA	1	0	1	5	2	0	5	9	12	49	63	70	7	0	15	14
CAND1;VemR;C08:GACAAC	0	0	3	2	0	2	1	18	8	52	66	85	2	1	11	6
CAND1;VemR;C08:GATGTG	1	1	1	2	0	1	1	7	6	41	47	58	3	0	22	13
CAND1;VemR;C08:GCAAGT	0	0	1	2	2	1	1	8	14	43	40	68	5	1	20	19
CAND1;VemR;C08:GCACTT	0	0	1	1	2	1	0	4	7	25	34	43	5	0	12	10
CAND1;VemR;C08:GCTCAT	0	0	1	4	1	3	1	12	9	47	53	64	3	2	33	13
CAND1;VemR;C08:GGAACT	0	0	1	2	1	0	0	9	6	21	31	39	3	1	4	3
CAND1;VemR;C08:GGATAG	1	1	0	6	1	3	3	22	16	58	69	97	3	1	31	9
CAND1;VemR;C08:GTATGC	0	1	2	4	0	1	1	6	5	32	31	40	3	1	20	3
CAND1;VemR;C08:GTCTCA	0	2	2	1	1	1	2	13	11	32	39	44	4	2	23	28
CAND1;VemR;C08:GTCTTG	374	2408	4030	5923	2270	3576	4285	7157	7454	9929	10752	10124	3000	455	13695	6400
CAND1;VemR;C08:GTGACA	1	1	3	1	0	2	1	10	6	46	53	76	2	0	13	3
CAND1;VemR;C08:GTGAGT	0	0	1	1	0	1	1	15	11	37	43	50	6	0	16	10
CAND1;VemR;C08:GTGGAT	0	1	2	3	0	3	5	10	11	35	50	66	3	0	21	14
CAND1;VemR;C08:GTGGTA	0	1	0	2	1	1	1	15	8	31	40	37	0	0	17	7
CAND1;VemR;C08:TAAGGC	0	0	0	1	0	2	2	4	5	35	41	46	4	1	11	6
CAND1;VemR;C08:TCACGT	1	0	0	1	0	3	1	19	15	43	59	76	3	1	16	9
CAND1;VemR;C08:TCATGC	0	0	3	0	1	1	3	10	13	40	26	56	2	1	15	15
CAND1;VemR;C08:TCCGAA	1	0	3	1	2	1	0	6	9	27	22	41	2	2	13	3
CAND1;VemR;C08:TCCTTC	0	0	2	1	1	0	2	8	5	25	26	25	3	0	5	7
CAND1;VemR;C08:TCGCAA	0	1	2	3	3	2	3	13	7	22	29	39	5	0	14	12
CAND1;VemR;C08:TCGTCA	0	1	1	1	0	2	4	10	6	41	46	43	6	0	34	9
CAND1;VemR;C08:TGGCAT	0	1	0	3	1	2	3	6	6	27	20	16	0	0	11	4
CAND1;VemR;C08:TGGTTC	0	0	2	2	1	2	2	6	6	20	28	33	3	0	7	8
CAND1;VemR;C08:TGTCGT	0	0	0	1	3	0	1	10	8	27	28	34	7	1	13	9
CAND1;VemR;C08:TTCACG	0	0	2	0	0	4	0	9	10	24	27	23	2	1	10	5
CAND1;VemR;C08:TTGCGA	0	0	2	0	0	4	2	9	8	27	44	38	4	0	17	8
CAND1;VemR;C08:TTGCTG	0	2	5	2	1	1	1	4	5	19	28	22	2	0	5	5
CUL3;VemR;A02:AACACG	0	0	0	1	1	0	4	6	4	14	12	29	2	0	9	10
CUL3;VemR;A02:AACCGT	0	2	1	1	1	2	4	10	2	41	55	55	1	0	15	6
CUL3;VemR;A02:ACCAAG	0	1	3	2	0	2	0	12	7	25	31	31	3	0	15	4
CUL3;VemR;A02:ACCTGT	0	0	2	1	0	0	0	7	2	12	10	14	2	0	5	5
CUL3;VemR;A02:ACGAAC	0	2	3	1	0	2	1	3	1	19	24	25	0	0	8	14
CUL3;VemR;A02:ACTGCT	0	1	0	2	1	0	2	3	10	4	12	19	4	0	11	9
CUL3;VemR;A02:AGCACA	1	1	1	1	1	0	2	5	7	36	35	36	4	1	18	13
CUL3;VemR;A02:AGTCGA	0	0	1	0	0	2	3	5	7	19	25	31	4	0	16	1
CUL3;VemR;A02:ATCAGG	0	5	3	7	2	1	3	7	7	38	38	41	2	0	7	8
CUL3;VemR;A02:ATTGCC	0	1	0	1	1	0	2	6	4	31	31	43	3	0	16	6
CUL3;VemR;A02:CAAGTG	0	0	3	2	2	1	1	9	7	39	30	46	2	1	7	5
CUL3;VemR;A02:CAGAAC	0	1	1	2	0	1	1	1	2	1	5	10	1	0	9	6
CUL3;VemR;A02:CAGACA	0	1	2	0	0	2	0	7	3	26	25	34	4	1	20	11
CUL3;VemR;A02:CAGTGA	0	0	4	1	0	0	4	5	4	15	16	21	4	2	28	15
CUL3;VemR;A02:CATACG	0	0	1	2	0	1	1	2	8	17	19	21	3	1	16	2
CUL3;VemR;A02:CATTGG	0	0	0	3	3	0	2	8	5	19	15	32	6	0	12	9
CUL3;VemR;A02:CCATTC	0	1	1	1	0	0	0	2	1	7	17	19	5	0	8	6
CUL3;VemR;A02:CCTCTT	0	0	1	0	1	0	2	6	6	9	18	16	2	0	10	1
CUL3;VemR;A02:CCTTCT	0	1	0	1	1	0	2	13	5	22	25	30	9	1	21	10
CUL3;VemR;A02:CGAAGT	0	1	4	1	2	1	3	4	2	15	26	34	1	0	12	6
CUL3;VemR;A02:CGATGA	0	1	0	2	1	1	0	7	4	26	27	33	5	1	15	7
CUL3;VemR;A02:CGTACT	0	0	4	4	2	1	5	13	9	21	44	48	1	0	17	9
CUL3;VemR;A02:CGTCAT	0	1	2	1	0	1	3	8	4	16	20	20	7	1	15	4
CUL3;VemR;A02:CTAACG	0	1	0	1	4	1	2	5	3	17	15	26	1	0	5	5
CUL3;VemR;A02:CTACCA	1	1	2	4	0	4	1	2	8	17	16	21	0	0	26	9
CUL3;VemR;A02:CTAGCT	0	3	0	0	0	1	0	5	10	25	32	28	2	0	11	6
CUL3;VemR;A02:CTGTGT	0	0	2	1	2	1	0	9	1	18	28	28	3	0	11	11
CUL3;VemR;A02:CTTCTC	0	1	1	4	0	2	1	6	7	35	40	36	3	0	13	6
CUL3;VemR;A02:CTTGAC	1	0	1	3	1	2	2	10	6	32	38	65	5	0	17	2
CUL3;VemR;A02:GAAGGA	0	1	1	3	0	0	3	6	12	26	28	35	3	0	17	6
CUL3;VemR;A02:GACAAC	0	1	4	3	0	2	3	15	9	27	35	47	5	2	23	3
CUL3;VemR;A02:GATGTG	0	2	2	4	0	2	4	10	12	31	26	35	1	1	16	6
CUL3;VemR;A02:GCAAGT	0	0	2	2	0	4	0	8	1	31	36	44	1	2	14	6
CUL3;VemR;A02:GCACTT	0	0	1	1	0	1	3	3	5	17	21	27	8	0	14	7
CUL3;VemR;A02:GCTCAT	0	0	1	2	1	3	3	9	6	24	31	49	7	0	20	11
CUL3;VemR;A02:GGAACT	1	1	1	1	0	2	1	8	6	14	20	21	2	1	14	5
CUL3;VemR;A02:GGATAG	0	0	0	3	0	1	2	15	7	42	48	38	3	2	11	7
CUL3;VemR;A02:GTATGC	0	0	0	1	0	3	1	8	5	19	17	30	2	0	1	4
CUL3;VemR;A02:GTCTCA	0	1	2	1	1	0	1	6	5	20	21	33	2	0	7	9
CUL3;VemR;A02:GTCTTG	0	1	3	0	1	1	1	13	10	35	30	32	6	1	23	10
CUL3;VemR;A02:GTGACA	0	1	2	2	2	0	1	10	3	19	21	38	2	0	6	5
CUL3;VemR;A02:GTGAGT	0	0	2	3	0	2	4	3	3	15	31	41	2	0	14	9
CUL3;VemR;A02:GTGGAT	0	0	0	0	0	1	1	8	5	29	38	37	0	0	12	7
CUL3;VemR;A02:GTGGTA	0	0	0	2	0	0	1	8	9	11	26	23	2	1	19	3
CUL3;VemR;A02:TAAGGC	0	1	2	3	0	2	5	5	6	22	27	25	0	1	20	7
CUL3;VemR;A02:TCACGT	0	0	1	1	1	1	3	7	8	25	27	41	3	0	14	8
CUL3;VemR;A02:TCATGC	0	0	1	1	0	0	1	6	5	26	27	28	4	1	23	7
CUL3;VemR;A02:TCCGAA	1	2	2	1	0	0	2	5	5	16	18	30	0	1	14	5
CUL3;VemR;A02:TCCTTC	0	0	1	0	0	0	1	6	6	23	17	36	1	0	3	2
CUL3;VemR;A02:TCGCAA	0	0	1	1	0	0	1	6	3	21	24	18	2	0	11	2
CUL3;VemR;A02:TCGTCA	0	0	1	2	0	2	1	8	5	29	29	27	0	0	11	8
CUL3;VemR;A02:TGGCAT	0	0	1	4	0	1	2	6	2	9	20	17	1	0	2	5
CUL3;VemR;A02:TGGTTC	212	1479	2424	3426	1523	1945	2489	4283	4386	6114	6573	6375	2040	311	9127	4215
CUL3;VemR;A02:TGTCGT	0	1	0	2	0	0	2	6	5	14	26	24	1	0	10	7
CUL3;VemR;A02:TTCACG	0	0	1	2	1	0	1	3	3	10	15	16	0	0	10	2
CUL3;VemR;A02:TTGCGA	0	1	2	4	0	2	2	1	5	32	22	30	4	1	6	6
CUL3;VemR;A02:TTGCTG	0	0	2	2	2	1	4	2	6	8	14	18	2	0	10	3
CUL3;VemR;C01:AACACG	0	4	1	1	0	0	0	8	7	19	36	46	6	0	13	7
CUL3;VemR;C01:AACCGT	0	1	2	1	0	4	4	18	20	56	63	86	12	0	29	8
CUL3;VemR;C01:ACCAAG	0	3	1	2	1	5	1	21	10	46	54	62	12	1	26	16
CUL3;VemR;C01:ACCTGT	0	0	0	6	1	2	1	10	4	14	32	29	2	1	8	6
CUL3;VemR;C01:ACGAAC	0	1	4	0	1	2	2	12	11	27	56	48	3	0	16	8
CUL3;VemR;C01:ACTGCT	0	1	4	3	0	4	5	6	6	23	29	41	1	0	7	8
CUL3;VemR;C01:AGCACA	1	2	4	10	2	0	4	10	8	50	61	66	5	2	32	21
CUL3;VemR;C01:AGTCGA	0	1	1	1	0	2	3	10	6	37	44	35	5	0	20	4
CUL3;VemR;C01:ATCAGG	0	0	1	1	1	1	2	5	6	51	54	65	5	2	40	11
CUL3;VemR;C01:ATTGCC	0	3	2	2	0	1	2	8	8	53	62	54	2	1	23	20
CUL3;VemR;C01:CAAGTG	0	0	6	7	2	3	3	8	13	51	72	76	2	0	14	11
CUL3;VemR;C01:CAGAAC	1	2	2	2	0	2	1	2	6	9	5	6	0	0	9	8
CUL3;VemR;C01:CAGACA	0	2	1	4	1	0	3	9	9	28	39	55	5	1	25	5
CUL3;VemR;C01:CAGTGA	0	1	1	1	1	1	0	7	6	28	37	34	2	0	38	13
CUL3;VemR;C01:CATACG	0	3	4	2	0	2	1	9	7	40	31	44	5	0	12	11
CUL3;VemR;C01:CATTGG	0	1	3	1	0	3	4	11	9	30	37	49	2	0	16	10
CUL3;VemR;C01:CCATTC	0	0	1	2	0	1	0	8	9	21	46	36	4	0	9	6
CUL3;VemR;C01:CCTCTT	0	0	2	3	0	0	1	9	4	21	20	27	7	0	21	8
CUL3;VemR;C01:CCTTCT	0	3	1	2	3	1	3	7	10	40	49	46	9	2	26	9
CUL3;VemR;C01:CGAAGT	0	2	2	4	3	4	4	18	9	45	50	60	1	0	16	8
CUL3;VemR;C01:CGATGA	0	1	4	1	0	1	4	8	11	30	37	55	3	0	29	19
CUL3;VemR;C01:CGTACT	0	3	3	3	2	3	2	13	11	48	56	56	1	0	14	5
CUL3;VemR;C01:CGTCAT	0	1	1	3	1	1	2	8	3	42	31	53	5	1	14	14
CUL3;VemR;C01:CTAACG	0	1	1	8	0	2	3	8	3	33	26	45	0	2	13	8
CUL3;VemR;C01:CTACCA	0	0	1	2	1	4	4	6	9	33	36	51	4	0	18	15
CUL3;VemR;C01:CTAGCT	0	0	4	3	4	4	5	14	13	44	34	59	9	0	32	21
CUL3;VemR;C01:CTGTGT	0	0	3	3	1	2	3	15	12	33	30	47	10	1	40	21
CUL3;VemR;C01:CTTCTC	0	1	4	3	0	2	4	14	9	56	41	50	5	0	27	12
CUL3;VemR;C01:CTTGAC	0	2	1	5	2	4	2	20	9	50	57	89	9	0	35	23
CUL3;VemR;C01:GAAGGA	0	0	4	3	2	2	3	16	5	53	45	54	5	0	26	19
CUL3;VemR;C01:GACAAC	1	1	2	4	0	4	2	16	15	63	61	80	9	1	16	16
CUL3;VemR;C01:GATGTG	0	0	5	7	3	1	2	8	9	37	60	76	3	0	37	19
CUL3;VemR;C01:GCAAGT	0	1	4	3	2	2	5	12	9	46	50	69	13	0	44	22
CUL3;VemR;C01:GCACTT	0	2	2	4	0	5	0	11	6	26	42	50	5	0	12	7
CUL3;VemR;C01:GCTCAT	0	4	2	2	1	0	5	13	10	53	62	84	9	3	53	18
CUL3;VemR;C01:GGAACT	1	1	2	0	0	0	4	3	10	28	23	39	4	1	17	12
CUL3;VemR;C01:GGATAG	0	0	3	3	0	5	5	20	15	60	81	96	3	0	33	6
CUL3;VemR;C01:GTATGC	0	0	5	1	2	2	2	10	9	36	45	57	2	1	15	9
CUL3;VemR;C01:GTCTCA	1	0	6	1	2	1	2	3	12	30	36	35	4	0	9	10
CUL3;VemR;C01:GTCTTG	0	2	1	5	4	4	2	19	10	35	55	75	5	2	32	16
CUL3;VemR;C01:GTGACA	0	2	1	5	1	1	1	4	8	46	50	99	2	0	14	2
CUL3;VemR;C01:GTGAGT	387	2571	4192	6003	2401	3493	4296	7109	7409	10079	10847	10460	3643	567	15580	7162
CUL3;VemR;C01:GTGGAT	0	1	3	0	1	2	4	13	14	64	57	65	6	1	37	16
CUL3;VemR;C01:GTGGTA	0	1	2	1	1	1	2	8	10	27	31	43	5	0	21	13
CUL3;VemR;C01:TAAGGC	0	0	1	5	1	2	3	11	14	34	41	45	0	0	18	11
CUL3;VemR;C01:TCACGT	0	2	0	3	3	4	7	13	10	47	54	76	5	1	31	17
CUL3;VemR;C01:TCATGC	0	0	0	2	0	3	1	12	6	38	39	58	3	0	18	17
CUL3;VemR;C01:TCCGAA	1	0	0	4	3	2	2	10	9	24	28	42	5	0	14	10
CUL3;VemR;C01:TCCTTC	1	1	1	4	2	2	0	9	6	23	30	35	2	0	11	11
CUL3;VemR;C01:TCGCAA	0	2	2	1	0	1	0	10	13	23	34	49	5	0	15	6
CUL3;VemR;C01:TCGTCA	0	0	3	5	2	5	2	8	7	42	55	50	8	0	41	10
CUL3;VemR;C01:TGGCAT	0	0	0	2	0	1	1	8	8	17	15	29	0	0	8	3
CUL3;VemR;C01:TGGTTC	0	2	3	0	0	4	2	5	5	24	28	33	5	0	15	7
CUL3;VemR;C01:TGTCGT	1	0	1	3	0	2	4	8	7	29	40	27	4	0	14	7
CUL3;VemR;C01:TTCACG	0	2	1	0	1	0	1	7	2	16	24	29	1	0	14	13
CUL3;VemR;C01:TTGCGA	0	1	1	2	0	1	1	11	14	23	33	46	2	1	27	6
CUL3;VemR;C01:TTGCTG	0	1	2	1	0	0	0	9	5	16	21	23	3	1	12	6
EEF2;VemR;D12:AACACG	0	1	1	1	0	1	2	6	4	10	18	25	1	0	5	1
EEF2;VemR;D12:AACCGT	1	0	1	5	0	2	0	8	8	33	42	43	1	0	16	10
EEF2;VemR;D12:ACCAAG	0	1	1	2	1	2	2	8	6	17	28	35	1	0	14	5
EEF2;VemR;D12:ACCTGT	0	0	0	3	1	0	1	4	2	16	13	17	0	0	2	3
EEF2;VemR;D12:ACGAAC	0	1	1	2	2	1	2	4	8	16	15	21	1	0	5	6
EEF2;VemR;D12:ACTGCT	0	1	0	2	0	4	0	7	0	13	15	20	0	0	11	3
EEF2;VemR;D12:AGCACA	0	1	1	0	0	1	2	10	3	30	43	40	2	2	8	6
EEF2;VemR;D12:AGTCGA	0	0	1	3	2	1	0	4	3	20	17	36	1	0	6	5
EEF2;VemR;D12:ATCAGG	0	2	0	1	1	3	5	10	2	22	30	38	3	1	8	3
EEF2;VemR;D12:ATTGCC	0	0	3	0	1	0	2	7	6	22	24	37	5	0	3	1
EEF2;VemR;D12:CAAGTG	1	1	0	1	1	1	3	2	7	18	28	37	1	0	4	3
EEF2;VemR;D12:CAGAAC	0	3	2	1	2	0	1	1	1	2	3	6	1	0	2	3
EEF2;VemR;D12:CAGACA	0	0	2	3	3	3	0	0	6	18	20	27	1	0	8	3
EEF2;VemR;D12:CAGTGA	0	0	0	1	0	0	1	4	4	11	16	19	5	2	9	3
EEF2;VemR;D12:CATACG	0	2	1	1	1	0	2	8	10	25	27	35	2	1	2	6
EEF2;VemR;D12:CATTGG	0	1	1	1	1	2	1	6	5	19	21	25	1	2	4	4
EEF2;VemR;D12:CCATTC	0	1	1	1	1	1	0	4	3	8	12	18	1	1	9	4
EEF2;VemR;D12:CCTCTT	0	0	0	4	0	0	0	3	3	10	12	7	2	0	9	6
EEF2;VemR;D12:CCTTCT	0	1	0	3	0	0	1	5	10	17	28	40	8	0	10	5
EEF2;VemR;D12:CGAAGT	0	2	0	3	0	1	0	10	6	20	20	41	2	0	9	2
EEF2;VemR;D12:CGATGA	0	0	0	0	1	2	1	8	4	18	21	38	0	0	5	4
EEF2;VemR;D12:CGTACT	0	1	0	0	0	2	2	6	6	23	28	30	0	0	5	4
EEF2;VemR;D12:CGTCAT	0	0	0	2	0	0	1	8	7	17	20	24	0	0	3	1
EEF2;VemR;D12:CTAACG	204	1337	2226	3072	1310	1961	2285	3933	4123	5202	5708	5663	524	90	2863	1233
EEF2;VemR;D12:CTACCA	1	1	2	1	1	1	1	8	2	20	18	27	4	0	10	6
EEF2;VemR;D12:CTAGCT	0	0	0	2	0	2	2	2	8	24	38	45	1	1	14	9
EEF2;VemR;D12:CTGTGT	0	1	3	1	0	1	2	5	5	19	18	25	1	0	7	3
EEF2;VemR;D12:CTTCTC	0	0	5	2	0	2	1	10	8	26	33	38	2	0	8	4
EEF2;VemR;D12:CTTGAC	0	0	2	5	3	0	1	7	6	34	41	58	2	0	15	3
EEF2;VemR;D12:GAAGGA	0	0	0	1	1	0	0	4	8	16	26	32	0	0	4	9
EEF2;VemR;D12:GACAAC	0	0	3	1	0	1	2	7	5	29	26	40	1	0	14	6
EEF2;VemR;D12:GATGTG	0	0	2	0	1	0	3	7	10	20	20	32	2	0	14	7
EEF2;VemR;D12:GCAAGT	1	0	0	2	1	2	1	7	5	17	30	31	5	0	11	4
EEF2;VemR;D12:GCACTT	0	0	1	4	0	1	1	0	2	19	21	26	0	0	3	3
EEF2;VemR;D12:GCTCAT	0	0	0	0	2	1	1	11	13	30	33	44	2	1	7	6
EEF2;VemR;D12:GGAACT	0	0	2	1	0	0	0	2	1	10	21	32	2	0	13	5
EEF2;VemR;D12:GGATAG	0	1	3	2	0	2	1	13	13	38	34	43	0	0	7	2
EEF2;VemR;D12:GTATGC	0	0	0	0	0	0	2	4	6	19	19	36	0	1	3	2
EEF2;VemR;D12:GTCTCA	0	0	1	0	1	1	1	4	8	13	14	27	3	0	5	10
EEF2;VemR;D12:GTCTTG	0	3	2	3	0	0	1	8	3	21	22	29	1	1	7	1
EEF2;VemR;D12:GTGACA	0	0	1	1	0	2	1	5	5	17	29	33	2	0	5	0
EEF2;VemR;D12:GTGAGT	0	0	2	4	0	1	0	6	3	20	24	34	2	0	3	4
EEF2;VemR;D12:GTGGAT	0	1	1	2	0	0	0	6	13	19	35	43	0	0	7	5
EEF2;VemR;D12:GTGGTA	0	1	1	2	0	1	2	4	3	13	25	22	1	0	4	2
EEF2;VemR;D12:TAAGGC	0	0	4	1	1	2	1	8	5	26	12	33	3	0	17	5
EEF2;VemR;D12:TCACGT	0	1	2	1	0	0	4	8	8	27	36	42	1	0	8	2
EEF2;VemR;D12:TCATGC	0	1	2	3	0	4	1	5	7	21	34	31	3	0	9	1
EEF2;VemR;D12:TCCGAA	0	1	1	2	1	1	5	7	4	15	16	24	1	0	4	9
EEF2;VemR;D12:TCCTTC	0	0	2	0	0	0	0	5	1	7	16	21	1	0	4	1
EEF2;VemR;D12:TCGCAA	0	0	2	1	1	0	2	3	4	18	21	20	1	0	3	4
EEF2;VemR;D12:TCGTCA	0	1	0	4	0	1	1	2	8	22	36	29	1	1	8	1
EEF2;VemR;D12:TGGCAT	0	0	0	0	0	0	1	3	3	12	14	15	1	0	1	0
EEF2;VemR;D12:TGGTTC	0	1	2	2	2	1	1	3	3	9	21	20	2	0	11	1
EEF2;VemR;D12:TGTCGT	0	0	2	0	1	0	0	4	4	15	19	23	1	0	7	2
EEF2;VemR;D12:TTCACG	0	1	1	0	0	0	0	1	3	16	12	11	0	0	3	2
EEF2;VemR;D12:TTGCGA	0	0	0	4	0	2	4	5	7	20	22	28	0	0	3	0
EEF2;VemR;D12:TTGCTG	0	0	2	2	0	1	2	3	5	12	14	14	1	0	2	3
EEF2;VemR;E01:AACACG	0	0	3	0	1	0	2	7	5	21	26	34	0	0	1	2
EEF2;VemR;E01:AACCGT	0	1	0	0	0	1	2	11	9	47	59	73	1	0	1	8
EEF2;VemR;E01:ACCAAG	0	0	2	2	1	0	2	8	7	34	39	55	0	1	8	3
EEF2;VemR;E01:ACCTGT	1	0	0	0	0	0	0	5	1	9	17	20	2	0	4	3
EEF2;VemR;E01:ACGAAC	0	0	1	0	0	0	0	10	3	21	25	34	3	0	10	0
EEF2;VemR;E01:ACTGCT	0	3	2	1	0	3	4	8	10	24	27	26	2	0	8	2
EEF2;VemR;E01:AGCACA	0	1	0	0	1	0	3	10	8	35	42	45	3	0	8	8
EEF2;VemR;E01:AGTCGA	0	0	1	2	1	1	1	9	8	25	24	51	1	0	8	4
EEF2;VemR;E01:ATCAGG	0	2	1	2	1	2	1	7	9	48	50	45	0	0	4	2
EEF2;VemR;E01:ATTGCC	0	1	3	2	1	1	0	7	10	30	29	33	2	0	7	2
EEF2;VemR;E01:CAAGTG	0	0	2	1	0	2	3	8	4	24	50	47	0	0	5	1
EEF2;VemR;E01:CAGAAC	0	0	0	4	0	2	0	3	2	4	3	5	0	0	4	0
EEF2;VemR;E01:CAGACA	0	0	1	1	0	2	2	6	8	36	26	32	0	0	10	6
EEF2;VemR;E01:CAGTGA	0	1	2	2	1	1	1	4	6	24	20	25	2	0	6	1
EEF2;VemR;E01:CATACG	0	2	1	3	0	0	1	11	5	21	36	39	1	0	3	2
EEF2;VemR;E01:CATTGG	0	1	1	1	0	1	2	10	2	34	32	32	1	1	4	0
EEF2;VemR;E01:CCATTC	0	1	0	4	1	1	2	4	4	21	30	24	0	0	3	0
EEF2;VemR;E01:CCTCTT	0	0	1	0	0	0	0	4	5	9	14	21	0	0	3	3
EEF2;VemR;E01:CCTTCT	0	0	0	0	0	3	4	7	7	19	28	45	2	1	7	5
EEF2;VemR;E01:CGAAGT	0	1	0	1	1	3	1	10	11	49	38	46	1	0	8	6
EEF2;VemR;E01:CGATGA	0	0	0	2	0	2	1	1	5	23	39	36	1	0	6	6
EEF2;VemR;E01:CGTACT	0	1	2	0	0	2	1	8	11	32	38	71	0	0	4	1
EEF2;VemR;E01:CGTCAT	0	2	1	3	0	0	2	7	3	25	27	33	5	0	0	3
EEF2;VemR;E01:CTAACG	1	0	2	1	0	1	0	7	0	13	26	26	0	0	0	1
EEF2;VemR;E01:CTACCA	0	0	0	2	0	2	2	7	5	21	23	28	2	0	5	1
EEF2;VemR;E01:CTAGCT	0	3	2	1	1	3	1	7	11	36	41	46	4	0	6	2
EEF2;VemR;E01:CTGTGT	0	0	2	0	1	1	2	9	10	24	30	30	0	0	5	1
EEF2;VemR;E01:CTTCTC	0	0	1	2	0	0	2	4	9	24	46	50	0	0	6	2
EEF2;VemR;E01:CTTGAC	0	0	1	2	3	1	3	9	16	38	67	74	1	1	15	3
EEF2;VemR;E01:GAAGGA	0	1	0	2	3	1	2	19	13	43	52	53	0	0	7	7
EEF2;VemR;E01:GACAAC	0	0	1	4	0	2	3	12	13	56	59	68	4	0	5	3
EEF2;VemR;E01:GATGTG	0	2	2	5	0	0	1	11	11	30	42	55	3	0	9	5
EEF2;VemR;E01:GCAAGT	0	1	2	2	0	1	0	6	5	33	46	44	3	0	12	6
EEF2;VemR;E01:GCACTT	0	2	0	2	0	0	1	6	5	16	24	39	1	0	10	1
EEF2;VemR;E01:GCTCAT	0	2	2	4	0	4	1	15	6	36	51	39	0	0	9	1
EEF2;VemR;E01:GGAACT	0	0	0	1	3	2	2	3	6	20	26	39	1	1	6	5
EEF2;VemR;E01:GGATAG	0	2	1	0	0	0	2	24	6	46	57	79	2	0	3	1
EEF2;VemR;E01:GTATGC	284	1943	3281	4460	1875	2815	3412	5819	6059	8248	8930	8371	521	75	2672	1261
EEF2;VemR;E01:GTCTCA	0	1	2	0	1	3	0	8	6	29	26	33	1	0	11	3
EEF2;VemR;E01:GTCTTG	0	2	1	1	2	3	3	11	9	29	40	55	0	0	3	6
EEF2;VemR;E01:GTGACA	0	2	3	5	1	2	4	9	8	30	42	39	1	0	3	3
EEF2;VemR;E01:GTGAGT	0	1	0	1	0	2	3	4	3	32	33	51	3	0	10	3
EEF2;VemR;E01:GTGGAT	0	1	1	2	4	0	2	13	11	32	40	56	0	0	5	3
EEF2;VemR;E01:GTGGTA	0	3	0	2	0	1	3	6	6	16	26	35	0	0	0	4
EEF2;VemR;E01:TAAGGC	0	1	1	0	3	2	2	10	9	30	49	31	2	0	8	5
EEF2;VemR;E01:TCACGT	1	1	0	3	0	2	2	11	6	41	45	43	1	0	5	1
EEF2;VemR;E01:TCATGC	0	0	3	2	0	1	1	4	6	31	43	37	3	0	5	3
EEF2;VemR;E01:TCCGAA	0	0	2	0	1	0	1	7	7	21	27	36	0	0	3	2
EEF2;VemR;E01:TCCTTC	0	1	0	0	0	0	0	11	5	11	17	30	0	0	0	0
EEF2;VemR;E01:TCGCAA	0	1	1	3	1	2	1	10	5	21	40	38	1	0	3	4
EEF2;VemR;E01:TCGTCA	0	0	0	3	0	1	1	4	7	29	35	40	0	0	4	0
EEF2;VemR;E01:TGGCAT	0	1	1	0	0	0	1	5	1	14	19	20	1	0	4	1
EEF2;VemR;E01:TGGTTC	0	1	1	3	0	0	1	7	4	16	33	21	0	0	10	2
EEF2;VemR;E01:TGTCGT	0	0	1	2	0	1	2	5	3	16	25	32	1	0	8	1
EEF2;VemR;E01:TTCACG	0	0	1	2	0	1	3	1	7	19	14	23	1	0	3	2
EEF2;VemR;E01:TTGCGA	0	1	3	5	1	2	2	6	2	21	26	29	0	1	7	5
EEF2;VemR;E01:TTGCTG	0	0	1	1	0	1	0	4	1	8	10	13	0	0	1	2
EEF2;VemR;E02:AACACG	0	1	2	4	2	1	2	10	10	41	54	57	1	0	6	3
EEF2;VemR;E02:AACCGT	1	2	2	4	1	2	6	33	20	82	110	113	2	0	4	3
EEF2;VemR;E02:ACCAAG	0	3	2	4	1	8	3	22	21	67	68	99	1	1	12	3
EEF2;VemR;E02:ACCTGT	0	0	0	3	0	0	0	6	3	36	31	42	0	0	4	0
EEF2;VemR;E02:ACGAAC	0	0	1	4	1	1	4	19	10	54	47	63	2	0	5	3
EEF2;VemR;E02:ACTGCT	1	2	2	4	0	3	1	13	8	28	36	66	1	0	3	1
EEF2;VemR;E02:AGCACA	0	0	1	1	1	3	4	19	17	65	93	97	1	0	3	1
EEF2;VemR;E02:AGTCGA	0	1	2	1	2	3	4	18	6	59	49	60	1	0	8	2
EEF2;VemR;E02:ATCAGG	0	0	2	3	0	1	8	20	16	74	96	109	0	0	6	2
EEF2;VemR;E02:ATTGCC	0	1	2	3	2	6	7	15	22	55	65	82	0	0	7	5
EEF2;VemR;E02:CAAGTG	1	3	3	3	3	3	4	11	20	64	77	82	0	0	3	2
EEF2;VemR;E02:CAGAAC	0	1	6	1	1	0	6	3	6	7	10	4	0	0	2	2
EEF2;VemR;E02:CAGACA	0	2	2	4	1	2	3	17	10	52	65	80	1	0	8	1
EEF2;VemR;E02:CAGTGA	0	1	0	3	0	2	1	5	10	33	44	54	3	0	4	2
EEF2;VemR;E02:CATACG	0	3	2	4	3	4	0	16	13	59	58	58	0	0	5	2
EEF2;VemR;E02:CATTGG	0	1	1	2	1	4	2	16	13	31	44	67	1	0	6	4
EEF2;VemR;E02:CCATTC	0	1	2	1	0	0	2	18	6	39	41	52	0	1	7	4
EEF2;VemR;E02:CCTCTT	0	3	2	6	0	3	2	5	6	29	41	38	0	0	2	1
EEF2;VemR;E02:CCTTCT	0	1	5	1	3	3	5	11	15	52	65	76	2	0	8	4
EEF2;VemR;E02:CGAAGT	0	1	2	4	2	5	1	15	18	56	76	87	1	0	9	3
EEF2;VemR;E02:CGATGA	1	0	1	1	2	1	3	7	16	53	59	55	0	1	5	1
EEF2;VemR;E02:CGTACT	1	0	3	3	2	2	7	12	11	73	86	115	0	0	4	3
EEF2;VemR;E02:CGTCAT	0	0	1	1	1	0	4	13	7	41	65	63	2	0	3	1
EEF2;VemR;E02:CTAACG	0	2	2	0	1	1	0	10	6	27	52	48	0	0	2	1
EEF2;VemR;E02:CTACCA	0	3	3	3	0	3	3	15	13	41	48	36	0	0	8	1
EEF2;VemR;E02:CTAGCT	0	1	4	6	1	2	5	27	18	59	71	92	0	0	5	1
EEF2;VemR;E02:CTGTGT	0	1	2	2	1	1	1	15	13	49	61	69	2	0	12	0
EEF2;VemR;E02:CTTCTC	0	0	2	5	3	2	1	11	20	46	76	92	2	0	6	3
EEF2;VemR;E02:CTTGAC	2	2	3	2	0	2	0	22	21	81	114	113	5	0	10	5
EEF2;VemR;E02:GAAGGA	0	0	2	4	2	5	2	18	17	76	85	102	3	0	8	2
EEF2;VemR;E02:GACAAC	2	0	2	1	2	4	3	22	16	62	94	123	4	1	7	5
EEF2;VemR;E02:GATGTG	0	1	1	5	3	4	1	18	12	55	92	102	0	0	15	6
EEF2;VemR;E02:GCAAGT	0	1	1	0	0	2	2	23	11	61	70	94	3	0	13	6
EEF2;VemR;E02:GCACTT	0	0	3	2	3	4	5	10	8	32	54	78	2	0	7	4
EEF2;VemR;E02:GCTCAT	2	5	5	4	0	3	2	14	6	66	79	109	2	1	2	4
EEF2;VemR;E02:GGAACT	0	1	1	2	1	1	4	17	4	54	65	70	2	0	5	4
EEF2;VemR;E02:GGATAG	528	4021	6727	8878	4065	4933	6326	10784	10773	15069	16445	15488	750	112	3496	1498
EEF2;VemR;E02:GTATGC	0	0	4	3	0	0	0	8	5	48	56	74	2	1	9	1
EEF2;VemR;E02:GTCTCA	0	3	3	2	0	1	3	17	12	49	43	56	1	0	4	1
EEF2;VemR;E02:GTCTTG	0	1	5	3	0	4	8	18	14	68	88	97	4	0	9	4
EEF2;VemR;E02:GTGACA	0	0	4	1	2	0	1	18	12	45	72	71	0	0	3	4
EEF2;VemR;E02:GTGAGT	0	0	1	2	2	3	0	18	10	57	71	84	0	0	7	4
EEF2;VemR;E02:GTGGAT	1	3	5	3	2	1	4	28	22	81	91	107	1	0	14	6
EEF2;VemR;E02:GTGGTA	0	3	1	1	0	1	2	11	7	40	42	57	0	0	3	0
EEF2;VemR;E02:TAAGGC	1	0	1	0	0	3	3	10	11	62	52	81	1	0	3	3
EEF2;VemR;E02:TCACGT	0	1	5	4	3	5	3	26	16	66	85	117	2	0	6	1
EEF2;VemR;E02:TCATGC	0	1	2	1	2	2	5	15	16	43	73	73	1	0	8	3
EEF2;VemR;E02:TCCGAA	0	2	2	3	2	0	2	11	8	31	52	67	0	0	5	4
EEF2;VemR;E02:TCCTTC	0	3	1	4	2	1	5	16	12	33	37	44	0	2	1	3
EEF2;VemR;E02:TCGCAA	0	3	4	1	0	4	1	15	13	50	56	58	1	0	2	2
EEF2;VemR;E02:TCGTCA	0	3	2	5	2	2	3	8	18	57	72	92	5	0	4	3
EEF2;VemR;E02:TGGCAT	0	1	2	4	2	0	2	6	2	24	24	36	0	0	2	1
EEF2;VemR;E02:TGGTTC	0	1	2	5	2	2	0	10	9	29	58	54	0	0	8	3
EEF2;VemR;E02:TGTCGT	0	1	1	1	0	2	2	12	14	35	43	51	0	0	5	2
EEF2;VemR;E02:TTCACG	0	2	0	3	1	2	3	9	10	27	36	45	0	0	5	3
EEF2;VemR;E02:TTGCGA	0	1	2	1	2	3	3	11	15	31	48	75	3	2	6	3
EEF2;VemR;E02:TTGCTG	0	0	2	2	2	1	2	5	9	19	31	33	1	0	2	3
HPRT intron;VemR;D07:AACACG	0	1	1	1	1	1	1	13	8	22	35	48	5	0	21	8
HPRT intron;VemR;D07:AACCGT	0	0	3	2	1	3	5	21	21	62	66	104	11	1	56	21
HPRT intron;VemR;D07:ACCAAG	0	0	1	5	1	1	0	11	9	59	66	79	5	1	22	18
HPRT intron;VemR;D07:ACCTGT	0	2	0	4	5	2	6	6	5	30	30	33	2	1	8	7
HPRT intron;VemR;D07:ACGAAC	0	0	1	1	1	1	2	9	13	28	39	46	6	1	25	7
HPRT intron;VemR;D07:ACTGCT	1	0	0	0	1	2	3	6	7	22	27	36	2	2	18	7
HPRT intron;VemR;D07:AGCACA	0	0	3	3	2	4	2	11	12	52	56	69	3	2	29	21
HPRT intron;VemR;D07:AGTCGA	0	1	0	1	0	1	5	7	7	23	50	48	5	0	13	15
HPRT intron;VemR;D07:ATCAGG	1	1	2	0	0	2	2	18	13	39	60	66	6	1	21	9
HPRT intron;VemR;D07:ATTGCC	0	0	4	4	2	3	0	13	10	37	48	42	0	1	16	8
HPRT intron;VemR;D07:CAAGTG	343	2663	4253	6282	2563	3772	4549	7638	8185	10167	11660	10992	2033	362	9417	4339
HPRT intron;VemR;D07:CAGAAC	0	0	1	1	1	1	0	2	4	1	2	6	0	0	10	0
HPRT intron;VemR;D07:CAGACA	0	0	1	3	0	0	1	18	10	37	48	56	5	0	21	7
HPRT intron;VemR;D07:CAGTGA	0	0	0	0	2	0	1	1	5	27	26	38	9	1	30	12
HPRT intron;VemR;D07:CATACG	0	0	2	3	2	1	4	11	10	34	44	56	1	1	20	11
HPRT intron;VemR;D07:CATTGG	0	2	1	2	0	2	2	13	9	24	36	53	3	1	15	12
HPRT intron;VemR;D07:CCATTC	0	0	1	4	0	1	2	9	9	24	40	31	2	0	10	1
HPRT intron;VemR;D07:CCTCTT	0	0	0	2	0	2	2	9	4	14	27	26	4	0	13	5
HPRT intron;VemR;D07:CCTTCT	0	1	1	3	3	2	2	13	17	25	50	58	7	1	18	10
HPRT intron;VemR;D07:CGAAGT	0	3	0	1	0	1	1	21	7	39	47	69	5	1	25	8
HPRT intron;VemR;D07:CGATGA	0	0	2	2	0	1	1	14	15	33	43	58	5	2	11	9
HPRT intron;VemR;D07:CGTACT	0	1	1	1	0	4	2	16	3	44	64	77	3	0	11	10
HPRT intron;VemR;D07:CGTCAT	0	1	1	2	1	1	3	10	5	31	46	66	7	0	16	6
HPRT intron;VemR;D07:CTAACG	0	2	1	1	1	2	1	8	7	15	26	33	2	1	12	1
HPRT intron;VemR;D07:CTACCA	0	1	1	3	0	2	6	9	7	22	36	43	12	0	18	8
HPRT intron;VemR;D07:CTAGCT	0	1	4	4	3	5	1	13	9	44	53	55	7	0	40	23
HPRT intron;VemR;D07:CTGTGT	0	2	4	4	1	1	5	15	15	29	40	45	2	1	25	15
HPRT intron;VemR;D07:CTTCTC	0	2	1	0	0	2	0	16	14	53	50	68	4	1	26	20
HPRT intron;VemR;D07:CTTGAC	0	2	4	1	0	1	2	14	13	41	75	58	9	0	32	21
HPRT intron;VemR;D07:GAAGGA	0	1	3	2	1	4	3	15	11	32	61	67	6	0	16	15
HPRT intron;VemR;D07:GACAAC	0	5	1	1	0	0	4	18	8	36	64	67	3	0	11	7
HPRT intron;VemR;D07:GATGTG	0	2	2	3	1	2	3	15	10	36	43	69	3	0	12	10
HPRT intron;VemR;D07:GCAAGT	0	3	1	4	1	1	1	15	10	48	57	48	2	0	29	19
HPRT intron;VemR;D07:GCACTT	0	0	4	1	0	0	2	6	15	15	38	42	5	0	12	10
HPRT intron;VemR;D07:GCTCAT	0	0	2	5	1	4	2	16	6	35	39	66	7	1	21	8
HPRT intron;VemR;D07:GGAACT	0	2	1	2	0	0	3	7	10	27	28	31	1	0	16	9
HPRT intron;VemR;D07:GGATAG	0	4	4	4	2	0	5	16	14	71	85	87	6	0	26	18
HPRT intron;VemR;D07:GTATGC	0	0	0	0	0	1	0	13	7	32	36	59	3	1	5	5
HPRT intron;VemR;D07:GTCTCA	0	1	1	3	0	1	1	10	8	27	39	33	4	0	20	8
HPRT intron;VemR;D07:GTCTTG	1	1	1	4	1	4	3	15	16	35	47	58	4	0	28	19
HPRT intron;VemR;D07:GTGACA	0	2	2	2	1	0	3	12	5	33	39	70	1	0	5	7
HPRT intron;VemR;D07:GTGAGT	0	1	2	2	0	5	4	7	6	43	48	49	3	0	14	15
HPRT intron;VemR;D07:GTGGAT	0	2	1	0	1	2	3	14	11	37	48	71	4	0	14	10
HPRT intron;VemR;D07:GTGGTA	0	2	2	0	0	1	1	8	10	34	41	32	3	0	16	5
HPRT intron;VemR;D07:TAAGGC	0	0	1	4	0	2	2	14	10	32	43	49	3	3	23	6
HPRT intron;VemR;D07:TCACGT	0	1	0	1	0	2	10	10	14	47	57	76	11	0	26	10
HPRT intron;VemR;D07:TCATGC	0	1	0	2	0	1	6	10	7	41	40	42	2	0	15	10
HPRT intron;VemR;D07:TCCGAA	0	0	0	1	0	2	2	11	6	23	31	47	4	1	35	10
HPRT intron;VemR;D07:TCCTTC	0	3	0	1	1	0	1	11	4	27	39	37	0	0	2	0
HPRT intron;VemR;D07:TCGCAA	0	1	2	3	1	2	1	12	7	30	33	52	2	0	11	7
HPRT intron;VemR;D07:TCGTCA	1	2	3	4	0	1	4	9	11	55	51	57	4	0	21	9
HPRT intron;VemR;D07:TGGCAT	0	1	2	3	1	1	0	4	4	14	17	18	2	0	14	12
HPRT intron;VemR;D07:TGGTTC	0	1	2	0	1	0	2	8	6	21	29	45	2	1	14	4
HPRT intron;VemR;D07:TGTCGT	1	0	2	6	0	2	5	12	4	31	40	41	6	0	15	7
HPRT intron;VemR;D07:TTCACG	1	0	0	0	0	1	2	6	8	17	24	29	1	1	14	9
HPRT intron;VemR;D07:TTGCGA	0	0	0	2	0	2	0	5	3	30	39	51	9	1	27	9
HPRT intron;VemR;D07:TTGCTG	0	0	0	1	1	2	3	6	6	26	19	23	3	0	7	6
HPRT intron;VemR;D08:AACACG	0	1	1	3	2	4	2	8	13	30	36	36	4	1	21	6
HPRT intron;VemR;D08:AACCGT	0	3	1	4	0	2	2	16	10	68	70	85	4	0	40	14
HPRT intron;VemR;D08:ACCAAG	0	2	1	6	0	1	5	16	16	45	50	64	4	1	27	27
HPRT intron;VemR;D08:ACCTGT	0	0	1	3	0	4	3	8	3	25	19	34	4	1	31	9
HPRT intron;VemR;D08:ACGAAC	0	0	2	1	1	0	0	12	9	32	36	47	6	1	42	22
HPRT intron;VemR;D08:ACTGCT	0	0	0	3	0	0	3	10	16	27	29	42	2	1	25	10
HPRT intron;VemR;D08:AGCACA	0	4	0	3	2	2	3	16	7	45	58	68	5	2	40	14
HPRT intron;VemR;D08:AGTCGA	1	3	1	3	0	0	1	14	12	31	38	47	4	3	34	14
HPRT intron;VemR;D08:ATCAGG	0	2	2	5	7	5	3	28	9	46	61	82	7	1	41	15
HPRT intron;VemR;D08:ATTGCC	0	1	2	3	1	3	1	12	7	45	48	49	5	0	16	21
HPRT intron;VemR;D08:CAAGTG	0	1	2	3	3	2	7	16	14	44	54	50	3	0	18	2
HPRT intron;VemR;D08:CAGAAC	1	3	2	1	0	1	0	3	0	2	1	8	1	0	2	5
HPRT intron;VemR;D08:CAGACA	0	3	2	4	1	1	6	7	10	30	37	54	9	2	30	16
HPRT intron;VemR;D08:CAGTGA	0	0	0	2	2	0	2	10	8	26	24	41	5	0	33	17
HPRT intron;VemR;D08:CATACG	0	0	1	3	0	1	0	13	9	37	51	49	4	0	24	5
HPRT intron;VemR;D08:CATTGG	0	0	0	2	1	1	2	6	9	26	44	38	8	1	21	3
HPRT intron;VemR;D08:CCATTC	0	1	2	4	1	4	2	9	8	27	31	40	2	0	17	4
HPRT intron;VemR;D08:CCTCTT	0	1	0	1	0	0	1	5	9	24	17	21	3	0	25	5
HPRT intron;VemR;D08:CCTTCT	0	0	2	3	0	0	4	7	8	25	54	56	5	2	23	10
HPRT intron;VemR;D08:CGAAGT	371	2580	4201	5926	2472	3725	4298	7731	7841	10781	11761	10952	2836	457	12365	5710
HPRT intron;VemR;D08:CGATGA	0	2	0	2	3	4	4	11	6	38	41	37	12	0	37	17
HPRT intron;VemR;D08:CGTACT	0	1	1	2	2	2	1	10	14	45	60	66	1	2	17	14
HPRT intron;VemR;D08:CGTCAT	0	0	1	3	0	1	1	7	7	37	41	62	7	1	19	10
HPRT intron;VemR;D08:CTAACG	0	0	2	2	2	2	0	8	6	18	34	43	0	0	8	11
HPRT intron;VemR;D08:CTACCA	0	1	1	3	1	2	2	9	6	32	36	45	4	1	28	6
HPRT intron;VemR;D08:CTAGCT	0	0	2	2	0	2	2	13	7	49	68	65	5	4	30	16
HPRT intron;VemR;D08:CTGTGT	0	1	3	2	0	3	2	11	10	41	34	50	6	2	24	12
HPRT intron;VemR;D08:CTTCTC	0	2	0	6	0	2	2	16	7	37	64	69	5	3	42	19
HPRT intron;VemR;D08:CTTGAC	0	1	1	2	1	2	1	17	20	57	84	76	10	3	55	19
HPRT intron;VemR;D08:GAAGGA	0	0	4	1	0	1	4	13	10	48	54	61	8	0	17	12
HPRT intron;VemR;D08:GACAAC	0	0	2	5	1	2	5	23	13	54	65	77	7	2	29	16
HPRT intron;VemR;D08:GATGTG	0	1	1	3	2	3	1	12	12	23	42	49	7	3	20	10
HPRT intron;VemR;D08:GCAAGT	0	0	2	2	1	0	2	11	16	38	65	69	4	0	33	23
HPRT intron;VemR;D08:GCACTT	0	2	0	0	1	0	2	9	10	28	37	54	3	0	12	11
HPRT intron;VemR;D08:GCTCAT	0	0	0	2	3	0	3	13	19	51	57	71	7	0	31	18
HPRT intron;VemR;D08:GGAACT	0	3	1	0	0	2	2	13	12	17	31	51	5	1	28	17
HPRT intron;VemR;D08:GGATAG	0	2	1	7	0	6	4	18	14	78	74	81	15	1	37	12
HPRT intron;VemR;D08:GTATGC	0	1	1	2	1	5	1	9	4	39	32	38	0	0	10	3
HPRT intron;VemR;D08:GTCTCA	0	0	4	2	0	1	1	7	7	26	44	43	1	0	24	16
HPRT intron;VemR;D08:GTCTTG	1	2	1	4	0	1	6	11	7	37	42	56	5	1	23	15
HPRT intron;VemR;D08:GTGACA	0	1	0	1	0	3	6	13	10	47	49	71	0	0	13	3
HPRT intron;VemR;D08:GTGAGT	0	0	1	3	1	0	2	10	13	36	74	69	4	0	24	14
HPRT intron;VemR;D08:GTGGAT	0	1	1	3	0	2	4	19	7	46	54	58	9	3	33	16
HPRT intron;VemR;D08:GTGGTA	0	4	1	0	0	2	0	10	9	37	35	45	4	0	16	14
HPRT intron;VemR;D08:TAAGGC	0	1	3	2	1	1	3	13	8	35	46	72	6	1	25	13
HPRT intron;VemR;D08:TCACGT	0	0	0	4	1	1	10	17	14	45	68	66	7	0	30	18
HPRT intron;VemR;D08:TCATGC	0	2	0	1	1	0	1	17	6	37	44	52	3	0	23	10
HPRT intron;VemR;D08:TCCGAA	0	1	0	4	1	1	2	8	8	26	35	42	5	3	23	12
HPRT intron;VemR;D08:TCCTTC	1	1	2	3	3	1	3	3	6	25	33	28	1	1	13	6
HPRT intron;VemR;D08:TCGCAA	0	2	2	4	2	2	1	8	7	51	34	44	7	2	22	7
HPRT intron;VemR;D08:TCGTCA	1	1	1	6	1	3	3	14	13	39	51	56	5	2	22	22
HPRT intron;VemR;D08:TGGCAT	0	2	1	3	0	4	1	8	9	19	19	26	1	1	11	3
HPRT intron;VemR;D08:TGGTTC	1	1	1	0	0	3	2	11	6	17	32	39	2	1	27	9
HPRT intron;VemR;D08:TGTCGT	0	1	2	1	0	3	3	12	8	42	56	38	6	0	24	8
HPRT intron;VemR;D08:TTCACG	0	1	0	0	0	3	0	12	5	19	22	34	4	1	24	9
HPRT intron;VemR;D08:TTGCGA	0	1	2	3	1	1	2	3	7	37	48	48	9	1	26	17
HPRT intron;VemR;D08:TTGCTG	0	2	1	2	0	4	3	8	7	15	23	29	0	0	9	5
HPRT intron;VemR;D09:AACACG	0	1	1	4	1	3	1	9	3	8	26	23	4	0	10	8
HPRT intron;VemR;D09:AACCGT	1	1	3	2	1	2	6	16	7	41	69	65	4	0	16	11
HPRT intron;VemR;D09:ACCAAG	0	0	3	5	0	2	3	9	7	27	36	53	7	1	16	11
HPRT intron;VemR;D09:ACCTGT	0	0	2	1	1	2	0	3	6	18	14	21	2	0	29	5
HPRT intron;VemR;D09:ACGAAC	0	0	1	2	1	0	1	3	3	15	26	28	2	0	26	9
HPRT intron;VemR;D09:ACTGCT	0	0	1	1	0	1	2	2	6	13	17	15	1	0	9	2
HPRT intron;VemR;D09:AGCACA	1	0	1	1	0	0	3	10	4	27	42	53	7	0	30	5
HPRT intron;VemR;D09:AGTCGA	0	2	3	4	1	2	2	12	10	27	24	26	4	0	15	12
HPRT intron;VemR;D09:ATCAGG	0	2	1	2	2	4	3	9	10	17	28	36	3	0	16	7
HPRT intron;VemR;D09:ATTGCC	1	0	1	4	2	0	0	3	9	22	33	32	2	1	15	5
HPRT intron;VemR;D09:CAAGTG	0	4	1	2	1	2	1	11	8	29	38	47	2	1	5	1
HPRT intron;VemR;D09:CAGAAC	0	0	0	1	1	0	2	2	1	2	6	2	1	0	2	0
HPRT intron;VemR;D09:CAGACA	0	0	1	2	0	0	4	8	9	21	28	24	5	1	15	12
HPRT intron;VemR;D09:CAGTGA	1	2	2	2	0	0	1	8	2	15	29	22	8	1	19	11
HPRT intron;VemR;D09:CATACG	0	0	2	3	0	0	1	6	2	22	23	17	1	0	22	7
HPRT intron;VemR;D09:CATTGG	0	1	3	0	1	2	1	5	4	18	26	40	1	0	18	14
HPRT intron;VemR;D09:CCATTC	0	0	0	1	1	0	1	9	4	13	17	18	4	2	19	8
HPRT intron;VemR;D09:CCTCTT	1	1	3	0	0	2	2	7	1	12	14	17	1	0	3	2
HPRT intron;VemR;D09:CCTTCT	3	6	23	30	10	21	31	35	63	90	106	84	22	3	113	47
HPRT intron;VemR;D09:CGAAGT	0	2	1	1	0	1	4	2	9	32	31	46	1	0	14	9
HPRT intron;VemR;D09:CGATGA	0	0	4	1	1	1	3	6	8	25	26	28	5	0	11	2
HPRT intron;VemR;D09:CGTACT	1	0	2	1	1	0	3	5	8	21	41	38	4	0	17	6
HPRT intron;VemR;D09:CGTCAT	0	0	0	1	0	0	0	8	1	23	19	32	2	0	13	6
HPRT intron;VemR;D09:CTAACG	0	0	1	3	0	0	0	5	2	7	12	19	2	0	5	4
HPRT intron;VemR;D09:CTACCA	0	0	3	1	0	1	4	9	4	27	27	21	1	1	17	7
HPRT intron;VemR;D09:CTAGCT	0	1	2	0	0	1	0	8	3	25	32	34	3	1	16	3
HPRT intron;VemR;D09:CTGTGT	0	0	0	1	0	3	2	3	7	21	15	23	7	0	9	4
HPRT intron;VemR;D09:CTTCTC	0	3	1	3	0	3	1	14	7	23	35	40	2	1	7	9
HPRT intron;VemR;D09:CTTGAC	1	0	0	1	2	1	2	12	9	50	42	44	3	0	21	5
HPRT intron;VemR;D09:GAAGGA	0	0	1	0	0	3	2	9	3	42	30	41	3	0	19	13
HPRT intron;VemR;D09:GACAAC	1	1	1	0	1	1	3	12	5	36	44	42	1	1	17	6
HPRT intron;VemR;D09:GATGTG	0	0	0	4	1	2	1	7	3	32	36	30	3	1	20	8
HPRT intron;VemR;D09:GCAAGT	0	0	2	1	0	1	3	7	8	26	25	34	4	0	25	9
HPRT intron;VemR;D09:GCACTT	0	0	0	1	1	1	2	4	6	11	17	22	1	1	13	5
HPRT intron;VemR;D09:GCTCAT	0	2	2	1	0	1	3	6	8	30	43	56	6	1	15	11
HPRT intron;VemR;D09:GGAACT	0	0	0	1	2	0	1	4	4	22	32	25	1	0	9	8
HPRT intron;VemR;D09:GGATAG	0	1	2	1	2	1	2	12	10	44	50	52	6	0	20	7
HPRT intron;VemR;D09:GTATGC	0	0	0	0	0	0	0	4	2	28	27	26	2	0	8	2
HPRT intron;VemR;D09:GTCTCA	1	0	2	4	0	1	1	6	5	30	18	24	6	1	17	9
HPRT intron;VemR;D09:GTCTTG	0	1	0	0	2	2	3	5	4	23	35	37	3	2	16	8
HPRT intron;VemR;D09:GTGACA	0	1	1	6	4	2	0	11	5	18	42	32	0	0	4	5
HPRT intron;VemR;D09:GTGAGT	0	1	0	0	1	1	0	5	7	14	30	35	1	0	12	7
HPRT intron;VemR;D09:GTGGAT	0	2	1	1	2	1	0	17	8	32	48	49	0	1	7	8
HPRT intron;VemR;D09:GTGGTA	0	0	0	1	3	1	2	12	8	15	19	23	2	0	9	6
HPRT intron;VemR;D09:TAAGGC	0	0	2	1	0	3	1	7	8	25	36	26	3	2	19	6
HPRT intron;VemR;D09:TCACGT	0	2	2	3	1	0	3	11	8	40	48	48	7	0	23	11
HPRT intron;VemR;D09:TCATGC	0	1	1	1	1	2	1	10	7	18	24	35	2	0	14	6
HPRT intron;VemR;D09:TCCGAA	0	1	1	3	0	1	2	5	6	21	23	18	4	1	17	8
HPRT intron;VemR;D09:TCCTTC	237	1598	2596	3650	1638	2121	2709	4584	4609	6406	6849	6532	1357	217	6309	2671
HPRT intron;VemR;D09:TCGCAA	1	0	1	1	5	1	1	7	4	16	24	33	0	0	8	5
HPRT intron;VemR;D09:TCGTCA	0	2	0	0	0	3	0	7	6	23	34	39	1	0	9	6
HPRT intron;VemR;D09:TGGCAT	0	1	3	1	0	0	0	4	3	17	9	16	1	0	10	3
HPRT intron;VemR;D09:TGGTTC	1	0	2	2	0	2	2	5	9	19	18	20	4	2	21	11
HPRT intron;VemR;D09:TGTCGT	1	0	3	2	1	1	1	8	6	18	17	21	2	1	17	6
HPRT intron;VemR;D09:TTCACG	0	3	1	1	1	2	0	3	0	11	19	16	1	0	9	7
HPRT intron;VemR;D09:TTGCGA	0	1	1	4	3	2	0	6	5	18	23	39	5	0	8	6
HPRT intron;VemR;D09:TTGCTG	0	1	2	1	0	1	1	8	1	9	12	14	4	0	4	6
HPRT intron;VemR;D10:AACACG	0	2	1	1	0	2	3	8	8	24	29	43	3	2	21	3
HPRT intron;VemR;D10:AACCGT	0	4	1	4	0	2	5	16	17	66	90	88	8	1	28	15
HPRT intron;VemR;D10:ACCAAG	0	2	2	2	4	1	2	18	11	55	64	75	4	1	24	12
HPRT intron;VemR;D10:ACCTGT	0	0	2	1	1	3	2	5	6	20	21	33	6	0	14	3
HPRT intron;VemR;D10:ACGAAC	0	1	0	1	1	1	2	10	9	24	37	46	6	0	22	6
HPRT intron;VemR;D10:ACTGCT	0	1	3	1	0	1	4	12	8	28	38	47	4	0	26	8
HPRT intron;VemR;D10:AGCACA	0	0	2	2	0	1	2	9	7	46	67	70	4	2	32	22
HPRT intron;VemR;D10:AGTCGA	0	4	4	4	0	3	0	21	13	41	35	47	1	1	34	11
HPRT intron;VemR;D10:ATCAGG	0	1	0	4	0	1	4	20	11	47	62	70	6	2	22	14
HPRT intron;VemR;D10:ATTGCC	0	2	3	5	2	1	2	10	13	38	66	69	3	0	20	12
HPRT intron;VemR;D10:CAAGTG	0	0	4	3	0	1	4	17	16	44	71	80	1	0	12	8
HPRT intron;VemR;D10:CAGAAC	0	2	3	4	1	2	0	0	2	5	13	11	3	0	12	3
HPRT intron;VemR;D10:CAGACA	1	1	1	6	2	1	4	9	9	28	38	46	2	0	32	18
HPRT intron;VemR;D10:CAGTGA	1	0	2	5	1	3	2	11	11	23	40	40	6	3	16	19
HPRT intron;VemR;D10:CATACG	0	0	2	1	1	2	1	12	6	41	47	70	2	1	14	4
HPRT intron;VemR;D10:CATTGG	0	0	2	2	0	0	2	14	8	31	46	56	7	0	20	7
HPRT intron;VemR;D10:CCATTC	0	2	0	0	1	2	3	6	8	19	30	38	2	0	8	6
HPRT intron;VemR;D10:CCTCTT	0	0	4	3	0	0	1	12	5	14	17	31	4	0	26	8
HPRT intron;VemR;D10:CCTTCT	0	1	2	5	0	1	3	21	9	36	41	54	12	0	49	23
HPRT intron;VemR;D10:CGAAGT	0	0	1	2	0	2	7	13	16	54	48	64	2	2	14	12
HPRT intron;VemR;D10:CGATGA	0	1	3	1	4	2	4	8	5	32	40	52	6	0	36	17
HPRT intron;VemR;D10:CGTACT	401	2688	4599	6201	2812	3592	4382	7752	8098	10815	11168	11440	2528	372	10631	4519
HPRT intron;VemR;D10:CGTCAT	0	0	4	3	0	2	6	6	12	36	47	58	8	3	27	14
HPRT intron;VemR;D10:CTAACG	0	0	0	6	0	2	3	8	3	25	26	34	3	0	8	7
HPRT intron;VemR;D10:CTACCA	0	2	2	0	1	1	1	8	1	28	35	52	10	0	25	15
HPRT intron;VemR;D10:CTAGCT	0	0	2	4	3	2	3	15	14	41	51	60	7	1	21	9
HPRT intron;VemR;D10:CTGTGT	0	3	4	5	1	2	0	20	7	31	43	69	5	0	43	16
HPRT intron;VemR;D10:CTTCTC	0	0	2	2	1	2	5	13	21	46	40	82	7	0	40	19
HPRT intron;VemR;D10:CTTGAC	0	1	6	3	0	0	1	19	10	50	80	88	12	0	34	18
HPRT intron;VemR;D10:GAAGGA	0	0	3	5	2	2	2	14	7	50	70	63	9	0	13	11
HPRT intron;VemR;D10:GACAAC	0	1	2	4	1	2	5	15	16	61	66	82	3	1	39	12
HPRT intron;VemR;D10:GATGTG	0	1	0	9	1	2	6	11	8	35	49	67	3	0	18	9
HPRT intron;VemR;D10:GCAAGT	0	2	0	2	0	3	1	21	11	51	59	74	4	0	21	11
HPRT intron;VemR;D10:GCACTT	0	1	1	2	0	1	1	6	5	22	28	41	3	3	27	7
HPRT intron;VemR;D10:GCTCAT	0	5	1	3	1	1	2	18	12	36	74	68	9	0	24	20
HPRT intron;VemR;D10:GGAACT	0	2	1	3	0	0	4	9	11	26	34	50	4	0	12	5
HPRT intron;VemR;D10:GGATAG	0	1	0	2	0	1	4	16	10	63	83	101	3	0	33	5
HPRT intron;VemR;D10:GTATGC	0	0	2	2	0	1	0	12	3	39	37	41	2	0	7	2
HPRT intron;VemR;D10:GTCTCA	0	0	1	5	0	3	0	8	8	27	37	46	2	2	17	22
HPRT intron;VemR;D10:GTCTTG	0	1	2	2	1	0	3	15	6	44	70	53	2	1	15	11
HPRT intron;VemR;D10:GTGACA	1	0	2	1	1	1	1	13	11	55	37	53	2	0	6	7
HPRT intron;VemR;D10:GTGAGT	0	3	4	4	2	3	0	15	8	41	51	70	6	0	26	13
HPRT intron;VemR;D10:GTGGAT	0	2	1	3	0	3	3	17	11	49	67	73	6	1	18	22
HPRT intron;VemR;D10:GTGGTA	0	0	0	1	0	1	2	15	12	32	32	43	2	0	11	13
HPRT intron;VemR;D10:TAAGGC	0	1	1	0	1	1	2	10	6	51	38	63	3	1	21	12
HPRT intron;VemR;D10:TCACGT	0	6	3	4	5	2	0	15	13	45	59	56	8	0	27	12
HPRT intron;VemR;D10:TCATGC	0	2	1	1	1	0	1	16	8	34	46	52	4	1	12	16
HPRT intron;VemR;D10:TCCGAA	0	0	0	2	2	1	2	9	10	29	24	40	3	1	10	4
HPRT intron;VemR;D10:TCCTTC	0	1	2	1	0	2	0	6	8	25	25	40	4	0	8	3
HPRT intron;VemR;D10:TCGCAA	0	1	1	1	1	2	3	10	11	22	39	50	7	1	27	5
HPRT intron;VemR;D10:TCGTCA	0	1	1	1	0	3	3	13	14	32	46	58	2	1	24	6
HPRT intron;VemR;D10:TGGCAT	0	2	1	1	0	1	2	4	9	12	24	28	4	0	13	4
HPRT intron;VemR;D10:TGGTTC	0	1	0	2	2	3	0	11	10	20	26	36	2	0	16	6
HPRT intron;VemR;D10:TGTCGT	0	0	0	1	0	2	0	9	7	30	41	40	3	0	11	7
HPRT intron;VemR;D10:TTCACG	0	1	2	3	1	4	0	10	6	27	27	20	3	1	17	2
HPRT intron;VemR;D10:TTGCGA	0	1	1	1	0	1	2	12	7	28	35	55	2	0	11	2
HPRT intron;VemR;D10:TTGCTG	0	2	1	3	0	1	3	6	5	20	19	34	2	1	16	3
HPRT intron;VemR;D11:AACACG	0	0	2	2	1	2	0	10	8	19	33	38	0	0	16	4
HPRT intron;VemR;D11:AACCGT	0	1	2	2	3	3	3	13	9	67	64	89	13	1	21	16
HPRT intron;VemR;D11:ACCAAG	0	1	4	3	0	2	1	12	13	43	50	69	5	1	22	14
HPRT intron;VemR;D11:ACCTGT	0	1	2	4	1	2	1	8	10	17	34	28	4	0	13	6
HPRT intron;VemR;D11:ACGAAC	0	0	1	4	1	0	3	10	7	22	30	37	5	2	28	9
HPRT intron;VemR;D11:ACTGCT	0	3	0	2	0	1	2	11	7	13	29	27	4	3	23	9
HPRT intron;VemR;D11:AGCACA	0	1	2	0	0	2	3	9	7	54	43	57	2	1	34	5
HPRT intron;VemR;D11:AGTCGA	0	0	0	1	0	2	1	6	10	32	51	38	6	1	26	16
HPRT intron;VemR;D11:ATCAGG	0	2	3	3	1	3	2	17	11	52	52	66	5	1	27	12
HPRT intron;VemR;D11:ATTGCC	0	0	1	0	1	3	1	10	17	29	41	45	7	1	23	10
HPRT intron;VemR;D11:CAAGTG	0	0	1	2	3	2	3	16	9	44	57	54	0	0	11	6
HPRT intron;VemR;D11:CAGAAC	0	0	1	1	0	4	2	1	3	4	4	9	0	0	5	1
HPRT intron;VemR;D11:CAGACA	1	1	5	1	2	1	0	7	9	26	47	45	11	0	30	13
HPRT intron;VemR;D11:CAGTGA	0	2	6	4	1	2	3	2	6	26	17	33	3	1	21	10
HPRT intron;VemR;D11:CATACG	0	0	2	4	1	3	1	9	15	25	37	48	2	0	19	6
HPRT intron;VemR;D11:CATTGG	0	1	2	3	0	2	2	10	4	28	33	41	6	1	15	6
HPRT intron;VemR;D11:CCATTC	1	3	5	3	0	1	3	9	8	22	37	34	5	0	17	11
HPRT intron;VemR;D11:CCTCTT	0	2	2	3	0	1	0	5	3	13	28	26	2	1	8	1
HPRT intron;VemR;D11:CCTTCT	0	1	0	2	1	1	3	8	13	32	40	59	9	1	25	5
HPRT intron;VemR;D11:CGAAGT	0	0	3	0	0	1	3	8	8	40	41	53	1	1	17	4
HPRT intron;VemR;D11:CGATGA	0	1	2	4	0	4	1	4	6	33	44	35	2	0	20	10
HPRT intron;VemR;D11:CGTACT	1	1	0	0	0	0	2	17	7	60	58	49	4	0	22	6
HPRT intron;VemR;D11:CGTCAT	0	3	1	3	0	1	5	13	12	30	41	43	0	0	18	9
HPRT intron;VemR;D11:CTAACG	0	0	2	4	0	2	3	9	7	18	38	25	1	0	5	3
HPRT intron;VemR;D11:CTACCA	1	3	2	2	1	2	0	7	11	29	33	40	8	1	26	13
HPRT intron;VemR;D11:CTAGCT	0	1	2	1	1	1	1	14	14	34	53	46	5	2	27	15
HPRT intron;VemR;D11:CTGTGT	0	2	1	1	1	0	3	11	10	37	32	41	5	0	24	10
HPRT intron;VemR;D11:CTTCTC	0	1	1	1	1	0	1	16	9	37	47	69	5	1	24	15
HPRT intron;VemR;D11:CTTGAC	0	2	4	1	1	2	2	15	14	53	71	68	4	0	23	13
HPRT intron;VemR;D11:GAAGGA	0	2	3	3	2	1	2	15	6	33	53	61	3	1	25	16
HPRT intron;VemR;D11:GACAAC	0	1	1	4	2	1	5	17	9	48	62	62	11	1	29	10
HPRT intron;VemR;D11:GATGTG	0	0	1	0	1	1	0	15	8	27	56	52	6	0	24	11
HPRT intron;VemR;D11:GCAAGT	0	1	3	2	0	0	6	3	11	40	52	55	7	1	24	15
HPRT intron;VemR;D11:GCACTT	0	2	3	5	1	3	4	10	4	34	31	35	8	0	22	10
HPRT intron;VemR;D11:GCTCAT	0	1	2	6	2	3	2	16	11	55	61	65	4	1	44	16
HPRT intron;VemR;D11:GGAACT	0	1	6	1	0	2	2	7	6	20	34	42	6	0	18	7
HPRT intron;VemR;D11:GGATAG	0	1	3	9	5	0	3	17	17	54	90	84	13	1	25	9
HPRT intron;VemR;D11:GTATGC	0	0	3	3	0	2	1	10	9	22	30	36	2	1	9	7
HPRT intron;VemR;D11:GTCTCA	1	1	2	2	1	0	2	9	2	31	34	40	2	0	27	8
HPRT intron;VemR;D11:GTCTTG	1	1	4	4	2	1	2	13	4	42	54	81	6	2	28	10
HPRT intron;VemR;D11:GTGACA	359	2400	3971	5646	2257	3336	4058	6822	6809	9189	10522	9521	903	129	4209	1901
HPRT intron;VemR;D11:GTGAGT	0	1	1	3	0	2	4	13	12	36	47	58	11	1	25	11
HPRT intron;VemR;D11:GTGGAT	0	0	3	4	1	5	4	14	8	41	78	76	4	2	23	10
HPRT intron;VemR;D11:GTGGTA	0	1	3	0	2	1	5	6	8	27	49	39	3	1	22	17
HPRT intron;VemR;D11:TAAGGC	1	2	1	1	0	1	1	9	10	31	37	53	11	1	15	7
HPRT intron;VemR;D11:TCACGT	0	1	3	4	3	4	5	23	15	36	61	57	6	3	20	11
HPRT intron;VemR;D11:TCATGC	0	1	0	1	0	1	4	11	5	33	42	48	2	0	21	5
HPRT intron;VemR;D11:TCCGAA	0	0	0	2	2	2	2	5	13	29	26	39	5	0	12	5
HPRT intron;VemR;D11:TCCTTC	0	0	2	5	2	0	0	7	6	20	39	39	6	0	8	9
HPRT intron;VemR;D11:TCGCAA	0	0	2	3	0	1	1	9	10	31	31	32	3	0	13	12
HPRT intron;VemR;D11:TCGTCA	0	1	1	1	0	1	2	16	4	27	45	42	3	1	22	10
HPRT intron;VemR;D11:TGGCAT	1	0	0	2	0	0	2	7	0	17	11	21	3	1	8	3
HPRT intron;VemR;D11:TGGTTC	0	1	0	0	0	1	2	5	6	19	27	29	0	0	7	1
HPRT intron;VemR;D11:TGTCGT	0	1	1	1	1	1	2	5	11	24	27	36	5	0	19	10
HPRT intron;VemR;D11:TTCACG	0	1	4	2	1	0	0	9	7	18	27	25	1	0	27	7
HPRT intron;VemR;D11:TTGCGA	0	0	1	0	0	2	0	12	9	25	29	39	2	0	14	8
HPRT intron;VemR;D11:TTGCTG	0	0	3	1	1	1	0	6	2	18	24	23	1	1	9	3
KEAP1;VemR;B03:AACACG	0	0	4	2	1	0	2	12	10	25	30	43	2	0	13	11
KEAP1;VemR;B03:AACCGT	1	1	4	2	0	5	3	15	29	68	82	88	5	0	28	15
KEAP1;VemR;B03:ACCAAG	0	2	2	3	4	2	3	23	13	44	62	84	9	0	29	10
KEAP1;VemR;B03:ACCTGT	0	0	2	2	1	1	2	5	6	21	33	36	2	0	7	9
KEAP1;VemR;B03:ACGAAC	0	1	1	4	1	3	1	12	11	35	34	57	1	0	28	9
KEAP1;VemR;B03:ACTGCT	0	1	1	4	2	1	1	9	8	27	35	34	4	0	24	7
KEAP1;VemR;B03:AGCACA	1	1	2	2	3	2	1	20	15	57	59	64	9	2	33	19
KEAP1;VemR;B03:AGTCGA	0	2	2	2	2	0	2	12	8	35	41	61	4	1	19	18
KEAP1;VemR;B03:ATCAGG	0	0	2	4	0	2	3	12	14	54	67	76	7	0	36	17
KEAP1;VemR;B03:ATTGCC	0	2	2	6	2	1	0	9	17	42	57	64	7	2	27	16
KEAP1;VemR;B03:CAAGTG	0	2	6	2	1	3	3	10	13	41	59	75	3	0	5	5
KEAP1;VemR;B03:CAGAAC	0	4	3	2	2	2	3	3	3	8	10	3	3	0	8	6
KEAP1;VemR;B03:CAGACA	0	1	1	2	4	5	3	13	13	37	51	54	2	0	28	19
KEAP1;VemR;B03:CAGTGA	0	0	0	4	0	3	6	7	5	17	32	27	8	0	17	18
KEAP1;VemR;B03:CATACG	0	2	2	3	1	3	0	4	10	31	48	51	6	1	5	2
KEAP1;VemR;B03:CATTGG	0	2	2	3	0	1	4	13	8	39	40	52	11	1	22	12
KEAP1;VemR;B03:CCATTC	0	2	4	3	4	0	2	16	14	20	38	44	3	0	33	18
KEAP1;VemR;B03:CCTCTT	0	0	4	4	1	1	3	12	6	25	25	21	5	1	17	12
KEAP1;VemR;B03:CCTTCT	0	1	1	4	0	2	3	15	13	48	47	54	5	1	31	18
KEAP1;VemR;B03:CGAAGT	1	2	2	7	0	2	3	20	14	48	69	70	0	0	15	12
KEAP1;VemR;B03:CGATGA	1	0	1	3	4	4	3	18	8	31	44	49	5	2	21	8
KEAP1;VemR;B03:CGTACT	0	1	3	3	2	3	4	10	18	42	43	91	5	1	20	13
KEAP1;VemR;B03:CGTCAT	0	0	4	7	0	5	2	13	10	38	43	55	8	0	19	8
KEAP1;VemR;B03:CTAACG	0	1	2	4	0	0	0	16	6	25	31	29	8	1	19	11
KEAP1;VemR;B03:CTACCA	0	2	4	3	1	1	2	12	7	25	42	55	5	0	16	11
KEAP1;VemR;B03:CTAGCT	0	5	2	3	2	3	3	13	10	37	54	64	6	0	14	10
KEAP1;VemR;B03:CTGTGT	0	1	3	4	0	4	3	14	9	33	53	52	4	2	30	19
KEAP1;VemR;B03:CTTCTC	1	4	3	2	2	4	5	15	16	61	65	71	6	0	29	20
KEAP1;VemR;B03:CTTGAC	3	1	2	6	1	5	4	19	17	66	93	90	12	0	42	15
KEAP1;VemR;B03:GAAGGA	0	4	2	5	1	3	1	10	19	51	65	67	9	2	20	16
KEAP1;VemR;B03:GACAAC	0	2	0	1	2	8	0	10	12	58	60	82	5	0	23	19
KEAP1;VemR;B03:GATGTG	0	1	0	5	1	0	3	10	16	40	44	68	4	0	29	12
KEAP1;VemR;B03:GCAAGT	0	2	1	2	1	1	3	19	5	45	60	73	4	2	28	14
KEAP1;VemR;B03:GCACTT	1	0	3	3	5	2	7	11	8	33	57	45	10	2	18	8
KEAP1;VemR;B03:GCTCAT	0	0	3	5	1	2	4	19	13	51	57	81	7	0	22	18
KEAP1;VemR;B03:GGAACT	0	2	1	2	0	1	5	16	8	37	43	52	6	0	21	12
KEAP1;VemR;B03:GGATAG	1	1	3	3	1	3	3	27	14	55	88	101	4	0	30	15
KEAP1;VemR;B03:GTATGC	0	0	0	2	2	1	2	15	12	30	46	54	2	0	9	8
KEAP1;VemR;B03:GTCTCA	2	0	2	4	2	1	3	8	20	27	32	44	3	1	43	23
KEAP1;VemR;B03:GTCTTG	0	0	2	3	0	2	1	18	13	43	44	60	8	2	22	18
KEAP1;VemR;B03:GTGACA	0	1	3	6	4	0	2	15	9	47	60	87	2	0	6	1
KEAP1;VemR;B03:GTGAGT	0	0	2	2	0	2	6	13	11	46	52	55	7	0	23	11
KEAP1;VemR;B03:GTGGAT	1	3	3	1	1	3	6	13	18	52	67	84	5	2	18	11
KEAP1;VemR;B03:GTGGTA	0	1	2	1	2	2	0	11	8	36	42	51	1	0	24	6
KEAP1;VemR;B03:TAAGGC	0	3	3	2	3	3	5	19	13	35	61	68	11	2	28	6
KEAP1;VemR;B03:TCACGT	0	0	2	2	0	3	5	15	16	59	78	89	15	1	38	16
KEAP1;VemR;B03:TCATGC	399	2849	4766	6632	2798	3991	4747	8360	8588	11201	12360	11532	3696	637	15649	7202
KEAP1;VemR;B03:TCCGAA	0	0	3	2	2	4	4	7	11	43	40	46	8	3	20	10
KEAP1;VemR;B03:TCCTTC	0	0	2	0	1	4	4	13	7	27	41	51	3	0	14	10
KEAP1;VemR;B03:TCGCAA	0	2	2	8	2	3	3	7	10	37	63	47	9	2	15	1
KEAP1;VemR;B03:TCGTCA	0	3	3	0	2	2	2	14	9	60	57	76	6	1	28	22
KEAP1;VemR;B03:TGGCAT	0	2	2	1	0	1	0	2	7	26	30	17	1	1	11	7
KEAP1;VemR;B03:TGGTTC	0	3	1	4	2	2	1	10	9	30	22	33	2	0	17	6
KEAP1;VemR;B03:TGTCGT	0	1	3	5	1	2	4	15	9	33	48	50	7	3	34	13
KEAP1;VemR;B03:TTCACG	0	0	1	1	4	2	3	4	11	20	28	34	1	0	15	7
KEAP1;VemR;B03:TTGCGA	0	1	2	3	2	2	6	8	14	33	41	57	3	0	12	8
KEAP1;VemR;B03:TTGCTG	0	1	1	3	1	1	5	6	5	29	23	31	0	0	8	4
KEAP1;VemR;C12:AACACG	0	2	1	0	0	3	1	5	6	22	31	34	3	1	13	8
KEAP1;VemR;C12:AACCGT	0	0	7	6	1	4	6	17	13	50	65	77	5	1	45	15
KEAP1;VemR;C12:ACCAAG	0	3	1	7	0	6	2	14	16	29	65	59	6	0	30	13
KEAP1;VemR;C12:ACCTGT	0	3	1	2	0	2	0	1	5	18	27	19	0	0	11	14
KEAP1;VemR;C12:ACGAAC	0	0	0	1	0	2	1	8	7	27	28	44	5	5	18	11
KEAP1;VemR;C12:ACTGCT	0	3	2	6	3	2	2	5	2	30	33	27	6	1	26	11
KEAP1;VemR;C12:AGCACA	0	1	3	2	0	3	1	15	6	30	57	61	9	1	29	12
KEAP1;VemR;C12:AGTCGA	0	0	2	3	2	1	1	15	9	21	44	57	4	1	13	14
KEAP1;VemR;C12:ATCAGG	0	1	3	3	2	0	1	8	15	24	43	56	4	1	19	13
KEAP1;VemR;C12:ATTGCC	0	2	3	1	0	0	2	9	4	41	41	39	8	0	16	18
KEAP1;VemR;C12:CAAGTG	0	1	6	2	2	2	3	16	14	37	49	60	4	1	1	6
KEAP1;VemR;C12:CAGAAC	0	0	3	1	2	4	0	0	1	5	4	12	1	0	6	3
KEAP1;VemR;C12:CAGACA	0	2	1	1	1	0	2	13	12	30	35	33	2	2	25	8
KEAP1;VemR;C12:CAGTGA	1	4	1	7	2	1	4	12	4	25	36	32	2	1	42	10
KEAP1;VemR;C12:CATACG	0	1	1	3	0	4	2	9	14	36	45	40	1	0	13	3
KEAP1;VemR;C12:CATTGG	0	0	0	0	0	1	1	9	5	23	28	40	7	0	17	8
KEAP1;VemR;C12:CCATTC	1	2	1	1	3	2	1	7	11	16	30	26	6	0	8	5
KEAP1;VemR;C12:CCTCTT	1	1	1	2	1	0	1	4	8	10	25	21	2	0	11	6
KEAP1;VemR;C12:CCTTCT	1	1	1	2	0	3	2	10	8	32	37	48	3	1	15	12
KEAP1;VemR;C12:CGAAGT	0	1	2	5	0	1	1	8	6	41	48	54	1	0	16	8
KEAP1;VemR;C12:CGATGA	0	0	1	3	1	1	4	7	9	29	45	39	5	1	25	6
KEAP1;VemR;C12:CGTACT	2	3	4	6	2	3	3	15	10	39	50	52	9	2	17	7
KEAP1;VemR;C12:CGTCAT	0	0	0	3	0	0	1	10	5	17	37	35	4	1	16	12
KEAP1;VemR;C12:CTAACG	0	0	3	4	0	0	3	4	3	17	26	31	0	0	7	0
KEAP1;VemR;C12:CTACCA	0	0	1	4	1	1	1	7	9	22	32	43	1	0	15	9
KEAP1;VemR;C12:CTAGCT	0	0	2	2	0	0	1	15	5	28	37	41	6	2	20	14
KEAP1;VemR;C12:CTGTGT	0	2	3	3	1	2	1	13	15	34	43	33	5	2	27	15
KEAP1;VemR;C12:CTTCTC	0	0	2	3	2	2	0	11	9	40	60	45	4	0	13	16
KEAP1;VemR;C12:CTTGAC	1	0	4	3	1	1	5	17	16	43	58	67	4	0	28	23
KEAP1;VemR;C12:GAAGGA	2	1	3	0	1	0	1	13	6	32	48	45	1	0	18	3
KEAP1;VemR;C12:GACAAC	0	2	1	7	0	0	4	15	7	41	54	72	3	0	23	15
KEAP1;VemR;C12:GATGTG	0	0	3	3	0	3	2	8	8	34	36	55	8	1	12	3
KEAP1;VemR;C12:GCAAGT	0	1	0	0	2	2	1	10	6	31	40	42	10	0	39	16
KEAP1;VemR;C12:GCACTT	0	0	0	7	0	4	1	9	3	26	35	32	3	0	26	8
KEAP1;VemR;C12:GCTCAT	0	3	2	2	2	3	1	16	15	35	56	48	5	1	22	14
KEAP1;VemR;C12:GGAACT	0	1	1	3	0	1	1	12	4	26	28	51	2	0	6	9
KEAP1;VemR;C12:GGATAG	0	3	3	5	2	4	5	21	16	49	68	79	5	1	8	12
KEAP1;VemR;C12:GTATGC	0	2	1	3	0	2	1	6	7	15	29	35	0	0	12	7
KEAP1;VemR;C12:GTCTCA	0	0	3	2	3	2	4	8	6	18	22	33	4	1	9	9
KEAP1;VemR;C12:GTCTTG	0	1	1	4	2	2	1	15	10	39	46	55	1	0	18	7
KEAP1;VemR;C12:GTGACA	0	0	2	2	0	0	1	6	16	34	42	58	1	0	4	2
KEAP1;VemR;C12:GTGAGT	1	3	0	5	2	1	1	20	7	37	50	56	4	0	25	11
KEAP1;VemR;C12:GTGGAT	0	1	3	5	2	5	0	12	14	32	42	70	7	0	21	13
KEAP1;VemR;C12:GTGGTA	0	1	0	1	0	2	0	4	6	22	22	32	3	0	12	11
KEAP1;VemR;C12:TAAGGC	0	0	2	3	0	1	1	10	11	27	38	51	6	1	18	1
KEAP1;VemR;C12:TCACGT	1	2	1	1	1	0	2	23	10	46	64	80	7	1	19	11
KEAP1;VemR;C12:TCATGC	0	2	0	1	0	3	1	4	6	30	40	42	5	1	29	15
KEAP1;VemR;C12:TCCGAA	0	0	3	3	1	4	2	8	12	42	23	29	2	1	18	5
KEAP1;VemR;C12:TCCTTC	0	1	3	1	0	1	1	11	2	22	28	26	1	0	9	0
KEAP1;VemR;C12:TCGCAA	0	3	4	2	0	0	3	4	5	31	47	51	5	0	18	11
KEAP1;VemR;C12:TCGTCA	0	1	1	0	0	3	0	15	4	39	53	43	3	1	10	16
KEAP1;VemR;C12:TGGCAT	0	1	1	3	1	2	0	10	4	16	20	14	4	0	7	5
KEAP1;VemR;C12:TGGTTC	0	1	4	5	1	2	3	5	11	18	36	34	1	1	22	8
KEAP1;VemR;C12:TGTCGT	0	0	2	0	0	2	0	8	14	22	20	41	8	2	17	5
KEAP1;VemR;C12:TTCACG	1	0	2	3	1	3	2	9	9	19	31	28	5	0	19	10
KEAP1;VemR;C12:TTGCGA	313	2250	3670	5178	2180	3106	3616	6028	6154	8340	8947	8517	2538	397	11053	4984
KEAP1;VemR;C12:TTGCTG	0	0	0	4	2	2	1	8	7	19	19	38	5	0	17	7
LAMTOR4;VemR;B08:AACACG	0	0	1	3	0	0	0	2	4	14	13	18	1	0	6	2
LAMTOR4;VemR;B08:AACCGT	0	0	1	0	0	2	3	3	6	15	24	23	3	0	12	7
LAMTOR4;VemR;B08:ACCAAG	0	1	1	1	0	0	2	5	4	15	23	28	1	1	15	5
LAMTOR4;VemR;B08:ACCTGT	0	0	0	0	2	0	1	4	1	3	12	15	0	1	4	1
LAMTOR4;VemR;B08:ACGAAC	0	0	1	1	1	1	0	4	2	12	13	15	0	0	3	1
LAMTOR4;VemR;B08:ACTGCT	0	0	2	2	0	0	2	2	4	7	8	12	0	0	1	3
LAMTOR4;VemR;B08:AGCACA	0	2	1	0	1	0	1	5	6	23	26	23	0	0	8	1
LAMTOR4;VemR;B08:AGTCGA	0	1	0	0	0	0	1	3	3	13	12	16	2	0	3	0
LAMTOR4;VemR;B08:ATCAGG	0	1	1	1	0	0	0	3	5	21	24	23	1	0	1	1
LAMTOR4;VemR;B08:ATTGCC	0	0	0	0	1	1	1	2	6	16	29	21	2	0	7	5
LAMTOR4;VemR;B08:CAAGTG	0	0	1	5	1	1	2	3	11	25	28	24	1	1	2	2
LAMTOR4;VemR;B08:CAGAAC	0	0	1	1	0	0	1	4	2	2	2	0	0	0	0	1
LAMTOR4;VemR;B08:CAGACA	0	0	3	1	0	0	1	5	2	11	12	21	0	0	3	8
LAMTOR4;VemR;B08:CAGTGA	0	1	0	2	0	2	1	2	3	7	15	10	0	0	11	5
LAMTOR4;VemR;B08:CATACG	0	1	1	0	0	0	0	3	2	14	10	19	0	0	3	3
LAMTOR4;VemR;B08:CATTGG	0	0	1	3	0	1	0	3	2	8	14	13	1	0	3	2
LAMTOR4;VemR;B08:CCATTC	0	0	0	2	2	1	2	1	1	8	9	14	2	0	1	1
LAMTOR4;VemR;B08:CCTCTT	0	0	2	0	0	1	1	2	2	7	6	13	0	1	5	2
LAMTOR4;VemR;B08:CCTTCT	0	1	1	2	1	0	4	3	2	16	23	23	3	0	16	0
LAMTOR4;VemR;B08:CGAAGT	0	1	1	1	1	0	0	6	5	12	18	10	4	0	5	3
LAMTOR4;VemR;B08:CGATGA	0	1	0	0	0	0	0	6	2	9	20	15	0	0	3	2
LAMTOR4;VemR;B08:CGTACT	0	0	0	1	1	2	4	13	8	17	31	19	1	0	6	3
LAMTOR4;VemR;B08:CGTCAT	0	0	1	1	0	1	3	4	1	12	18	25	0	0	6	6
LAMTOR4;VemR;B08:CTAACG	0	0	0	2	0	0	0	7	2	11	9	10	0	0	1	1
LAMTOR4;VemR;B08:CTACCA	0	0	1	1	0	0	2	3	2	6	15	13	4	0	3	5
LAMTOR4;VemR;B08:CTAGCT	0	0	2	2	1	0	3	7	5	7	15	15	2	0	9	4
LAMTOR4;VemR;B08:CTGTGT	0	1	1	2	0	0	0	1	4	9	19	14	0	0	7	3
LAMTOR4;VemR;B08:CTTCTC	0	2	1	3	0	0	1	6	6	17	15	26	2	0	12	1
LAMTOR4;VemR;B08:CTTGAC	0	0	1	0	2	2	2	7	4	23	27	31	1	1	11	7
LAMTOR4;VemR;B08:GAAGGA	0	1	0	0	2	0	0	3	3	22	19	33	1	0	11	2
LAMTOR4;VemR;B08:GACAAC	0	1	0	3	0	0	0	3	5	18	33	32	1	1	10	4
LAMTOR4;VemR;B08:GATGTG	0	0	0	1	1	0	2	4	2	10	14	22	1	0	7	5
LAMTOR4;VemR;B08:GCAAGT	0	2	0	3	1	1	1	2	4	15	17	22	2	0	8	4
LAMTOR4;VemR;B08:GCACTT	0	0	0	0	0	0	1	4	1	12	9	17	2	0	11	2
LAMTOR4;VemR;B08:GCTCAT	1	1	3	4	3	2	0	5	11	23	21	25	1	1	10	4
LAMTOR4;VemR;B08:GGAACT	0	0	1	4	0	0	1	0	7	9	7	16	4	0	2	2
LAMTOR4;VemR;B08:GGATAG	0	1	1	1	2	5	4	4	7	25	23	34	3	1	16	6
LAMTOR4;VemR;B08:GTATGC	0	0	1	0	1	0	2	4	6	12	11	20	1	0	5	0
LAMTOR4;VemR;B08:GTCTCA	0	1	0	1	1	2	1	2	3	15	12	11	1	0	5	2
LAMTOR4;VemR;B08:GTCTTG	0	1	1	2	2	1	1	5	5	11	11	23	0	1	2	11
LAMTOR4;VemR;B08:GTGACA	1	0	0	1	0	2	1	3	5	8	21	22	0	0	4	1
LAMTOR4;VemR;B08:GTGAGT	0	0	0	4	0	0	1	6	4	17	12	26	4	0	4	2
LAMTOR4;VemR;B08:GTGGAT	0	1	0	2	0	1	5	3	2	23	18	35	1	0	6	4
LAMTOR4;VemR;B08:GTGGTA	0	0	0	0	0	1	1	3	6	9	17	17	0	1	6	1
LAMTOR4;VemR;B08:TAAGGC	0	1	1	2	1	1	3	6	1	14	21	15	3	0	2	3
LAMTOR4;VemR;B08:TCACGT	0	0	2	3	1	0	1	3	3	19	22	27	2	0	9	1
LAMTOR4;VemR;B08:TCATGC	0	0	2	2	0	1	1	6	0	19	19	27	2	0	4	7
LAMTOR4;VemR;B08:TCCGAA	0	0	0	2	0	0	2	4	5	10	8	13	1	0	2	4
LAMTOR4;VemR;B08:TCCTTC	0	2	0	3	0	1	1	5	3	11	15	16	0	0	1	2
LAMTOR4;VemR;B08:TCGCAA	0	0	1	5	1	0	3	4	5	8	19	21	3	0	5	5
LAMTOR4;VemR;B08:TCGTCA	0	0	3	1	0	0	0	4	3	20	16	23	1	0	8	2
LAMTOR4;VemR;B08:TGGCAT	162	994	1653	2295	899	1362	1590	2861	2898	3717	3943	3743	855	123	3816	1599
LAMTOR4;VemR;B08:TGGTTC	0	0	0	0	0	0	0	3	7	13	19	8	2	0	14	6
LAMTOR4;VemR;B08:TGTCGT	0	0	0	3	0	1	0	7	4	21	10	22	2	0	16	4
LAMTOR4;VemR;B08:TTCACG	0	1	1	1	0	2	1	1	3	5	15	8	3	0	5	0
LAMTOR4;VemR;B08:TTGCGA	0	1	0	2	0	0	0	5	0	13	17	20	1	1	6	2
LAMTOR4;VemR;B08:TTGCTG	0	0	1	0	0	0	1	2	0	5	5	8	0	0	1	4
LAMTOR4;VemR;D05:AACACG	0	3	2	0	0	1	2	13	12	26	47	62	3	0	23	14
LAMTOR4;VemR;D05:AACCGT	0	3	0	2	2	4	2	22	15	80	97	114	2	1	32	17
LAMTOR4;VemR;D05:ACCAAG	2	5	3	4	0	1	2	23	15	68	77	80	6	0	30	12
LAMTOR4;VemR;D05:ACCTGT	0	0	1	1	0	0	3	9	9	24	39	32	1	0	10	7
LAMTOR4;VemR;D05:ACGAAC	0	0	0	2	2	2	2	13	14	37	40	59	2	1	14	8
LAMTOR4;VemR;D05:ACTGCT	0	2	5	2	0	2	0	7	4	33	41	43	2	0	8	7
LAMTOR4;VemR;D05:AGCACA	0	2	1	5	1	2	3	20	15	55	72	90	4	1	37	16
LAMTOR4;VemR;D05:AGTCGA	0	0	2	2	0	1	2	11	14	35	51	56	1	1	11	6
LAMTOR4;VemR;D05:ATCAGG	1	1	3	1	3	1	3	22	14	54	70	82	3	0	20	6
LAMTOR4;VemR;D05:ATTGCC	0	5	1	3	1	3	3	17	16	44	71	54	2	0	21	10
LAMTOR4;VemR;D05:CAAGTG	0	0	5	9	2	2	4	18	20	48	77	75	1	0	10	6
LAMTOR4;VemR;D05:CAGAAC	0	0	0	1	3	1	0	6	3	3	7	5	0	0	5	0
LAMTOR4;VemR;D05:CAGACA	0	1	3	2	0	1	4	9	9	43	52	53	3	0	14	12
LAMTOR4;VemR;D05:CAGTGA	0	0	3	1	0	2	0	4	8	27	35	33	6	1	18	12
LAMTOR4;VemR;D05:CATACG	0	0	3	2	1	3	3	10	6	41	52	59	2	0	4	3
LAMTOR4;VemR;D05:CATTGG	0	0	2	0	0	0	0	10	12	33	47	62	2	0	27	10
LAMTOR4;VemR;D05:CCATTC	0	1	1	2	1	1	3	12	13	31	36	41	4	0	14	2
LAMTOR4;VemR;D05:CCTCTT	0	0	0	3	1	4	1	4	8	20	33	26	1	0	5	7
LAMTOR4;VemR;D05:CCTTCT	0	1	3	6	0	3	5	9	5	37	55	50	3	2	24	9
LAMTOR4;VemR;D05:CGAAGT	0	0	3	1	0	2	4	14	14	64	69	72	2	0	13	6
LAMTOR4;VemR;D05:CGATGA	0	1	0	6	1	2	3	8	12	34	44	57	0	0	9	9
LAMTOR4;VemR;D05:CGTACT	0	0	1	4	0	2	2	8	12	50	70	75	2	0	10	7
LAMTOR4;VemR;D05:CGTCAT	0	0	1	1	1	2	3	8	12	28	49	44	3	0	9	10
LAMTOR4;VemR;D05:CTAACG	0	0	3	1	0	2	3	8	7	34	38	40	4	0	6	7
LAMTOR4;VemR;D05:CTACCA	0	1	1	4	1	3	1	8	5	24	50	51	9	1	17	10
LAMTOR4;VemR;D05:CTAGCT	0	0	3	3	0	3	1	17	11	53	62	47	4	0	14	11
LAMTOR4;VemR;D05:CTGTGT	0	1	4	4	0	2	4	9	8	51	44	62	4	0	32	9
LAMTOR4;VemR;D05:CTTCTC	0	1	2	2	3	0	1	13	14	54	61	79	2	0	30	14
LAMTOR4;VemR;D05:CTTGAC	0	2	2	1	0	2	4	25	23	71	84	101	7	0	29	12
LAMTOR4;VemR;D05:GAAGGA	0	2	1	3	0	3	3	12	16	53	79	91	3	0	24	8
LAMTOR4;VemR;D05:GACAAC	534	3170	5263	7546	2877	4540	5196	9271	9944	13231	13832	13359	3013	474	13102	5988
LAMTOR4;VemR;D05:GATGTG	0	1	5	2	0	1	1	8	12	40	52	68	1	0	13	5
LAMTOR4;VemR;D05:GCAAGT	0	1	3	4	0	2	2	8	17	48	68	79	2	0	26	16
LAMTOR4;VemR;D05:GCACTT	0	0	2	4	0	2	0	10	10	39	59	69	4	0	21	11
LAMTOR4;VemR;D05:GCTCAT	0	2	5	4	4	5	2	11	16	64	65	91	2	0	23	13
LAMTOR4;VemR;D05:GGAACT	1	1	1	1	0	3	2	9	6	32	36	64	6	1	17	11
LAMTOR4;VemR;D05:GGATAG	0	2	2	4	1	3	6	22	23	90	96	117	5	1	20	11
LAMTOR4;VemR;D05:GTATGC	0	0	0	5	0	2	2	10	11	38	53	68	2	0	14	7
LAMTOR4;VemR;D05:GTCTCA	0	2	1	3	1	0	1	8	14	32	46	54	6	0	5	10
LAMTOR4;VemR;D05:GTCTTG	1	3	4	2	3	3	2	19	27	48	57	81	7	3	26	21
LAMTOR4;VemR;D05:GTGACA	0	1	2	7	0	0	1	17	10	47	59	82	3	0	7	5
LAMTOR4;VemR;D05:GTGAGT	0	0	2	5	0	2	1	18	11	43	55	86	1	0	22	9
LAMTOR4;VemR;D05:GTGGAT	0	2	0	6	0	2	4	19	17	59	75	82	4	1	29	10
LAMTOR4;VemR;D05:GTGGTA	0	2	2	2	2	0	1	8	4	27	49	35	4	2	23	8
LAMTOR4;VemR;D05:TAAGGC	0	1	3	3	0	2	4	18	9	32	60	61	1	0	14	9
LAMTOR4;VemR;D05:TCACGT	0	1	4	3	0	0	2	18	12	57	70	97	5	0	22	7
LAMTOR4;VemR;D05:TCATGC	0	3	2	4	0	4	1	16	17	52	48	54	5	0	22	17
LAMTOR4;VemR;D05:TCCGAA	1	0	1	0	1	1	0	7	10	36	36	52	3	0	18	13
LAMTOR4;VemR;D05:TCCTTC	0	0	1	2	0	2	1	7	12	34	36	45	1	0	11	2
LAMTOR4;VemR;D05:TCGCAA	0	0	1	1	0	4	2	11	14	38	35	48	2	0	8	6
LAMTOR4;VemR;D05:TCGTCA	0	0	3	2	0	3	2	16	13	47	65	68	7	0	30	7
LAMTOR4;VemR;D05:TGGCAT	0	1	1	0	0	0	1	5	9	19	18	23	1	0	8	5
LAMTOR4;VemR;D05:TGGTTC	0	0	0	0	0	3	1	11	5	25	36	35	2	0	6	6
LAMTOR4;VemR;D05:TGTCGT	1	1	1	5	1	0	1	6	10	36	50	52	1	0	14	5
LAMTOR4;VemR;D05:TTCACG	0	1	0	1	0	0	3	4	4	20	32	39	2	0	9	5
LAMTOR4;VemR;D05:TTGCGA	0	0	1	1	1	0	3	10	9	28	35	58	2	1	11	13
LAMTOR4;VemR;D05:TTGCTG	0	0	3	0	1	2	0	2	3	23	35	34	4	0	10	6
MCL1;VemR;E08:AACACG	0	0	0	1	0	0	0	4	3	23	29	19	3	0	8	1
MCL1;VemR;E08:AACCGT	0	4	1	1	0	2	6	14	9	55	47	58	8	1	11	10
MCL1;VemR;E08:ACCAAG	0	0	1	3	1	4	3	12	10	26	30	47	3	1	9	3
MCL1;VemR;E08:ACCTGT	0	0	1	0	1	1	1	2	3	11	19	18	1	0	8	4
MCL1;VemR;E08:ACGAAC	2	0	0	2	0	2	1	7	7	28	23	31	1	0	13	1
MCL1;VemR;E08:ACTGCT	0	1	3	4	0	0	1	9	3	14	21	28	2	0	7	10
MCL1;VemR;E08:AGCACA	0	1	1	0	0	1	0	9	6	23	35	41	3	0	14	4
MCL1;VemR;E08:AGTCGA	0	1	1	1	0	2	0	3	2	21	30	30	2	0	11	8
MCL1;VemR;E08:ATCAGG	0	0	2	5	1	3	2	10	7	25	36	52	4	0	12	3
MCL1;VemR;E08:ATTGCC	0	1	1	3	2	1	2	4	6	20	30	21	0	0	16	3
MCL1;VemR;E08:CAAGTG	0	1	1	1	3	2	1	6	9	25	34	42	2	0	3	3
MCL1;VemR;E08:CAGAAC	0	0	3	1	2	3	4	0	4	7	2	9	1	0	11	2
MCL1;VemR;E08:CAGACA	0	0	0	3	0	1	5	6	8	25	20	24	2	0	10	1
MCL1;VemR;E08:CAGTGA	0	1	1	2	0	1	5	5	5	12	20	18	1	0	13	6
MCL1;VemR;E08:CATACG	0	1	3	3	0	1	3	7	3	16	20	23	2	0	12	3
MCL1;VemR;E08:CATTGG	0	0	1	3	0	1	1	8	7	21	18	23	0	1	14	6
MCL1;VemR;E08:CCATTC	238	1452	2537	3408	1550	2162	2574	4416	4584	6276	6781	6378	1393	199	6013	2657
MCL1;VemR;E08:CCTCTT	0	1	0	1	0	0	1	9	4	10	6	11	0	0	3	5
MCL1;VemR;E08:CCTTCT	1	0	1	3	3	2	1	7	5	27	38	38	4	0	27	11
MCL1;VemR;E08:CGAAGT	0	2	0	1	1	4	1	6	11	29	33	31	1	0	5	1
MCL1;VemR;E08:CGATGA	0	1	1	1	1	2	1	10	5	25	24	37	2	1	7	3
MCL1;VemR;E08:CGTACT	1	2	3	0	2	3	0	10	8	34	43	51	0	0	8	6
MCL1;VemR;E08:CGTCAT	0	0	0	0	1	1	0	6	6	19	15	29	1	0	13	4
MCL1;VemR;E08:CTAACG	0	1	0	2	1	1	2	6	1	10	16	18	0	0	2	0
MCL1;VemR;E08:CTACCA	0	0	0	1	1	1	0	2	5	14	31	29	0	0	1	1
MCL1;VemR;E08:CTAGCT	0	1	1	2	0	1	1	3	6	26	32	49	0	0	14	2
MCL1;VemR;E08:CTGTGT	0	0	0	1	0	0	1	5	7	16	23	31	1	0	9	10
MCL1;VemR;E08:CTTCTC	0	2	3	0	2	0	1	9	9	23	26	42	2	1	13	11
MCL1;VemR;E08:CTTGAC	0	0	1	1	2	2	6	7	14	35	64	46	4	0	10	12
MCL1;VemR;E08:GAAGGA	0	0	1	0	0	2	1	9	11	28	37	44	2	1	13	6
MCL1;VemR;E08:GACAAC	0	2	2	3	2	1	4	7	1	21	36	43	0	1	14	8
MCL1;VemR;E08:GATGTG	0	0	2	1	0	1	0	8	7	18	23	33	0	0	5	6
MCL1;VemR;E08:GCAAGT	0	2	1	2	2	1	5	14	10	19	33	37	5	0	13	2
MCL1;VemR;E08:GCACTT	0	0	0	0	1	0	5	5	10	16	24	23	0	0	10	5
MCL1;VemR;E08:GCTCAT	0	1	0	2	2	1	2	10	4	33	31	41	2	0	17	10
MCL1;VemR;E08:GGAACT	0	0	2	1	0	0	1	5	7	23	21	11	0	0	11	5
MCL1;VemR;E08:GGATAG	0	1	1	0	3	0	2	8	7	54	39	54	5	1	5	3
MCL1;VemR;E08:GTATGC	0	0	0	2	0	1	1	6	11	14	17	27	1	0	1	1
MCL1;VemR;E08:GTCTCA	1	1	1	3	2	0	4	6	7	18	22	22	3	1	5	7
MCL1;VemR;E08:GTCTTG	1	1	4	4	0	1	2	5	10	30	18	36	10	0	14	7
MCL1;VemR;E08:GTGACA	0	1	2	3	0	2	1	8	1	17	23	33	0	0	3	3
MCL1;VemR;E08:GTGAGT	0	1	2	3	1	1	3	8	6	22	33	30	1	0	13	2
MCL1;VemR;E08:GTGGAT	0	0	3	0	0	2	0	11	4	30	43	37	2	0	9	4
MCL1;VemR;E08:GTGGTA	0	0	1	2	1	0	1	3	5	23	21	22	0	0	2	5
MCL1;VemR;E08:TAAGGC	1	0	2	2	1	0	3	2	8	22	25	30	6	0	12	8
MCL1;VemR;E08:TCACGT	0	0	2	6	0	0	1	6	13	32	34	45	3	0	10	7
MCL1;VemR;E08:TCATGC	1	1	0	5	3	2	1	5	8	23	33	30	2	0	11	6
MCL1;VemR;E08:TCCGAA	0	0	3	3	0	2	1	5	7	22	20	24	4	1	6	4
MCL1;VemR;E08:TCCTTC	0	0	0	1	1	2	2	1	3	14	20	12	2	0	3	5
MCL1;VemR;E08:TCGCAA	0	1	2	5	3	0	0	5	10	15	24	33	3	2	5	5
MCL1;VemR;E08:TCGTCA	0	0	0	0	0	1	3	9	3	18	32	38	1	0	11	6
MCL1;VemR;E08:TGGCAT	0	0	0	2	0	0	1	7	7	8	8	15	0	0	7	6
MCL1;VemR;E08:TGGTTC	0	1	1	2	0	1	4	7	4	18	17	27	2	0	4	2
MCL1;VemR;E08:TGTCGT	0	2	3	2	1	0	1	5	4	21	20	21	3	0	7	3
MCL1;VemR;E08:TTCACG	0	0	3	2	0	0	1	2	6	12	18	18	3	0	6	3
MCL1;VemR;E08:TTGCGA	0	1	0	0	1	1	1	6	7	25	19	21	1	0	5	2
MCL1;VemR;E08:TTGCTG	0	0	1	0	0	0	2	4	3	15	13	14	0	1	4	4
MCL1;VemR;E09:AACACG	0	0	1	0	0	0	3	3	6	17	17	21	1	0	8	2
MCL1;VemR;E09:AACCGT	0	0	3	2	1	0	2	5	7	30	32	31	2	0	9	8
MCL1;VemR;E09:ACCAAG	0	0	2	0	0	1	5	5	7	21	27	28	4	0	10	6
MCL1;VemR;E09:ACCTGT	0	0	0	0	0	1	0	2	10	14	6	10	0	0	4	2
MCL1;VemR;E09:ACGAAC	0	2	1	3	0	1	0	7	4	8	20	13	0	0	7	6
MCL1;VemR;E09:ACTGCT	0	2	1	4	1	0	2	2	6	11	12	19	0	0	7	3
MCL1;VemR;E09:AGCACA	0	0	0	3	1	0	0	8	3	27	25	26	3	1	8	7
MCL1;VemR;E09:AGTCGA	0	0	1	0	0	1	1	5	4	13	20	20	0	0	5	0
MCL1;VemR;E09:ATCAGG	0	1	0	2	1	2	1	3	3	20	24	20	0	0	3	6
MCL1;VemR;E09:ATTGCC	0	1	0	3	0	2	2	5	7	9	21	16	3	1	12	6
MCL1;VemR;E09:CAAGTG	0	0	1	6	1	0	5	12	7	19	17	24	1	0	4	6
MCL1;VemR;E09:CAGAAC	0	1	0	1	0	1	0	4	1	1	1	4	2	0	5	0
MCL1;VemR;E09:CAGACA	0	3	2	1	0	0	2	7	6	21	21	23	2	0	19	5
MCL1;VemR;E09:CAGTGA	0	0	0	1	0	1	2	5	3	11	14	16	4	1	10	6
MCL1;VemR;E09:CATACG	1	0	2	2	1	1	3	7	3	18	25	26	1	0	10	3
MCL1;VemR;E09:CATTGG	0	0	2	2	0	0	0	4	5	15	15	15	1	0	3	2
MCL1;VemR;E09:CCATTC	0	0	1	1	0	3	2	4	3	10	10	7	4	0	15	10
MCL1;VemR;E09:CCTCTT	151	1095	1932	2700	1005	1584	2036	2993	3105	4176	4543	4260	1214	180	5240	2363
MCL1;VemR;E09:CCTTCT	0	0	0	2	1	2	3	1	4	12	24	27	2	0	11	10
MCL1;VemR;E09:CGAAGT	0	1	4	1	1	0	2	6	3	20	27	32	0	0	7	0
MCL1;VemR;E09:CGATGA	0	0	0	1	0	2	1	4	2	9	20	23	0	0	3	2
MCL1;VemR;E09:CGTACT	0	1	2	2	6	1	1	8	6	17	29	32	1	0	4	4
MCL1;VemR;E09:CGTCAT	0	0	1	1	0	0	1	4	1	13	18	16	1	0	6	4
MCL1;VemR;E09:CTAACG	0	1	2	1	0	0	3	6	3	9	9	14	0	0	3	3
MCL1;VemR;E09:CTACCA	0	2	0	1	3	3	2	2	5	6	13	19	0	0	3	2
MCL1;VemR;E09:CTAGCT	1	0	3	2	1	1	3	7	9	16	35	27	2	1	11	5
MCL1;VemR;E09:CTGTGT	0	1	3	2	0	1	0	7	5	21	26	19	1	0	19	5
MCL1;VemR;E09:CTTCTC	0	0	1	4	0	0	2	7	5	18	21	26	1	1	16	6
MCL1;VemR;E09:CTTGAC	0	0	1	2	0	1	1	9	3	24	32	34	2	0	11	7
MCL1;VemR;E09:GAAGGA	0	0	0	2	1	1	0	6	3	17	17	30	0	0	2	4
MCL1;VemR;E09:GACAAC	0	3	1	1	1	1	0	10	6	13	29	30	2	0	21	5
MCL1;VemR;E09:GATGTG	0	1	1	0	4	0	2	3	10	21	24	27	1	0	9	4
MCL1;VemR;E09:GCAAGT	1	2	0	3	0	1	2	5	5	24	17	25	3	2	13	6
MCL1;VemR;E09:GCACTT	0	2	2	4	1	1	1	4	2	16	18	14	0	0	7	9
MCL1;VemR;E09:GCTCAT	0	0	0	3	0	1	2	3	6	11	17	33	0	0	5	6
MCL1;VemR;E09:GGAACT	0	1	1	2	0	0	0	3	2	13	18	14	0	0	6	3
MCL1;VemR;E09:GGATAG	0	0	0	4	1	1	1	9	3	28	35	38	2	0	10	6
MCL1;VemR;E09:GTATGC	0	0	1	3	0	1	4	8	8	13	14	18	0	0	2	2
MCL1;VemR;E09:GTCTCA	0	0	0	4	2	2	1	4	2	14	11	13	0	0	14	6
MCL1;VemR;E09:GTCTTG	0	0	3	1	0	1	3	4	3	20	21	27	3	0	6	5
MCL1;VemR;E09:GTGACA	0	0	1	3	2	1	3	4	6	22	23	28	1	0	6	3
MCL1;VemR;E09:GTGAGT	0	0	0	4	1	1	2	4	7	17	22	27	2	0	5	7
MCL1;VemR;E09:GTGGAT	0	0	0	0	0	1	1	8	5	31	27	31	0	0	5	4
MCL1;VemR;E09:GTGGTA	0	1	1	0	3	0	1	4	8	14	16	16	1	0	8	1
MCL1;VemR;E09:TAAGGC	0	0	1	0	0	1	0	7	8	13	17	27	1	1	4	4
MCL1;VemR;E09:TCACGT	0	0	2	1	0	1	1	9	9	22	26	25	5	1	11	18
MCL1;VemR;E09:TCATGC	0	0	1	2	0	3	1	8	3	12	23	21	1	0	12	1
MCL1;VemR;E09:TCCGAA	0	0	1	0	1	1	2	1	3	14	11	23	0	0	1	3
MCL1;VemR;E09:TCCTTC	0	1	0	0	0	2	2	3	3	7	14	9	3	0	11	1
MCL1;VemR;E09:TCGCAA	0	1	0	1	1	0	1	0	7	9	9	12	1	0	9	1
MCL1;VemR;E09:TCGTCA	0	1	2	2	0	0	0	7	5	17	30	19	1	1	2	2
MCL1;VemR;E09:TGGCAT	0	0	0	2	0	0	0	1	1	7	10	14	0	0	3	2
MCL1;VemR;E09:TGGTTC	1	3	0	0	1	0	1	3	4	8	10	16	1	0	6	4
MCL1;VemR;E09:TGTCGT	0	0	0	0	0	1	0	5	4	12	12	18	3	0	3	4
MCL1;VemR;E09:TTCACG	0	1	0	2	0	1	1	4	4	8	14	20	1	0	2	0
MCL1;VemR;E09:TTGCGA	0	0	1	1	2	1	2	8	9	12	12	20	0	0	8	2
MCL1;VemR;E09:TTGCTG	0	0	2	1	1	2	1	3	1	8	10	9	0	0	3	2
MED10;VemR;A09:AACACG	0	1	3	1	1	1	0	3	4	15	17	24	0	0	7	3
MED10;VemR;A09:AACCGT	0	1	1	1	0	2	1	13	10	30	44	63	5	1	27	12
MED10;VemR;A09:ACCAAG	0	1	2	2	1	4	4	6	7	36	33	51	4	0	5	4
MED10;VemR;A09:ACCTGT	0	1	0	3	1	0	1	5	3	8	18	14	1	0	2	2
MED10;VemR;A09:ACGAAC	1	2	1	3	0	1	2	9	6	17	22	26	2	0	9	5
MED10;VemR;A09:ACTGCT	223	1584	2590	3713	1442	2207	2721	4426	4503	6127	6581	6191	1382	211	6133	2597
MED10;VemR;A09:AGCACA	0	0	0	4	2	2	1	4	8	28	42	30	2	1	14	7
MED10;VemR;A09:AGTCGA	0	0	1	3	1	3	0	5	7	20	26	28	2	0	5	2
MED10;VemR;A09:ATCAGG	0	2	1	1	2	1	0	14	6	25	44	46	3	0	11	2
MED10;VemR;A09:ATTGCC	1	1	1	2	0	2	0	7	5	19	26	30	0	1	17	6
MED10;VemR;A09:CAAGTG	0	0	1	0	1	1	3	8	5	24	33	34	1	0	8	0
MED10;VemR;A09:CAGAAC	0	2	1	2	0	2	3	3	1	6	3	4	1	0	2	1
MED10;VemR;A09:CAGACA	0	1	0	2	0	0	0	5	6	22	30	30	2	0	9	2
MED10;VemR;A09:CAGTGA	0	1	0	1	1	0	3	9	7	14	11	18	2	0	21	0
MED10;VemR;A09:CATACG	0	0	0	0	1	1	1	4	6	20	15	28	0	0	6	3
MED10;VemR;A09:CATTGG	0	0	3	3	0	0	2	7	7	17	25	26	2	0	8	5
MED10;VemR;A09:CCATTC	0	0	0	3	0	1	2	6	4	18	11	24	0	1	8	1
MED10;VemR;A09:CCTCTT	0	1	2	1	0	1	1	1	5	8	10	21	3	1	2	1
MED10;VemR;A09:CCTTCT	0	2	0	1	0	0	3	7	10	23	28	27	2	0	17	4
MED10;VemR;A09:CGAAGT	0	2	1	2	0	2	0	9	7	28	32	36	0	0	4	7
MED10;VemR;A09:CGATGA	0	0	2	0	1	0	2	4	3	21	25	22	4	0	6	5
MED10;VemR;A09:CGTACT	0	0	2	2	0	0	0	9	4	25	36	42	3	0	4	5
MED10;VemR;A09:CGTCAT	0	0	3	2	1	0	1	2	2	19	14	34	0	1	10	5
MED10;VemR;A09:CTAACG	0	0	0	2	1	0	0	1	9	12	10	14	1	0	2	5
MED10;VemR;A09:CTACCA	0	0	0	3	0	0	2	6	5	20	9	18	1	0	6	5
MED10;VemR;A09:CTAGCT	0	0	0	2	0	3	3	8	5	22	24	33	6	1	8	8
MED10;VemR;A09:CTGTGT	0	2	2	2	0	1	4	4	6	17	20	31	0	0	11	10
MED10;VemR;A09:CTTCTC	0	0	3	2	1	1	1	7	10	19	34	21	2	0	13	3
MED10;VemR;A09:CTTGAC	0	1	1	1	1	1	4	15	13	41	42	46	4	0	17	7
MED10;VemR;A09:GAAGGA	0	0	2	0	0	0	0	9	4	26	38	26	1	0	12	4
MED10;VemR;A09:GACAAC	0	1	0	0	3	2	0	7	6	21	31	50	1	0	10	6
MED10;VemR;A09:GATGTG	0	2	0	1	1	2	2	11	5	26	29	27	1	1	7	2
MED10;VemR;A09:GCAAGT	0	1	1	1	0	1	1	6	5	14	23	28	2	2	18	5
MED10;VemR;A09:GCACTT	0	1	1	2	0	1	3	2	7	19	26	30	0	0	17	2
MED10;VemR;A09:GCTCAT	0	0	2	4	2	1	3	11	7	28	26	37	2	0	15	5
MED10;VemR;A09:GGAACT	0	1	0	1	0	1	1	5	3	17	23	32	0	1	5	1
MED10;VemR;A09:GGATAG	0	1	4	3	2	2	2	16	3	45	44	57	2	2	3	6
MED10;VemR;A09:GTATGC	0	1	1	0	0	1	0	6	0	15	18	19	0	0	4	3
MED10;VemR;A09:GTCTCA	0	1	1	3	2	0	0	2	4	13	20	12	1	1	8	8
MED10;VemR;A09:GTCTTG	0	1	2	2	0	0	2	2	7	22	28	37	2	0	8	5
MED10;VemR;A09:GTGACA	0	2	1	0	0	2	1	2	7	31	26	28	1	0	5	2
MED10;VemR;A09:GTGAGT	0	0	3	0	0	0	1	2	8	22	30	36	3	0	11	6
MED10;VemR;A09:GTGGAT	0	1	2	3	1	1	1	10	12	33	41	48	2	0	9	12
MED10;VemR;A09:GTGGTA	0	0	2	0	0	1	0	7	7	14	21	34	1	0	15	5
MED10;VemR;A09:TAAGGC	0	1	2	3	0	1	1	7	4	16	21	33	0	0	3	3
MED10;VemR;A09:TCACGT	0	1	1	0	0	2	1	5	7	18	32	28	2	0	13	5
MED10;VemR;A09:TCATGC	0	0	0	0	0	0	2	4	8	14	26	28	1	0	7	4
MED10;VemR;A09:TCCGAA	0	0	1	2	0	2	0	9	1	16	16	30	1	0	3	1
MED10;VemR;A09:TCCTTC	0	1	0	0	1	0	2	3	3	13	15	35	0	0	3	5
MED10;VemR;A09:TCGCAA	0	0	2	1	1	1	0	5	3	16	24	20	0	0	4	2
MED10;VemR;A09:TCGTCA	0	0	0	0	0	0	1	5	4	25	27	33	0	0	7	8
MED10;VemR;A09:TGGCAT	0	1	1	3	0	2	1	5	5	10	17	21	0	0	2	1
MED10;VemR;A09:TGGTTC	0	0	0	1	0	2	1	3	2	14	20	20	0	0	4	4
MED10;VemR;A09:TGTCGT	0	1	2	1	0	1	1	8	4	16	21	27	0	1	3	4
MED10;VemR;A09:TTCACG	0	0	1	1	0	0	0	7	4	10	19	16	1	0	4	3
MED10;VemR;A09:TTGCGA	0	0	0	2	0	0	1	6	4	21	18	36	2	0	6	7
MED10;VemR;A09:TTGCTG	0	1	0	1	0	2	3	8	4	9	10	12	1	0	12	2
MED10;VemR;C11:AACACG	0	3	2	0	0	2	4	19	12	58	63	63	4	0	5	5
MED10;VemR;C11:AACCGT	558	3863	6311	9127	3893	5563	6561	11114	11756	15729	17372	16093	3200	556	14628	6504
MED10;VemR;C11:ACCAAG	2	2	2	6	2	3	6	31	18	78	98	95	4	1	13	7
MED10;VemR;C11:ACCTGT	1	2	0	2	2	4	2	14	12	27	41	49	3	1	24	8
MED10;VemR;C11:ACGAAC	0	0	1	2	0	2	2	15	13	50	56	58	2	0	30	12
MED10;VemR;C11:ACTGCT	0	1	6	1	2	1	5	11	7	56	57	61	0	1	18	7
MED10;VemR;C11:AGCACA	0	0	3	2	2	4	2	20	15	82	94	88	5	0	30	16
MED10;VemR;C11:AGTCGA	0	1	0	5	0	2	3	17	14	43	66	81	2	0	27	7
MED10;VemR;C11:ATCAGG	2	1	1	6	3	3	3	16	29	76	99	117	5	0	25	14
MED10;VemR;C11:ATTGCC	0	0	0	3	0	2	1	19	18	65	80	70	7	1	12	17
MED10;VemR;C11:CAAGTG	0	1	2	5	2	4	2	18	23	63	88	120	2	0	11	8
MED10;VemR;C11:CAGAAC	0	3	3	1	1	4	6	7	1	3	4	5	2	1	9	2
MED10;VemR;C11:CAGACA	1	1	7	6	2	5	4	8	15	55	55	75	1	1	9	6
MED10;VemR;C11:CAGTGA	0	1	1	4	2	4	1	15	12	43	51	54	5	2	25	8
MED10;VemR;C11:CATACG	0	0	3	2	1	2	1	20	14	67	58	92	0	0	11	2
MED10;VemR;C11:CATTGG	3	0	4	2	2	3	4	13	23	52	57	59	5	1	16	8
MED10;VemR;C11:CCATTC	0	0	0	5	2	1	1	12	7	29	51	54	1	0	21	7
MED10;VemR;C11:CCTCTT	0	1	1	4	0	3	0	11	6	29	49	39	2	0	17	3
MED10;VemR;C11:CCTTCT	0	0	2	5	0	1	7	9	19	48	55	85	9	0	28	11
MED10;VemR;C11:CGAAGT	0	4	4	7	1	6	7	18	10	64	77	98	5	1	34	11
MED10;VemR;C11:CGATGA	1	3	2	1	3	4	3	14	1	49	65	82	2	0	15	6
MED10;VemR;C11:CGTACT	0	0	1	4	4	1	0	20	25	52	90	116	3	0	15	8
MED10;VemR;C11:CGTCAT	0	1	1	2	2	1	3	9	15	43	67	75	4	0	14	5
MED10;VemR;C11:CTAACG	0	2	2	4	0	2	3	9	10	28	32	52	2	0	10	3
MED10;VemR;C11:CTACCA	0	1	2	4	0	3	3	15	10	28	52	60	1	0	19	14
MED10;VemR;C11:CTAGCT	0	1	0	5	5	1	2	20	12	60	79	72	5	0	23	11
MED10;VemR;C11:CTGTGT	0	0	0	4	1	1	5	19	18	59	62	75	6	1	17	13
MED10;VemR;C11:CTTCTC	0	0	2	3	1	6	2	24	23	64	77	102	5	0	15	10
MED10;VemR;C11:CTTGAC	0	3	0	7	0	2	0	30	15	80	105	120	7	0	24	20
MED10;VemR;C11:GAAGGA	1	1	2	4	4	5	2	23	11	62	82	117	5	0	14	5
MED10;VemR;C11:GACAAC	0	1	2	3	3	2	4	22	21	95	91	128	7	0	18	17
MED10;VemR;C11:GATGTG	0	1	3	6	1	3	3	11	19	68	75	85	2	0	27	11
MED10;VemR;C11:GCAAGT	0	4	1	1	1	4	3	9	23	62	98	97	7	0	30	16
MED10;VemR;C11:GCACTT	0	1	4	6	0	1	2	8	16	50	53	79	3	1	16	7
MED10;VemR;C11:GCTCAT	0	3	2	6	0	2	3	16	25	73	100	97	5	0	21	7
MED10;VemR;C11:GGAACT	0	1	2	1	0	2	3	10	10	55	63	59	3	0	14	9
MED10;VemR;C11:GGATAG	0	1	2	8	3	6	4	32	16	88	119	157	3	1	24	10
MED10;VemR;C11:GTATGC	0	4	6	4	0	2	3	12	16	39	56	70	4	0	13	1
MED10;VemR;C11:GTCTCA	0	1	2	3	0	2	4	9	6	49	47	53	7	0	6	15
MED10;VemR;C11:GTCTTG	1	4	5	4	1	3	5	17	15	63	78	104	3	0	13	16
MED10;VemR;C11:GTGACA	0	1	2	1	0	0	3	19	15	76	83	98	3	0	6	3
MED10;VemR;C11:GTGAGT	0	1	0	1	2	2	2	18	15	73	80	69	7	0	14	5
MED10;VemR;C11:GTGGAT	1	3	5	1	1	5	5	23	19	70	115	128	2	0	13	10
MED10;VemR;C11:GTGGTA	0	1	1	2	0	6	11	20	19	39	50	58	6	1	22	5
MED10;VemR;C11:TAAGGC	0	1	2	4	2	3	1	23	15	51	60	81	1	0	27	11
MED10;VemR;C11:TCACGT	0	3	2	9	3	7	4	25	15	85	96	105	11	1	36	15
MED10;VemR;C11:TCATGC	0	4	0	3	2	2	3	14	12	60	87	77	2	0	17	10
MED10;VemR;C11:TCCGAA	0	1	3	4	0	1	2	12	14	58	53	64	3	2	31	15
MED10;VemR;C11:TCCTTC	0	3	1	0	0	3	5	13	17	44	43	71	0	0	13	5
MED10;VemR;C11:TCGCAA	0	1	1	3	3	3	2	15	20	49	69	67	3	1	20	15
MED10;VemR;C11:TCGTCA	0	1	2	2	2	5	7	17	19	47	73	82	2	1	13	18
MED10;VemR;C11:TGGCAT	1	0	2	2	0	1	2	9	8	19	34	33	0	0	5	3
MED10;VemR;C11:TGGTTC	0	1	1	3	2	2	1	11	7	32	45	43	3	1	20	13
MED10;VemR;C11:TGTCGT	0	3	3	3	0	4	1	10	11	49	57	72	0	0	24	6
MED10;VemR;C11:TTCACG	0	2	0	0	0	1	1	13	16	40	35	51	4	0	14	5
MED10;VemR;C11:TTGCGA	0	4	1	2	1	0	2	16	14	60	63	78	2	0	16	12
MED10;VemR;C11:TTGCTG	0	0	2	2	1	1	0	8	4	26	33	34	1	0	11	1
MED12;VemR;A03:AACACG	0	0	2	2	3	1	3	9	10	31	49	41	6	0	12	9
MED12;VemR;A03:AACCGT	0	2	4	6	1	3	3	22	13	65	71	110	9	1	31	21
MED12;VemR;A03:ACCAAG	0	1	2	0	1	1	0	13	17	36	61	70	2	0	29	15
MED12;VemR;A03:ACCTGT	0	1	2	3	2	1	0	8	4	20	20	40	2	0	11	9
MED12;VemR;A03:ACGAAC	0	1	1	2	1	1	1	13	3	31	30	54	2	4	27	10
MED12;VemR;A03:ACTGCT	1	4	2	1	1	0	5	9	9	32	30	42	4	0	16	2
MED12;VemR;A03:AGCACA	0	0	2	1	1	2	2	8	8	47	64	69	9	0	25	13
MED12;VemR;A03:AGTCGA	0	0	1	1	3	1	2	13	13	32	46	54	5	0	24	15
MED12;VemR;A03:ATCAGG	0	2	2	5	4	1	1	18	16	45	79	77	10	1	20	15
MED12;VemR;A03:ATTGCC	0	4	4	2	4	1	5	13	10	43	54	57	6	0	37	12
MED12;VemR;A03:CAAGTG	0	1	6	6	3	3	3	10	13	67	67	84	1	0	15	10
MED12;VemR;A03:CAGAAC	0	1	3	3	1	4	3	3	0	5	3	7	0	0	6	2
MED12;VemR;A03:CAGACA	0	0	0	1	1	3	2	10	7	28	45	52	4	0	13	10
MED12;VemR;A03:CAGTGA	0	2	0	3	0	1	3	13	9	22	34	37	3	0	17	8
MED12;VemR;A03:CATACG	0	1	3	1	1	1	3	13	11	33	46	43	6	0	11	8
MED12;VemR;A03:CATTGG	0	1	2	3	2	1	1	5	13	49	52	50	2	0	21	13
MED12;VemR;A03:CCATTC	0	1	1	3	0	3	2	5	7	17	31	35	5	0	30	13
MED12;VemR;A03:CCTCTT	0	0	3	4	1	4	3	8	7	18	24	30	5	1	16	11
MED12;VemR;A03:CCTTCT	0	0	1	3	0	2	3	17	9	31	51	56	7	1	41	20
MED12;VemR;A03:CGAAGT	0	0	0	5	2	3	2	9	13	42	52	64	0	1	19	10
MED12;VemR;A03:CGATGA	0	0	1	3	2	3	2	12	8	32	60	53	4	1	20	12
MED12;VemR;A03:CGTACT	1	0	2	5	1	7	3	13	10	50	64	70	3	1	17	12
MED12;VemR;A03:CGTCAT	1	2	1	1	1	5	0	15	11	46	39	39	2	1	13	6
MED12;VemR;A03:CTAACG	0	2	2	5	0	2	3	8	15	29	28	45	3	1	15	4
MED12;VemR;A03:CTACCA	0	0	2	2	3	1	2	15	5	30	29	38	9	0	30	12
MED12;VemR;A03:CTAGCT	0	1	2	2	0	2	3	8	10	50	46	53	9	0	30	20
MED12;VemR;A03:CTGTGT	0	0	3	1	4	4	3	10	10	44	43	56	3	1	31	15
MED12;VemR;A03:CTTCTC	344	2662	4276	5771	2615	3735	4513	7744	7750	10962	12052	11336	3879	595	16447	7745
MED12;VemR;A03:CTTGAC	0	2	4	5	3	2	3	23	19	52	93	83	11	1	56	29
MED12;VemR;A03:GAAGGA	0	0	5	1	4	0	2	24	6	48	57	83	8	1	13	13
MED12;VemR;A03:GACAAC	0	0	0	3	0	1	1	23	18	42	77	74	5	1	19	13
MED12;VemR;A03:GATGTG	0	1	2	2	2	2	3	12	3	51	46	51	6	0	23	10
MED12;VemR;A03:GCAAGT	2	1	2	3	2	2	4	17	9	31	66	56	2	3	36	22
MED12;VemR;A03:GCACTT	0	0	3	1	1	1	3	17	3	34	48	46	2	1	11	15
MED12;VemR;A03:GCTCAT	0	2	2	1	0	1	4	10	13	33	55	87	1	1	37	17
MED12;VemR;A03:GGAACT	0	0	1	3	0	1	3	5	11	25	38	42	1	1	15	16
MED12;VemR;A03:GGATAG	0	5	0	0	1	0	8	23	26	70	75	104	2	1	25	10
MED12;VemR;A03:GTATGC	0	0	1	1	0	1	0	10	12	34	48	45	3	1	7	2
MED12;VemR;A03:GTCTCA	2	2	6	3	1	2	2	12	8	30	34	40	6	0	14	5
MED12;VemR;A03:GTCTTG	0	3	4	4	0	1	1	20	11	37	55	64	12	0	20	15
MED12;VemR;A03:GTGACA	1	1	1	3	0	1	2	15	9	38	51	67	2	0	4	2
MED12;VemR;A03:GTGAGT	0	1	1	3	2	1	4	12	10	30	49	70	0	0	22	10
MED12;VemR;A03:GTGGAT	0	0	0	1	0	1	2	13	14	62	63	70	4	0	20	10
MED12;VemR;A03:GTGGTA	1	0	0	1	0	0	0	5	9	28	34	35	3	0	9	8
MED12;VemR;A03:TAAGGC	0	4	2	4	0	1	4	13	12	37	54	53	4	2	12	6
MED12;VemR;A03:TCACGT	0	0	1	2	0	2	3	9	11	49	54	81	7	0	23	7
MED12;VemR;A03:TCATGC	0	0	1	2	0	3	2	9	7	48	54	53	1	0	14	9
MED12;VemR;A03:TCCGAA	0	3	1	1	0	3	2	14	7	32	34	54	4	1	19	6
MED12;VemR;A03:TCCTTC	1	0	4	4	1	1	4	7	10	30	35	56	3	0	4	9
MED12;VemR;A03:TCGCAA	0	0	1	6	0	5	2	12	9	31	43	46	1	0	12	13
MED12;VemR;A03:TCGTCA	0	1	1	7	1	0	1	12	6	43	49	60	2	1	22	13
MED12;VemR;A03:TGGCAT	1	0	0	0	0	1	1	3	7	18	22	23	2	0	10	5
MED12;VemR;A03:TGGTTC	0	3	2	1	1	2	4	9	8	28	40	46	1	0	16	7
MED12;VemR;A03:TGTCGT	0	1	3	2	0	0	1	7	5	30	36	40	2	0	15	3
MED12;VemR;A03:TTCACG	0	3	0	1	1	3	1	4	5	20	26	28	2	1	19	6
MED12;VemR;A03:TTGCGA	0	1	0	4	2	1	1	9	10	28	43	42	3	1	15	10
MED12;VemR;A03:TTGCTG	1	1	1	1	1	2	0	1	5	23	16	17	1	0	10	6
MED12;VemR;B10:AACACG	0	2	3	3	0	2	3	10	4	31	32	47	8	0	37	12
MED12;VemR;B10:AACCGT	1	0	0	0	1	3	3	12	20	63	71	87	6	0	42	15
MED12;VemR;B10:ACCAAG	0	0	2	3	1	1	1	9	8	48	52	64	3	1	28	7
MED12;VemR;B10:ACCTGT	0	2	1	2	2	0	2	12	6	24	30	29	3	1	15	4
MED12;VemR;B10:ACGAAC	0	1	3	3	0	2	2	7	10	19	43	40	3	0	10	16
MED12;VemR;B10:ACTGCT	0	1	7	3	0	5	6	6	10	29	33	36	5	0	11	5
MED12;VemR;B10:AGCACA	0	1	6	2	1	6	1	13	11	35	48	59	5	1	36	17
MED12;VemR;B10:AGTCGA	2	3	1	2	1	1	4	9	15	37	36	56	3	2	20	9
MED12;VemR;B10:ATCAGG	0	1	1	2	2	1	2	14	7	46	56	62	7	0	23	6
MED12;VemR;B10:ATTGCC	0	2	3	2	2	6	2	12	19	37	54	42	3	2	21	10
MED12;VemR;B10:CAAGTG	2	3	2	3	1	2	4	9	11	50	51	63	3	0	14	6
MED12;VemR;B10:CAGAAC	0	0	1	4	0	0	1	4	3	6	7	6	2	0	7	1
MED12;VemR;B10:CAGACA	0	1	2	2	1	2	2	9	11	45	49	43	7	1	20	14
MED12;VemR;B10:CAGTGA	0	1	0	2	0	0	1	5	2	26	22	36	5	1	8	7
MED12;VemR;B10:CATACG	0	0	0	1	0	0	0	9	13	33	35	37	1	1	7	7
MED12;VemR;B10:CATTGG	0	2	2	3	1	1	0	10	10	26	40	40	2	2	9	6
MED12;VemR;B10:CCATTC	0	0	2	1	1	2	5	4	6	25	31	27	7	1	16	14
MED12;VemR;B10:CCTCTT	1	0	1	0	2	2	1	8	1	11	19	23	3	0	4	2
MED12;VemR;B10:CCTTCT	0	0	0	2	0	3	1	9	3	35	49	41	2	1	29	17
MED12;VemR;B10:CGAAGT	0	2	2	4	1	2	2	13	10	38	58	67	4	0	12	8
MED12;VemR;B10:CGATGA	0	0	3	0	0	1	3	8	11	23	38	41	3	0	19	6
MED12;VemR;B10:CGTACT	0	1	1	1	0	4	3	8	12	49	55	59	2	0	17	8
MED12;VemR;B10:CGTCAT	2	15	33	42	18	24	39	64	73	117	122	125	29	1	145	44
MED12;VemR;B10:CTAACG	1	3	4	0	1	2	3	8	5	20	25	29	1	0	8	4
MED12;VemR;B10:CTACCA	0	0	0	1	1	0	2	7	5	24	41	41	2	0	22	12
MED12;VemR;B10:CTAGCT	0	0	1	3	2	1	1	7	8	25	57	62	5	0	15	24
MED12;VemR;B10:CTGTGT	1	2	5	0	0	0	7	9	10	39	35	65	10	0	27	12
MED12;VemR;B10:CTTCTC	0	0	3	5	5	2	4	12	15	55	56	70	12	0	36	8
MED12;VemR;B10:CTTGAC	1	3	1	5	0	1	4	16	13	59	86	93	6	3	22	11
MED12;VemR;B10:GAAGGA	0	0	1	4	0	0	2	8	6	47	65	84	7	1	26	13
MED12;VemR;B10:GACAAC	0	1	3	9	0	2	4	21	9	42	72	62	2	1	12	14
MED12;VemR;B10:GATGTG	0	0	2	0	3	4	4	8	11	30	52	49	5	0	14	10
MED12;VemR;B10:GCAAGT	0	0	5	3	1	2	1	4	23	35	51	57	5	0	36	16
MED12;VemR;B10:GCACTT	0	2	0	1	2	3	2	17	5	32	47	30	1	0	14	8
MED12;VemR;B10:GCTCAT	0	1	0	4	2	2	5	8	13	39	61	68	7	1	32	11
MED12;VemR;B10:GGAACT	0	0	2	0	0	0	2	7	2	31	31	43	4	1	11	8
MED12;VemR;B10:GGATAG	0	0	4	6	0	5	5	14	19	61	86	92	4	3	11	9
MED12;VemR;B10:GTATGC	0	0	1	6	0	1	4	8	8	39	53	46	3	1	6	2
MED12;VemR;B10:GTCTCA	0	1	0	2	0	2	2	6	6	32	35	37	3	1	18	13
MED12;VemR;B10:GTCTTG	1	0	1	1	2	2	1	7	8	41	54	66	7	1	9	12
MED12;VemR;B10:GTGACA	0	1	1	3	1	0	0	14	7	35	35	55	5	0	10	6
MED12;VemR;B10:GTGAGT	0	1	3	3	1	1	1	17	19	37	47	56	1	0	19	13
MED12;VemR;B10:GTGGAT	0	3	1	2	2	2	2	9	11	38	53	59	1	0	22	19
MED12;VemR;B10:GTGGTA	1	0	0	2	0	0	1	6	9	30	41	43	3	0	27	10
MED12;VemR;B10:TAAGGC	1	0	3	5	1	0	3	14	19	27	42	62	1	1	12	13
MED12;VemR;B10:TCACGT	0	0	1	6	0	1	1	15	9	60	75	63	5	0	19	16
MED12;VemR;B10:TCATGC	0	0	2	2	2	1	0	9	16	47	66	60	6	1	27	16
MED12;VemR;B10:TCCGAA	0	1	0	3	0	0	1	3	10	28	35	49	3	0	12	11
MED12;VemR;B10:TCCTTC	0	0	2	1	0	0	2	9	8	30	33	33	3	1	9	6
MED12;VemR;B10:TCGCAA	0	2	1	4	0	6	2	3	9	42	46	46	3	0	12	10
MED12;VemR;B10:TCGTCA	332	2431	4052	5600	2336	3572	4203	6978	7599	10193	10811	10288	2929	506	13618	6148
MED12;VemR;B10:TGGCAT	0	0	0	1	0	1	4	9	4	13	19	17	2	1	11	5
MED12;VemR;B10:TGGTTC	2	0	1	1	1	2	2	7	2	21	25	39	3	0	17	5
MED12;VemR;B10:TGTCGT	0	0	3	3	2	3	1	9	7	26	32	28	2	2	17	11
MED12;VemR;B10:TTCACG	0	3	1	5	1	1	3	6	8	25	29	37	2	1	9	6
MED12;VemR;B10:TTGCGA	0	1	6	3	1	5	5	14	8	28	44	48	4	0	16	5
MED12;VemR;B10:TTGCTG	0	1	0	4	0	0	3	6	8	13	22	20	0	0	9	4
MED19;VemR;B04:AACACG	0	0	1	4	1	2	0	12	13	38	33	39	7	0	28	17
MED19;VemR;B04:AACCGT	0	2	2	2	1	1	5	19	15	56	80	85	15	1	59	21
MED19;VemR;B04:ACCAAG	0	0	2	7	0	2	2	17	11	38	62	58	8	0	44	15
MED19;VemR;B04:ACCTGT	0	2	0	0	0	3	1	6	5	20	20	25	5	2	22	14
MED19;VemR;B04:ACGAAC	0	1	2	1	2	2	4	6	6	31	31	34	4	0	38	18
MED19;VemR;B04:ACTGCT	0	1	1	0	0	0	1	7	3	20	26	34	9	1	13	11
MED19;VemR;B04:AGCACA	0	1	2	1	1	0	6	9	8	41	47	74	12	5	35	20
MED19;VemR;B04:AGTCGA	0	1	2	1	0	3	2	11	7	34	45	39	7	1	28	13
MED19;VemR;B04:ATCAGG	0	2	1	3	0	2	1	8	8	49	49	77	10	3	54	26
MED19;VemR;B04:ATTGCC	0	0	0	3	1	3	0	15	13	39	44	46	8	3	37	23
MED19;VemR;B04:CAAGTG	0	1	1	5	4	0	2	11	12	42	37	53	3	1	23	13
MED19;VemR;B04:CAGAAC	0	0	1	2	1	1	1	5	4	2	1	4	4	0	11	2
MED19;VemR;B04:CAGACA	0	0	0	0	0	1	5	12	11	32	48	49	5	2	36	13
MED19;VemR;B04:CAGTGA	0	2	4	2	0	0	5	8	8	21	36	34	13	3	41	25
MED19;VemR;B04:CATACG	0	0	0	2	1	1	2	5	4	33	32	37	7	0	23	13
MED19;VemR;B04:CATTGG	1	0	3	1	0	0	0	7	9	33	36	46	5	2	18	9
MED19;VemR;B04:CCATTC	0	0	3	4	1	0	1	10	5	19	23	35	4	0	40	13
MED19;VemR;B04:CCTCTT	0	0	0	1	1	1	0	4	6	24	18	19	4	0	13	8
MED19;VemR;B04:CCTTCT	1	1	3	2	0	1	1	12	7	37	47	41	5	1	33	20
MED19;VemR;B04:CGAAGT	1	1	3	5	0	5	0	8	12	46	48	73	4	2	25	12
MED19;VemR;B04:CGATGA	0	1	0	0	0	2	3	5	11	25	44	47	8	0	24	17
MED19;VemR;B04:CGTACT	0	2	3	1	1	2	3	13	9	58	55	56	2	0	10	11
MED19;VemR;B04:CGTCAT	0	1	1	3	0	1	5	8	6	38	42	43	6	2	14	5
MED19;VemR;B04:CTAACG	0	0	2	6	1	3	4	8	11	15	32	37	3	0	11	10
MED19;VemR;B04:CTACCA	0	0	1	4	0	3	3	7	10	25	26	48	10	2	41	18
MED19;VemR;B04:CTAGCT	0	1	0	4	1	2	1	8	8	24	55	58	5	2	51	28
MED19;VemR;B04:CTGTGT	0	1	2	5	3	3	0	6	8	30	39	48	12	2	55	28
MED19;VemR;B04:CTTCTC	0	2	5	2	0	0	2	14	10	37	49	52	8	0	25	22
MED19;VemR;B04:CTTGAC	0	2	6	3	1	1	2	13	12	45	71	73	8	3	50	24
MED19;VemR;B04:GAAGGA	1	2	2	5	2	2	1	7	9	37	72	76	7	2	37	17
MED19;VemR;B04:GACAAC	0	2	2	3	2	0	1	12	8	67	77	92	8	1	44	15
MED19;VemR;B04:GATGTG	0	0	2	6	0	1	3	10	13	43	41	54	5	4	47	19
MED19;VemR;B04:GCAAGT	408	2800	4547	6372	2142	3468	4601	7242	7956	10877	11435	10647	6151	973	27345	11966
MED19;VemR;B04:GCACTT	0	0	1	2	0	1	2	10	15	29	43	60	16	4	49	26
MED19;VemR;B04:GCTCAT	0	2	0	3	1	2	3	18	18	42	52	71	15	0	72	22
MED19;VemR;B04:GGAACT	0	1	2	1	1	1	2	3	11	31	37	44	5	0	33	20
MED19;VemR;B04:GGATAG	0	1	0	3	0	3	1	7	13	58	70	87	12	0	36	17
MED19;VemR;B04:GTATGC	0	0	2	2	0	0	3	6	6	35	36	31	2	0	12	4
MED19;VemR;B04:GTCTCA	0	4	4	5	2	1	0	6	5	33	40	42	4	1	50	10
MED19;VemR;B04:GTCTTG	0	3	4	3	1	0	2	11	8	47	56	65	4	4	52	26
MED19;VemR;B04:GTGACA	0	0	2	4	0	4	2	9	6	27	56	66	2	0	11	5
MED19;VemR;B04:GTGAGT	1	0	1	2	1	2	5	10	8	34	52	85	18	1	36	22
MED19;VemR;B04:GTGGAT	0	2	1	2	0	2	4	15	16	43	68	66	12	0	30	28
MED19;VemR;B04:GTGGTA	0	1	0	0	0	1	1	9	4	29	30	41	4	0	27	11
MED19;VemR;B04:TAAGGC	0	0	3	2	0	3	0	18	12	36	42	63	4	2	34	18
MED19;VemR;B04:TCACGT	1	2	5	4	1	2	5	24	17	33	55	58	3	1	38	32
MED19;VemR;B04:TCATGC	0	1	1	2	0	2	4	8	7	33	44	41	4	1	36	16
MED19;VemR;B04:TCCGAA	0	1	0	1	1	2	1	10	5	32	25	31	2	1	31	11
MED19;VemR;B04:TCCTTC	0	0	1	3	1	0	0	4	7	27	15	30	6	0	14	12
MED19;VemR;B04:TCGCAA	0	0	0	0	0	0	0	11	2	22	31	38	3	0	15	12
MED19;VemR;B04:TCGTCA	0	0	0	2	0	0	0	9	10	33	44	53	6	2	39	22
MED19;VemR;B04:TGGCAT	0	0	1	3	0	0	1	4	2	25	20	21	4	0	19	8
MED19;VemR;B04:TGGTTC	0	1	2	1	1	0	1	10	5	24	31	26	7	0	16	10
MED19;VemR;B04:TGTCGT	0	1	1	4	0	2	0	10	7	19	31	35	5	1	38	7
MED19;VemR;B04:TTCACG	0	0	2	1	2	0	1	8	8	19	18	41	4	0	17	13
MED19;VemR;B04:TTGCGA	0	0	1	1	2	1	1	9	11	30	34	41	5	2	17	5
MED19;VemR;B04:TTGCTG	0	0	2	3	2	1	0	5	4	19	24	22	6	2	13	16
MED19;VemR;C09:AACACG	0	0	3	4	0	1	2	8	9	8	32	48	1	0	9	10
MED19;VemR;C09:AACCGT	0	0	0	4	0	2	6	7	12	52	59	55	2	0	10	5
MED19;VemR;C09:ACCAAG	0	2	4	3	0	0	4	8	8	35	45	50	3	0	16	11
MED19;VemR;C09:ACCTGT	0	0	0	1	1	1	1	2	5	17	23	24	1	1	9	3
MED19;VemR;C09:ACGAAC	0	1	1	2	0	2	1	7	10	22	20	36	0	0	12	8
MED19;VemR;C09:ACTGCT	0	1	3	7	1	0	2	6	8	21	23	23	2	0	10	3
MED19;VemR;C09:AGCACA	0	1	3	3	0	3	1	9	16	25	51	46	0	0	25	5
MED19;VemR;C09:AGTCGA	0	0	1	1	0	2	2	7	10	21	18	31	5	1	17	8
MED19;VemR;C09:ATCAGG	0	1	1	4	0	3	2	14	8	35	47	43	1	0	24	7
MED19;VemR;C09:ATTGCC	0	3	1	0	1	0	1	9	9	29	30	42	4	1	20	10
MED19;VemR;C09:CAAGTG	0	2	1	4	0	0	3	16	9	39	44	66	3	0	13	2
MED19;VemR;C09:CAGAAC	0	2	0	2	2	1	2	4	3	5	4	11	1	2	3	1
MED19;VemR;C09:CAGACA	1	1	2	1	0	1	5	7	9	29	32	32	1	0	21	4
MED19;VemR;C09:CAGTGA	1	0	1	3	1	0	0	13	9	26	37	34	4	0	10	5
MED19;VemR;C09:CATACG	0	0	1	5	0	2	1	11	12	22	30	51	1	0	3	6
MED19;VemR;C09:CATTGG	249	1877	3006	4214	1916	2591	3065	5271	5661	7759	8492	7819	2003	315	8785	4058
MED19;VemR;C09:CCATTC	0	0	1	0	0	0	0	5	2	17	18	31	0	0	10	5
MED19;VemR;C09:CCTCTT	0	1	3	0	0	0	2	7	1	12	11	20	2	0	10	3
MED19;VemR;C09:CCTTCT	1	1	2	0	2	1	1	1	9	39	38	34	4	0	8	5
MED19;VemR;C09:CGAAGT	0	0	2	1	2	4	2	10	7	33	33	49	0	2	12	5
MED19;VemR;C09:CGATGA	0	0	4	2	1	2	1	4	9	29	46	50	0	0	19	4
MED19;VemR;C09:CGTACT	0	1	4	5	1	1	2	7	11	33	41	47	0	0	13	12
MED19;VemR;C09:CGTCAT	1	1	1	5	1	4	3	11	3	29	32	34	2	0	10	9
MED19;VemR;C09:CTAACG	0	3	0	1	0	3	2	7	3	13	28	26	0	0	3	6
MED19;VemR;C09:CTACCA	0	0	1	2	1	1	2	6	4	22	31	39	7	0	20	7
MED19;VemR;C09:CTAGCT	1	1	1	0	2	1	3	12	10	18	34	40	5	0	20	9
MED19;VemR;C09:CTGTGT	0	0	7	3	1	0	3	10	9	27	33	33	2	0	7	10
MED19;VemR;C09:CTTCTC	0	1	2	2	6	2	2	10	9	24	41	51	1	0	20	6
MED19;VemR;C09:CTTGAC	0	1	1	8	1	0	2	13	4	30	52	66	4	1	28	9
MED19;VemR;C09:GAAGGA	0	0	0	1	1	1	0	8	7	26	34	50	4	0	9	8
MED19;VemR;C09:GACAAC	0	3	0	1	1	4	4	10	17	42	49	55	5	0	9	7
MED19;VemR;C09:GATGTG	0	3	3	4	1	2	3	9	7	32	39	43	4	0	18	9
MED19;VemR;C09:GCAAGT	0	1	5	4	0	2	1	4	14	42	48	34	4	1	10	9
MED19;VemR;C09:GCACTT	0	0	0	2	3	1	2	6	8	27	29	31	1	0	14	7
MED19;VemR;C09:GCTCAT	0	1	3	0	1	3	0	14	17	36	47	60	3	0	8	6
MED19;VemR;C09:GGAACT	0	1	0	5	0	1	3	5	10	29	24	26	1	1	20	2
MED19;VemR;C09:GGATAG	0	3	3	0	0	6	1	12	8	50	49	50	6	0	22	4
MED19;VemR;C09:GTATGC	0	4	1	3	2	0	2	12	9	22	21	39	1	1	4	2
MED19;VemR;C09:GTCTCA	0	0	2	1	0	1	2	7	5	19	25	23	1	0	9	1
MED19;VemR;C09:GTCTTG	0	0	2	1	0	2	1	15	10	34	34	39	5	0	11	6
MED19;VemR;C09:GTGACA	0	1	1	1	2	0	2	12	7	20	37	49	0	0	3	2
MED19;VemR;C09:GTGAGT	0	1	1	2	0	1	1	9	8	26	35	42	3	0	11	3
MED19;VemR;C09:GTGGAT	0	2	4	4	1	3	3	8	12	40	55	45	0	0	11	5
MED19;VemR;C09:GTGGTA	1	1	0	1	1	2	1	10	4	21	21	34	3	0	20	11
MED19;VemR;C09:TAAGGC	0	0	2	3	0	3	3	5	10	29	30	43	5	0	14	7
MED19;VemR;C09:TCACGT	0	0	4	0	1	2	3	10	11	33	37	42	4	1	9	6
MED19;VemR;C09:TCATGC	0	0	1	1	0	0	1	6	7	26	35	30	3	0	8	7
MED19;VemR;C09:TCCGAA	0	1	2	2	0	0	1	6	6	28	18	29	3	0	10	9
MED19;VemR;C09:TCCTTC	0	0	0	3	1	1	0	8	5	23	19	26	0	0	12	4
MED19;VemR;C09:TCGCAA	1	1	2	3	2	3	2	8	13	36	33	43	3	0	13	9
MED19;VemR;C09:TCGTCA	0	1	0	1	0	0	0	10	5	31	23	51	2	0	9	1
MED19;VemR;C09:TGGCAT	0	0	2	0	1	0	0	6	2	7	13	16	2	0	3	2
MED19;VemR;C09:TGGTTC	1	1	2	3	0	0	0	7	4	18	28	25	3	1	14	5
MED19;VemR;C09:TGTCGT	0	1	0	1	2	1	3	5	4	15	33	31	4	4	11	2
MED19;VemR;C09:TTCACG	0	1	0	1	0	0	3	5	2	20	22	15	2	0	11	3
MED19;VemR;C09:TTGCGA	0	0	1	2	1	2	3	9	2	27	31	22	2	0	7	7
MED19;VemR;C09:TTGCTG	0	2	1	0	2	0	1	3	1	14	14	15	2	0	7	4
NF1;VemR;A04:AACACG	0	1	1	1	0	3	3	4	8	32	53	44	4	0	24	7
NF1;VemR;A04:AACCGT	0	1	0	3	2	2	1	24	13	71	97	102	3	1	38	19
NF1;VemR;A04:ACCAAG	0	2	2	3	0	3	4	18	13	49	66	96	10	1	27	12
NF1;VemR;A04:ACCTGT	0	2	4	0	1	3	1	5	5	25	29	37	1	0	15	7
NF1;VemR;A04:ACGAAC	0	1	0	3	0	1	2	15	4	39	38	41	8	1	29	10
NF1;VemR;A04:ACTGCT	0	0	3	4	2	2	3	10	5	28	35	42	7	4	32	12
NF1;VemR;A04:AGCACA	0	0	2	2	1	1	4	10	19	49	63	73	4	0	38	12
NF1;VemR;A04:AGTCGA	0	0	3	2	1	3	2	10	8	33	46	48	3	3	12	14
NF1;VemR;A04:ATCAGG	0	2	2	4	2	3	6	17	21	54	77	79	9	0	45	20
NF1;VemR;A04:ATTGCC	0	3	4	0	1	0	3	12	14	61	62	56	6	0	24	11
NF1;VemR;A04:CAAGTG	1	0	1	2	1	2	5	17	12	47	57	100	2	0	11	4
NF1;VemR;A04:CAGAAC	0	0	1	4	1	0	1	0	0	4	5	7	1	1	15	9
NF1;VemR;A04:CAGACA	0	0	1	2	3	5	2	13	9	45	51	50	5	0	14	13
NF1;VemR;A04:CAGTGA	0	2	1	5	4	4	5	7	6	27	39	46	9	1	24	14
NF1;VemR;A04:CATACG	0	1	1	3	0	3	6	11	10	40	48	49	4	2	34	4
NF1;VemR;A04:CATTGG	0	1	0	4	1	3	0	14	7	36	57	47	6	1	17	9
NF1;VemR;A04:CCATTC	0	0	2	0	2	4	1	9	14	37	33	31	1	0	21	3
NF1;VemR;A04:CCTCTT	0	0	2	1	1	3	3	3	9	17	40	30	4	0	14	8
NF1;VemR;A04:CCTTCT	0	1	0	3	2	1	4	10	11	44	44	53	8	1	22	13
NF1;VemR;A04:CGAAGT	0	0	2	2	0	3	2	11	9	46	60	59	5	0	18	10
NF1;VemR;A04:CGATGA	1	0	4	5	1	1	6	8	12	44	48	55	1	4	19	15
NF1;VemR;A04:CGTACT	0	0	1	6	6	3	2	14	14	57	59	64	1	0	14	9
NF1;VemR;A04:CGTCAT	0	0	2	3	0	2	1	10	8	39	48	55	6	2	17	5
NF1;VemR;A04:CTAACG	0	2	2	1	0	1	3	9	4	33	39	36	2	0	7	2
NF1;VemR;A04:CTACCA	0	2	0	0	0	1	0	8	10	25	40	45	2	2	6	4
NF1;VemR;A04:CTAGCT	0	0	3	3	1	2	4	12	8	53	40	64	4	0	7	13
NF1;VemR;A04:CTGTGT	0	1	1	2	3	2	6	19	17	44	53	73	5	0	31	13
NF1;VemR;A04:CTTCTC	0	2	2	3	0	2	0	12	14	39	71	68	6	0	15	21
NF1;VemR;A04:CTTGAC	0	0	4	4	1	4	1	18	19	59	82	93	15	0	44	17
NF1;VemR;A04:GAAGGA	0	1	2	3	1	2	6	8	17	54	70	70	7	0	26	13
NF1;VemR;A04:GACAAC	0	2	6	6	4	1	5	21	13	71	72	99	6	0	25	12
NF1;VemR;A04:GATGTG	0	2	2	3	3	2	4	16	12	40	56	67	9	0	20	11
NF1;VemR;A04:GCAAGT	0	0	0	4	3	1	0	13	8	39	68	72	4	0	33	14
NF1;VemR;A04:GCACTT	0	0	2	3	0	3	2	7	4	46	43	44	4	0	15	8
NF1;VemR;A04:GCTCAT	0	1	2	2	2	2	3	13	12	47	61	80	5	1	26	10
NF1;VemR;A04:GGAACT	0	1	3	1	1	1	2	16	5	34	56	60	3	1	16	8
NF1;VemR;A04:GGATAG	0	1	4	4	1	3	5	30	16	67	101	108	6	1	19	16
NF1;VemR;A04:GTATGC	1	1	1	2	1	1	4	10	10	47	39	56	1	1	8	4
NF1;VemR;A04:GTCTCA	0	2	0	2	0	1	4	12	8	33	37	49	8	0	17	13
NF1;VemR;A04:GTCTTG	1	0	0	3	0	3	4	7	13	45	67	76	2	1	16	18
NF1;VemR;A04:GTGACA	0	1	1	3	4	3	3	9	18	47	85	76	3	1	14	5
NF1;VemR;A04:GTGAGT	0	1	0	4	0	1	6	15	14	40	58	81	1	2	26	12
NF1;VemR;A04:GTGGAT	391	2979	4792	6392	3163	3941	4854	8819	8958	12562	13730	12768	2992	465	12922	5853
NF1;VemR;A04:GTGGTA	0	2	1	3	1	1	3	13	12	36	44	70	8	0	34	10
NF1;VemR;A04:TAAGGC	0	0	1	1	2	3	3	11	10	43	54	70	3	1	17	17
NF1;VemR;A04:TCACGT	1	4	7	6	1	2	2	17	9	54	76	81	1	1	19	16
NF1;VemR;A04:TCATGC	0	3	0	10	0	5	4	19	6	36	57	58	3	0	34	9
NF1;VemR;A04:TCCGAA	0	1	0	4	1	2	1	9	13	32	36	52	1	0	22	9
NF1;VemR;A04:TCCTTC	0	1	1	1	1	1	4	7	9	26	29	40	2	0	11	7
NF1;VemR;A04:TCGCAA	1	2	1	1	1	0	1	8	12	42	36	62	4	1	21	12
NF1;VemR;A04:TCGTCA	0	1	1	1	1	1	2	6	9	49	62	67	2	0	11	5
NF1;VemR;A04:TGGCAT	0	0	3	1	0	1	3	5	3	20	26	25	3	0	6	7
NF1;VemR;A04:TGGTTC	0	0	1	1	0	0	2	12	5	21	36	41	3	3	14	14
NF1;VemR;A04:TGTCGT	0	0	1	2	1	2	0	3	11	31	34	39	6	0	23	10
NF1;VemR;A04:TTCACG	0	2	1	1	1	1	3	6	10	20	27	30	4	1	21	8
NF1;VemR;A04:TTGCGA	1	0	1	4	0	2	2	9	8	47	46	53	6	0	20	15
NF1;VemR;A04:TTGCTG	0	0	1	5	1	4	1	5	11	16	20	30	4	0	16	2
NF1;VemR;B12:AACACG	1	0	0	0	2	1	2	6	11	17	27	33	2	0	16	10
NF1;VemR;B12:AACCGT	0	0	5	5	0	2	4	11	11	49	63	94	4	0	26	17
NF1;VemR;B12:ACCAAG	0	2	0	6	2	3	3	18	12	43	63	69	5	0	27	11
NF1;VemR;B12:ACCTGT	1	2	0	0	0	1	3	5	3	24	23	31	2	1	10	5
NF1;VemR;B12:ACGAAC	0	1	2	1	0	1	0	8	10	26	32	37	2	0	29	11
NF1;VemR;B12:ACTGCT	0	1	0	3	1	1	3	7	8	27	24	34	1	0	30	6
NF1;VemR;B12:AGCACA	1	1	2	2	2	1	3	8	10	32	53	52	8	2	25	10
NF1;VemR;B12:AGTCGA	0	1	2	3	0	1	1	12	7	34	43	48	1	2	11	4
NF1;VemR;B12:ATCAGG	0	1	1	3	1	2	4	15	16	33	32	48	4	1	20	14
NF1;VemR;B12:ATTGCC	0	1	3	1	0	2	3	10	6	33	45	49	3	0	13	10
NF1;VemR;B12:CAAGTG	0	2	2	3	2	1	1	12	10	46	44	59	1	1	15	6
NF1;VemR;B12:CAGAAC	0	2	1	1	2	1	0	1	2	3	8	11	3	1	3	3
NF1;VemR;B12:CAGACA	0	0	2	1	0	2	1	5	14	26	47	52	3	0	14	13
NF1;VemR;B12:CAGTGA	0	1	2	6	1	0	2	4	5	22	31	34	3	3	24	15
NF1;VemR;B12:CATACG	0	0	1	3	3	1	1	8	11	29	49	47	3	0	21	5
NF1;VemR;B12:CATTGG	0	2	1	1	2	3	0	7	5	28	31	29	2	0	15	18
NF1;VemR;B12:CCATTC	0	1	1	3	0	1	3	7	6	19	33	40	3	1	16	4
NF1;VemR;B12:CCTCTT	0	3	0	0	0	0	1	4	0	16	21	30	5	0	12	6
NF1;VemR;B12:CCTTCT	0	2	1	3	1	5	2	10	12	34	55	55	6	3	37	19
NF1;VemR;B12:CGAAGT	0	0	3	0	1	3	1	8	10	33	56	66	5	1	27	8
NF1;VemR;B12:CGATGA	1	1	2	8	1	1	2	7	10	28	43	45	8	0	13	11
NF1;VemR;B12:CGTACT	0	2	3	4	2	4	4	16	16	45	60	58	6	0	7	9
NF1;VemR;B12:CGTCAT	1	0	1	1	0	0	0	9	7	32	51	50	2	1	9	7
NF1;VemR;B12:CTAACG	0	1	2	6	1	1	4	8	7	28	23	36	0	1	9	4
NF1;VemR;B12:CTACCA	0	0	4	3	1	2	3	14	8	36	38	61	5	1	28	13
NF1;VemR;B12:CTAGCT	359	2405	3871	5702	2429	3389	3967	6808	6889	9543	10428	9885	3001	507	13201	6074
NF1;VemR;B12:CTGTGT	0	0	1	4	0	3	1	13	8	31	45	47	4	4	16	8
NF1;VemR;B12:CTTCTC	0	0	0	3	0	2	1	16	5	43	52	47	1	0	23	11
NF1;VemR;B12:CTTGAC	0	1	3	3	1	2	3	11	11	45	64	71	5	4	30	15
NF1;VemR;B12:GAAGGA	0	1	3	1	0	2	3	11	13	45	47	53	4	0	7	6
NF1;VemR;B12:GACAAC	0	2	6	7	0	5	3	13	9	43	66	73	7	1	15	12
NF1;VemR;B12:GATGTG	0	1	4	0	0	4	6	6	4	25	36	64	1	1	18	8
NF1;VemR;B12:GCAAGT	0	2	0	2	0	2	1	12	8	38	51	48	1	0	20	12
NF1;VemR;B12:GCACTT	1	2	0	0	0	1	4	8	14	27	37	48	5	0	12	12
NF1;VemR;B12:GCTCAT	0	0	3	4	1	0	2	17	13	40	55	62	4	0	13	13
NF1;VemR;B12:GGAACT	0	0	3	1	2	0	1	7	9	33	36	34	2	0	12	11
NF1;VemR;B12:GGATAG	0	0	0	1	1	5	5	22	8	38	72	82	2	0	20	8
NF1;VemR;B12:GTATGC	0	1	0	2	1	2	0	7	8	23	38	40	0	0	10	1
NF1;VemR;B12:GTCTCA	0	1	2	4	0	2	2	8	4	26	27	45	1	0	15	12
NF1;VemR;B12:GTCTTG	0	1	3	5	2	4	1	11	7	37	60	56	3	1	12	9
NF1;VemR;B12:GTGACA	0	1	0	1	1	0	2	7	5	28	42	45	0	0	5	3
NF1;VemR;B12:GTGAGT	0	0	0	3	2	1	3	10	7	45	51	59	4	0	15	11
NF1;VemR;B12:GTGGAT	0	1	0	1	3	1	2	17	14	58	50	76	2	1	15	9
NF1;VemR;B12:GTGGTA	1	1	1	1	1	1	4	6	5	30	28	34	2	0	11	5
NF1;VemR;B12:TAAGGC	0	0	1	0	0	3	0	13	7	31	32	43	5	0	24	14
NF1;VemR;B12:TCACGT	0	2	3	2	1	1	2	13	16	42	37	49	2	0	19	6
NF1;VemR;B12:TCATGC	0	2	2	2	0	1	1	12	5	43	37	56	0	1	20	5
NF1;VemR;B12:TCCGAA	0	2	0	0	1	1	0	15	3	31	22	35	3	0	6	7
NF1;VemR;B12:TCCTTC	0	2	3	2	0	2	5	7	7	16	31	29	1	0	7	1
NF1;VemR;B12:TCGCAA	1	1	4	4	0	0	3	9	15	28	34	36	1	0	10	7
NF1;VemR;B12:TCGTCA	0	1	3	0	1	3	1	12	11	39	39	48	3	1	16	12
NF1;VemR;B12:TGGCAT	0	0	5	0	0	3	1	4	3	14	16	24	0	1	5	0
NF1;VemR;B12:TGGTTC	1	1	1	1	0	0	0	6	4	19	27	37	0	0	7	7
NF1;VemR;B12:TGTCGT	0	0	2	1	0	1	3	10	6	33	24	34	5	1	13	16
NF1;VemR;B12:TTCACG	0	0	2	3	0	2	2	7	4	13	27	26	7	0	27	9
NF1;VemR;B12:TTGCGA	0	2	4	2	2	2	2	7	12	24	38	37	4	1	10	6
NF1;VemR;B12:TTGCTG	0	1	0	0	1	0	1	5	3	22	17	30	1	0	6	6
NF2;VemR;A01:AACACG	0	2	2	4	1	1	2	7	8	19	25	28	7	0	19	17
NF2;VemR;A01:AACCGT	1	1	2	3	0	4	4	9	7	34	61	60	5	2	26	12
NF2;VemR;A01:ACCAAG	0	1	1	1	1	3	1	10	11	37	42	48	6	1	50	13
NF2;VemR;A01:ACCTGT	0	0	0	1	0	0	0	7	7	15	21	22	8	0	14	7
[truncated: 1,250 more rows]

## Sheet: Plotted
Combinations	pDNA;16 cycles;Ex Taq;0.01ng	pDNA;16 cycles;Ex Taq;0.1ng	pDNA;16 cycles;Ex Taq;1ng	pDNA;16 cycles;Ex Taq;10ng	pDNA;22 cycles;Ex Taq;0.01ng	pDNA;22 cycles;Ex Taq;0.1ng	pDNA;22 cycles;Ex Taq;1ng	pDNA;22 cycles;Ex Taq;10ng	pDNA;28 cycles;Ex Taq;0.01ng	pDNA;28 cycles;Ex Taq;0.1ng	pDNA;28 cycles;Ex Taq;1ng	pDNA;28 cycles;Ex Taq;10ng	gDNA;22 cycles;Ex Taq;1ug	gDNA;22 cycles;Ex Taq;10ug	gDNA;28 cycles;Ex Taq;1ug	gDNA;28 cycles;Ex Taq;10ug
NF2;VemR;A01:GCACTT	0.976	0.965878	0.973065	0.971273	0.97547	0.967832	0.965899	0.921057	0.929585	0.84221	0.825674	0.792621	0.933923	0.941441	0.928857	0.924851
CUL3;VemR;A02:TGGTTC	0.976959	0.974308	0.968438	0.971364	0.977535	0.970075	0.959522	0.919099	0.935381	0.834676	0.821933	0.786357	0.930233	0.931138	0.92519	0.920105
MED12;VemR;A03:CTTCTC	0.966292	0.977239	0.976479	0.975655	0.975382	0.973417	0.971792	0.922564	0.93441	0.843296	0.821821	0.788427	0.945867	0.950479	0.937365	0.927656
NF1;VemR;A04:GTGGAT	0.982412	0.98252	0.980761	0.976176	0.978954	0.971407	0.968089	0.932635	0.939092	0.847524	0.82681	0.794672	0.922603	0.922619	0.917365	0.907723
TADA3;VemR;A05:GCTCAT	0.980088	0.975331	0.98024	0.977838	0.979768	0.975302	0.973811	0.931524	0.942435	0.843954	0.823323	0.789334	0.945458	0.947743	0.936533	0.929941
SGF29;VemR;A06:TGTCGT	0.97153	0.975596	0.973879	0.967654	0.967762	0.967019	0.963153	0.91413	0.938611	0.833333	0.821817	0.786788	0.932149	0.893401	0.924335	0.916932
SMAD4;VemR;A07:CGTCAT	0.985294	0.977753	0.98	0.973287	0.982857	0.971611	0.965736	0.924245	0.929717	0.837464	0.82587	0.785752	0.924079	0.905325	0.926115	0.917179
PDCD10;VemR;A08:TCCGAA	0.970588	0.976098	0.972505	0.967856	0.976316	0.964343	0.962761	0.923229	0.926193	0.844082	0.79914	0.789452	0.923374	0.91679	0.921588	0.904429
MED10;VemR;A09:ACTGCT	0.991111	0.975369	0.976253	0.977362	0.980286	0.974393	0.973176	0.925941	0.935786	0.845687	0.827278	0.788462	0.94528	0.933628	0.927837	0.915081
CAB39;VemR;A10:CCTTCT	0.987988	0.973463	0.979178	0.979793	0.978011	0.969104	0.969485	0.924428	0.937035	0.834629	0.816674	0.791082	0.9465	0.905325	0.929984	0.915194
TADA2B;VemR;A11:CTACCA	0.952055	0.966571	0.970013	0.973652	0.978117	0.967374	0.962009	0.919762	0.942056	0.839427	0.818092	0.780991	0.941254	0.927461	0.928876	0.919292
CAND1;VemR;A12:ACCTGT	0.965517	0.972201	0.966141	0.967302	0.972062	0.954331	0.964912	0.917141	0.934717	0.84046	0.809251	0.791081	0.942548	0.909677	0.926077	0.920452
TADA1;VemR;B01:ACCAAG	0.982005	0.978937	0.977344	0.979389	0.984803	0.972277	0.976749	0.918609	0.93529	0.84572	0.820469	0.786558	0.949741	0.946274	0.93527	0.924828
TXNRD1;VemR;B02:GATGTG	0.97019	0.980987	0.975801	0.975153	0.98014	0.971103	0.968669	0.925653	0.938074	0.843758	0.824679	0.788372	0.942926	0.943636	0.933541	0.928295
KEAP1;VemR;B03:TCATGC	0.968447	0.974684	0.974841	0.974148	0.970854	0.968924	0.966999	0.922025	0.930848	0.838147	0.81876	0.781884	0.925388	0.942308	0.928173	0.914888
MED19;VemR;B04:GCAAGT	0.985507	0.982801	0.979957	0.978201	0.981219	0.978003	0.97748	0.930968	0.942096	0.854036	0.831334	0.795086	0.942682	0.935577	0.939368	0.930554
TAF5L;VemR;B05:GTGGTA	0.976834	0.973265	0.974807	0.974117	0.979518	0.968812	0.974208	0.926409	0.935297	0.84313	0.821567	0.790617	0.933939	0.951435	0.929534	0.919595
SAV1;VemR;B06:ACGAAC	0.974729	0.970948	0.970381	0.973314	0.978896	0.97018	0.972934	0.916528	0.939051	0.843075	0.823004	0.787361	0.941417	0.950653	0.936493	0.927771
BMPR1A;VemR;B07:AACACG	0.949416	0.974062	0.966255	0.968183	0.968121	0.96233	0.962276	0.921136	0.926871	0.835012	0.811512	0.781923	0.932352	0.945392	0.922939	0.909363
LAMTOR4;VemR;B08:TGGCAT	0.987805	0.973555	0.974072	0.963476	0.967707	0.974249	0.956679	0.928595	0.931833	0.832661	0.81065	0.777362	0.921336	0.91791	0.916647	0.901353
TAF6L;VemR;B09:TAAGGC	0.989333	0.982937	0.981057	0.975755	0.978076	0.971509	0.971227	0.924818	0.928004	0.840329	0.808597	0.786638	0.934978	0.930394	0.931598	0.923177
MED12;VemR;B10:TCGTCA	0.954023	0.974349	0.967989	0.968021	0.972523	0.966973	0.960686	0.923138	0.927273	0.835697	0.807213	0.783728	0.923101	0.935305	0.924194	0.91325
NF2;VemR;B11:TCACGT	0.9801	0.985934	0.977131	0.976201	0.983714	0.973379	0.969048	0.925471	0.935178	0.838067	0.816548	0.788548	0.906375	0.926882	0.903169	0.892459
NF1;VemR;B12:CTAGCT	0.975543	0.977245	0.974817	0.978212	0.981414	0.972453	0.97159	0.926259	0.936769	0.844812	0.823632	0.789474	0.947285	0.933702	0.93644	0.923802
CUL3;VemR;C01:GTGAGT	0.979747	0.975341	0.97172	0.974513	0.976413	0.967322	0.969314	0.924688	0.937255	0.833182	0.820996	0.780947	0.934822	0.956155	0.92705	0.917382
SGF29;VemR;C02:CGATGA	0.976119	0.977821	0.973886	0.972566	0.965284	0.967949	0.969955	0.924496	0.935424	0.844396	0.82282	0.785166	0.93789	0.928839	0.936251	0.928896
TADA3;VemR;C03:GGAACT	0.985455	0.967434	0.971211	0.970434	0.98	0.969778	0.964807	0.917653	0.93212	0.834186	0.817912	0.793163	0.936252	0.932084	0.930711	0.929109
PDCD10;VemR;C04:GTCTCA	0.971631	0.968132	0.973482	0.972723	0.971745	0.964807	0.964123	0.914758	0.9316	0.83907	0.814749	0.783138	0.932235	0.937904	0.935082	0.921386
TADA1;VemR;C05:CTTGAC	0.983607	0.977702	0.984817	0.978882	0.981632	0.976488	0.975522	0.928472	0.938962	0.841769	0.825662	0.793247	0.943338	0.950187	0.939343	0.925481
TADA2B;VemR;C06:AGCACA	0.974771	0.978967	0.981836	0.977015	0.985241	0.975488	0.972765	0.931497	0.941898	0.852912	0.833654	0.797655	0.945545	0.94451	0.941943	0.936394
SMAD4;VemR;C07:CTGTGT	0.962963	0.974081	0.977247	0.977734	0.977887	0.968578	0.971451	0.924757	0.935994	0.840335	0.812219	0.785935	0.947198	0.962882	0.939174	0.937124
CAND1;VemR;C08:GTCTTG	0.979058	0.984062	0.97982	0.981767	0.980562	0.979458	0.972979	0.93178	0.93315	0.843084	0.829118	0.789888	0.9375	0.940083	0.936859	0.930503
MED19;VemR;C09:CATTGG	0.968872	0.972539	0.96999	0.971639	0.976057	0.970776	0.967182	0.919735	0.928947	0.839355	0.823826	0.786699	0.938173	0.948795	0.927275	0.925639
CAB39;VemR;C10:TTCACG	0.974747	0.952456	0.947321	0.950049	0.944575	0.935144	0.950182	0.891255	0.89605	0.81053	0.78285	0.76376	0.904325	0.892	0.879073	0.88698
MED10;VemR;C11:AACCGT	0.975524	0.978718	0.982716	0.979607	0.981841	0.972893	0.974744	0.926012	0.935168	0.838343	0.821837	0.78629	0.94173	0.965278	0.935115	0.926628
KEAP1;VemR;C12:TTGCGA	0.963077	0.972763	0.971928	0.969845	0.977578	0.9673	0.974926	0.913057	0.928625	0.837518	0.802926	0.775542	0.918234	0.916859	0.917033	0.903226
TXNRD1;VemR;D01:ATCAGG	0.982103	0.982579	0.979312	0.975933	0.980876	0.973588	0.977366	0.925387	0.940411	0.842236	0.821953	0.797825	0.94685	0.941718	0.93596	0.927928
BMPR1A;VemR;D02:GAAGGA	0.98063	0.979993	0.978423	0.978667	0.97703	0.975391	0.975717	0.926711	0.936953	0.850973	0.820016	0.788817	0.944976	0.928406	0.93356	0.931908
TAF5L;VemR;D03:ATTGCC	0.974684	0.981294	0.9797	0.978588	0.981452	0.975813	0.970825	0.924168	0.937748	0.849605	0.822208	0.790728	0.947907	0.941358	0.940559	0.93206
SAV1;VemR;D04:CAGAAC	0.909091	1	0.972222	0.991304	0.958333	1	1	0.935252	0.952	0.854545	0.836634	0.828947	0.957265	1	0.941065	0.933036
LAMTOR4;VemR;D05:GACAAC	0.987061	0.982337	0.97971	0.980637	0.986964	0.977816	0.977979	0.932884	0.938556	0.851416	0.82299	0.795368	0.946294	0.965377	0.93246	0.922224
TAF6L;VemR;D06:AGTCGA	0.9875	0.974808	0.979733	0.981904	0.980022	0.976281	0.979387	0.924904	0.938773	0.852176	0.817435	0.792218	0.946452	0.924933	0.935222	0.922288
HPRT intron;VemR;D07:CAAGTG	0.982808	0.978325	0.981537	0.981409	0.983877	0.97619	0.970557	0.923579	0.941887	0.846333	0.829008	0.792216	0.895989	0.925831	0.899599	0.884968
HPRT intron;VemR;D08:CGAAGT	0.984085	0.975057	0.984071	0.975473	0.979786	0.972331	0.968673	0.923215	0.937022	0.843452	0.825507	0.791158	0.913071	0.890838	0.898358	0.893304
HPRT intron;VemR;D09:TCCTTC	0.940476	0.971429	0.963981	0.967913	0.965802	0.959294	0.957921	0.912239	0.926432	0.828184	0.80444	0.783871	0.880597	0.889344	0.875399	0.862726
HPRT intron;VemR;D10:CGTACT	0.992574	0.975327	0.979553	0.976535	0.983905	0.975557	0.971619	0.919682	0.93977	0.845318	0.816792	0.788422	0.90968	0.916256	0.900093	0.886078
HPRT intron;VemR;D11:GTGACA	0.978202	0.977995	0.971855	0.977493	0.978327	0.974584	0.971743	0.922141	0.934147	0.837954	0.817942	0.786729	0.777778	0.767857	0.78835	0.78978
EEF2;VemR;D12:CTAACG	0.980769	0.975912	0.970781	0.97031	0.974702	0.971754	0.968631	0.926938	0.931541	0.832187	0.814382	0.772578	0.859016	0.865385	0.877952	0.852697
EEF2;VemR;E01:GTATGC	0.989547	0.976382	0.981454	0.979359	0.98219	0.976075	0.974579	0.929701	0.943182	0.846383	0.824638	0.791584	0.892123	0.925926	0.895142	0.889281
EEF2;VemR;E02:GGATAG	0.97597	0.982169	0.981614	0.983385	0.982596	0.974709	0.975331	0.929495	0.940299	0.845481	0.825718	0.789922	0.919118	0.918033	0.913748	0.909532
6T;VemR;E03:TCGCAA	0.982014	0.981742	0.982516	0.980314	0.979482	0.975242	0.965775	0.921852	0.934969	0.84199	0.822818	0.785501	0.938863	0.916667	0.921855	0.915691
6T;VemR;E04:TTGCTG	0.971831	0.964962	0.965827	0.961335	0.968581	0.959141	0.964535	0.911726	0.924175	0.831942	0.819268	0.777734	0.925337	0.933579	0.914946	0.912946
6T;VemR;E05:CAGTGA	0.985149	0.976294	0.96888	0.976171	0.982861	0.972656	0.975093	0.922078	0.933971	0.839683	0.811902	0.795403	0.933569	0.928287	0.930352	0.917882
BCL2L1;VemR;E06:CATACG	0.977987	0.97619	0.971162	0.97377	0.979135	0.967631	0.967934	0.921988	0.934773	0.837794	0.816815	0.783324	0.913609	0.909953	0.901021	0.889488
BCL2L1;VemR;E07:CAGACA	0.976974	0.972247	0.982015	0.978045	0.985118	0.973916	0.975504	0.921166	0.937284	0.846234	0.826907	0.787891	0.94424	0.942373	0.937379	0.932327
MCL1;VemR;E08:CCATTC	0.96748	0.975151	0.973523	0.97094	0.969962	0.971249	0.961524	0.924043	0.927747	0.83602	0.821939	0.787894	0.926197	0.938679	0.921815	0.908066
MCL1;VemR;E09:CCTCTT	0.974194	0.970745	0.97232	0.965665	0.961722	0.968807	0.960377	0.9125	0.920546	0.830384	0.80966	0.781365	0.945483	0.947368	0.924651	0.90745
