# Supplementary material for: Uncoupling of sgRNAs from their associated barcodes during PCR amplification of combinatorial CRISPR screens
Source: PLoS One. 2018 May 25;13(5):e0197547. doi: 10.1371/journal.pone.0197547 (PMC5969736; doi:10.1371/journal.pone.0197547)
Supplement: S3 Table — (XLSX) [file pone.0197547.s003.xlsx]

## Sheet: Raw reads
Combinations	pDNA;16 cycles;Ex Taq;0.01ng	pDNA;16 cycles;Ex Taq;0.1ng	pDNA;16 cycles;Ex Taq;1ng	pDNA;16 cycles;Ex Taq;10ng	pDNA;22 cycles;Ex Taq;0.01ng	pDNA;22 cycles;Ex Taq;0.1ng	pDNA;22 cycles;Ex Taq;1ng	pDNA;22 cycles;Ex Taq;10ng	pDNA;28 cycles;Ex Taq;0.01ng	pDNA;28 cycles;Ex Taq;0.1ng	pDNA;28 cycles;Ex Taq;1ng	pDNA;28 cycles;Ex Taq;10ng	gDNA;22 cycles;Ex Taq;1ug	gDNA;22 cycles;Ex Taq;10ug	gDNA;28 cycles;Ex Taq;1ug	gDNA;28 cycles;Ex Taq;10ug
GCACTT:AAGTGC	261	1807	2903	4215	1936	2490	3322	5394	5662	8556	10167	9457	4062	659	16755	7672
GCACTT:GAACCA	0	0	3	5	2	2	1	3	0	6	5	1	1	0	17	10
GCACTT:GAGAAG	0	1	2	1	2	4	5	9	4	6	9	20	1	0	21	14
GCACTT:ATCCAC	0	2	0	3	3	3	3	6	5	12	4	15	0	2	16	11
GCACTT:ATGAGC	0	1	3	3	2	0	7	11	8	11	6	12	3	1	10	5
GCACTT:ACGACA	0	1	2	3	1	1	2	5	5	6	8	9	0	1	15	9
GCACTT:ATGACG	0	4	3	4	0	5	1	9	4	11	4	9	2	1	12	9
GCACTT:TTCGGA	0	0	2	2	0	0	1	4	5	8	5	10	2	1	15	4
GCACTT:AGCAGT	1	1	6	2	3	0	3	2	5	8	7	20	1	0	20	6
GCACTT:AGAAGG	0	2	1	2	2	2	3	2	3	5	5	13	1	0	13	17
GCACTT:TGGTAG	0	2	1	1	2	0	2	7	7	5	3	8	1	0	19	6
GCACTT:ACAGGT	0	0	1	2	0	2	1	4	3	9	10	5	2	0	11	13
GCACTT:CTTGGT	0	0	5	3	0	2	3	4	6	5	7	7	1	0	12	2
GCACTT:CACATC	0	1	1	2	0	2	1	2	3	7	6	8	4	1	23	6
GCACTT:GCATGA	1	0	4	7	1	2	7	5	1	6	4	6	3	1	18	11
GCACTT:ACTTGC	0	2	1	5	0	2	4	6	4	8	9	8	3	0	25	9
GCACTT:TACCAC	0	4	6	5	1	7	7	13	3	20	8	18	3	2	28	19
GCACTT:GTTCGT	0	0	2	7	0	2	3	6	5	8	3	13	3	1	22	10
GCACTT:CGTGTT	0	2	0	1	1	2	5	2	0	4	8	6	2	0	18	3
GCACTT:ATGCCA	0	4	2	2	4	1	1	6	3	6	8	10	1	0	24	10
GCACTT:GCCTTA	0	3	2	2	1	3	4	6	2	7	9	4	0	1	33	11
GCACTT:TGACGA	0	0	0	1	2	2	3	4	3	7	8	11	2	0	15	5
GCACTT:ACGTGA	1	2	6	2	3	3	4	4	6	4	4	17	3	0	25	11
GCACTT:AGCTAG	0	2	2	5	1	3	1	3	3	7	5	5	3	1	16	11
GCACTT:ACTCAC	0	3	4	3	0	0	3	6	4	4	6	10	2	0	18	3
GCACTT:TCATCG	0	3	3	5	2	1	1	2	5	3	7	8	1	0	13	9
GCACTT:AGTTCC	0	1	3	4	0	5	2	3	5	10	2	16	1	0	13	9
GCACTT:TGAGAC	0	1	0	3	0	1	1	3	6	6	5	5	0	0	12	6
GCACTT:GTCAAG	1	1	0	3	0	5	5	8	6	9	7	13	0	1	16	4
GCACTT:TGTGCT	1	2	4	5	1	4	3	1	2	8	6	4	1	1	17	7
GCACTT:ACACAG	0	1	1	3	2	1	1	8	2	12	6	10	2	0	26	6
GCACTT:CAAGAC	0	1	3	3	1	1	2	6	5	4	7	13	2	0	17	6
GCACTT:CCAATG	0	2	2	2	3	0	2	7	9	6	11	13	1	1	24	10
GCACTT:CGTGAA	0	2	2	2	1	1	4	7	5	10	6	8	1	0	14	6
GCACTT:ACGGTT	0	2	0	3	1	4	1	12	4	7	11	12	3	0	24	14
GCACTT:TCGCAA	1	4	2	3	0	1	1	6	6	4	6	5	3	1	13	7
GCACTT:CCTGAT	0	1	4	6	0	0	3	8	2	11	5	12	2	0	25	11
GCACTT:TCCTTC	0	1	6	3	0	1	2	4	2	5	6	6	0	0	15	6
GCACTT:GGCAAT	0	2	3	0	1	5	3	5	9	6	12	6	5	1	13	9
GCACTT:GTTCTG	2	4	3	1	2	2	2	7	7	6	4	11	3	1	23	16
GCACTT:GTTGTC	0	1	0	5	2	1	5	3	5	6	7	13	0	1	21	10
GCACTT:TCGACT	0	0	3	2	1	2	4	6	6	10	4	6	3	0	23	7
GCACTT:CACTTG	0	0	5	3	0	2	1	3	5	3	6	9	1	0	11	7
GCACTT:ACTTCG	0	4	3	8	4	3	3	3	6	7	11	8	1	1	9	6
GCACTT:GAAGGA	0	0	1	1	1	0	2	5	2	3	10	3	3	2	17	9
GCACTT:AGTACG	0	3	3	4	0	1	4	4	4	10	12	11	2	0	13	4
GCACTT:TGTCAC	0	0	2	0	1	1	1	2	1	6	5	4	0	0	8	4
GCACTT:CGTTAG	0	0	1	4	0	1	2	2	2	7	3	1	0	1	4	1
GCACTT:GCATAC	0	2	1	2	2	0	7	5	5	6	10	8	2	0	15	3
GCACTT:CTATCC	0	2	3	3	1	3	3	6	3	10	6	8	0	0	16	4
GCACTT:TTGCGA	0	1	5	1	1	0	2	6	11	7	9	11	3	0	25	10
GCACTT:CAGCAA	0	0	0	5	0	1	0	4	4	5	4	8	2	2	18	5
GCACTT:TCACTG	0	0	1	0	2	0	4	4	5	3	2	10	1	0	13	9
GCACTT:CGTATG	0	0	1	2	2	0	0	3	2	5	5	3	0	1	16	9
GCACTT:TGTCTG	0	0	0	3	1	1	4	3	6	9	5	10	1	0	11	8
GCACTT:GAATGG	0	1	1	0	0	5	2	1	4	9	7	8	2	0	15	5
GCACTT:AAGAGG	1	0	1	5	1	2	1	0	10	10	10	4	2	1	27	16
TGGTTC:AAGTGC	0	4	4	2	1	6	2	7	3	8	2	13	3	0	14	6
TGGTTC:GAACCA	218	1513	2421	3466	1603	1976	2469	4539	4612	7029	8001	7784	2183	319	9272	4316
TGGTTC:GAGAAG	1	1	1	4	2	1	3	5	3	6	11	11	1	0	23	7
TGGTTC:ATCCAC	0	2	2	2	3	1	2	7	4	7	10	9	1	2	22	7
TGGTTC:ATGAGC	0	1	2	5	1	0	4	1	6	6	7	6	0	1	17	7
TGGTTC:ACGACA	1	1	5	4	0	4	1	4	1	4	7	12	1	1	16	12
TGGTTC:ATGACG	0	0	1	7	1	1	3	4	3	4	9	8	2	0	21	7
TGGTTC:TTCGGA	0	1	4	1	0	0	3	4	3	9	6	8	1	0	12	8
TGGTTC:AGCAGT	0	1	0	8	3	3	5	10	4	10	7	5	2	0	23	6
TGGTTC:AGAAGG	1	4	2	6	2	0	2	6	6	10	13	7	1	0	25	10
TGGTTC:TGGTAG	0	3	0	3	0	0	2	3	8	10	4	4	1	0	24	5
TGGTTC:ACAGGT	1	1	3	2	1	3	4	5	4	4	8	9	1	0	10	15
TGGTTC:CTTGGT	0	1	7	2	0	0	3	5	4	6	6	5	1	1	12	8
TGGTTC:CACATC	2	1	4	4	0	2	4	4	6	11	3	10	2	0	24	10
TGGTTC:GCATGA	0	1	5	4	1	3	3	4	9	12	13	14	3	1	25	8
TGGTTC:ACTTGC	1	1	6	3	2	3	4	4	4	6	5	9	1	0	10	8
TGGTTC:TACCAC	0	1	2	3	1	2	4	2	4	5	5	12	4	0	12	6
TGGTTC:GTTCGT	1	1	2	5	0	3	2	1	3	10	8	12	3	0	24	13
TGGTTC:CGTGTT	0	0	2	0	0	1	2	4	3	4	2	9	1	0	10	7
TGGTTC:ATGCCA	0	0	2	4	0	0	4	5	5	6	10	7	3	0	30	10
TGGTTC:GCCTTA	0	2	2	2	1	1	5	3	2	3	2	10	1	0	22	16
TGGTTC:TGACGA	0	3	2	5	1	2	1	5	7	3	11	10	3	0	19	7
TGGTTC:ACGTGA	0	2	4	5	1	5	2	3	7	6	12	12	0	0	16	3
TGGTTC:AGCTAG	0	0	0	3	2	2	3	7	4	4	3	8	0	0	12	2
TGGTTC:ACTCAC	0	1	0	1	0	0	1	5	4	4	6	5	5	0	9	5
TGGTTC:TCATCG	1	1	0	4	0	1	9	5	5	11	8	11	2	0	24	16
TGGTTC:AGTTCC	0	1	3	9	1	1	3	7	2	10	8	6	2	0	19	4
TGGTTC:TGAGAC	0	1	3	3	2	0	4	7	4	7	4	7	2	0	15	10
TGGTTC:GTCAAG	0	1	2	6	2	1	4	5	6	4	7	15	2	1	24	8
TGGTTC:TGTGCT	0	2	2	3	1	4	2	3	3	8	4	5	2	1	19	7
TGGTTC:ACACAG	0	4	1	6	1	1	6	4	3	12	11	8	4	3	27	13
TGGTTC:CAAGAC	0	2	2	5	0	4	3	3	12	12	7	10	2	1	23	4
TGGTTC:CCAATG	0	5	7	3	0	1	3	4	1	13	11	13	3	0	22	4
TGGTTC:CGTGAA	0	1	3	0	0	0	3	4	6	4	5	7	3	0	13	3
TGGTTC:ACGGTT	0	1	3	1	1	1	1	6	4	11	8	10	1	0	16	11
TGGTTC:TCGCAA	0	0	1	3	1	1	1	3	4	5	4	9	4	1	17	5
TGGTTC:CCTGAT	0	0	4	5	3	2	3	9	6	13	9	9	4	2	17	11
TGGTTC:TCCTTC	0	1	3	3	0	2	7	10	2	3	4	5	1	0	20	5
TGGTTC:GGCAAT	1	1	1	5	1	3	4	13	7	14	13	19	2	0	23	13
TGGTTC:GTTCTG	0	3	5	4	0	2	2	2	8	12	10	6	2	0	27	9
TGGTTC:GTTGTC	0	1	6	1	0	4	4	7	3	9	13	13	5	0	25	9
TGGTTC:TCGACT	0	2	5	3	3	0	2	2	1	8	8	16	1	0	21	8
TGGTTC:CACTTG	0	1	5	5	2	1	3	5	2	14	6	7	1	1	15	13
TGGTTC:ACTTCG	0	4	2	5	2	4	4	5	5	10	12	10	0	1	24	13
TGGTTC:GAAGGA	2	0	2	0	1	1	3	3	0	8	9	9	2	0	20	7
TGGTTC:AGTACG	0	1	5	2	0	2	3	3	2	14	8	6	4	0	15	8
TGGTTC:TGTCAC	0	3	3	4	1	2	0	3	4	4	4	5	1	0	8	2
TGGTTC:CGTTAG	0	1	2	2	0	3	0	4	2	3	5	3	0	0	12	4
TGGTTC:GCATAC	1	3	2	2	0	2	2	4	3	9	7	6	3	1	6	10
TGGTTC:CTATCC	1	3	5	6	4	4	4	4	3	8	6	8	2	0	24	8
TGGTTC:TTGCGA	0	3	0	4	1	2	4	3	6	7	8	5	2	1	17	7
TGGTTC:CAGCAA	0	0	2	4	1	1	1	4	2	5	6	3	1	0	17	4
TGGTTC:TCACTG	0	3	3	6	2	4	4	5	7	5	8	8	2	1	30	10
TGGTTC:CGTATG	0	0	4	2	0	3	0	4	7	8	6	10	1	0	17	4
TGGTTC:TGTCTG	0	2	2	3	2	0	3	5	3	2	10	7	1	0	17	6
TGGTTC:GAATGG	1	1	5	5	1	5	4	3	6	17	7	10	1	0	20	11
TGGTTC:AAGAGG	0	2	4	6	2	3	4	3	6	9	12	13	3	0	24	13
CTTCTC:AAGTGC	0	1	3	1	0	3	3	8	5	10	6	14	4	1	34	8
CTTCTC:GAACCA	1	1	1	2	0	1	2	6	1	4	7	11	0	0	20	7
CTTCTC:GAGAAG	351	2727	4343	5867	2691	3820	4591	8279	8318	12846	14494	14136	4154	632	17320	8182
CTTCTC:ATCCAC	0	2	3	5	0	1	3	3	3	9	6	5	1	0	19	9
CTTCTC:ATGAGC	0	2	2	7	3	3	2	6	2	16	13	22	1	0	26	13
CTTCTC:ACGACA	0	1	3	2	1	0	5	4	7	9	8	5	2	1	17	8
CTTCTC:ATGACG	0	3	2	3	2	1	3	3	7	9	13	14	2	0	17	13
CTTCTC:TTCGGA	0	1	6	1	0	3	1	2	10	10	8	11	2	0	16	11
CTTCTC:AGCAGT	1	2	3	7	1	4	4	7	8	11	4	12	3	0	27	7
CTTCTC:AGAAGG	0	2	3	5	1	2	7	5	8	10	7	12	2	0	27	8
CTTCTC:TGGTAG	0	1	2	1	0	3	1	8	5	7	9	7	2	0	15	8
CTTCTC:ACAGGT	0	3	2	1	0	2	1	5	1	8	7	10	4	0	21	7
CTTCTC:CTTGGT	0	2	1	3	2	1	3	6	3	9	5	4	1	0	22	3
CTTCTC:CACATC	0	2	2	3	2	1	0	9	7	12	8	11	0	0	19	10
CTTCTC:GCATGA	0	2	5	3	2	1	2	11	7	13	6	12	5	1	25	10
CTTCTC:ACTTGC	0	0	4	2	0	0	2	2	4	9	8	8	3	0	19	5
CTTCTC:TACCAC	0	1	1	4	2	1	3	4	4	8	7	8	2	1	13	6
CTTCTC:GTTCGT	0	0	3	3	1	2	2	3	7	8	2	16	1	0	21	8
CTTCTC:CGTGTT	0	4	2	1	1	2	2	5	6	3	6	4	4	0	15	7
CTTCTC:ATGCCA	1	0	2	5	0	1	4	3	6	3	8	14	3	0	31	10
CTTCTC:GCCTTA	1	0	3	5	2	1	0	7	6	9	11	12	1	0	24	8
CTTCTC:TGACGA	0	4	1	5	1	2	4	3	2	13	13	7	3	0	15	9
CTTCTC:ACGTGA	0	4	2	3	2	4	4	7	4	6	12	9	1	0	25	13
CTTCTC:AGCTAG	0	0	4	2	0	2	3	10	3	8	11	12	0	0	15	4
CTTCTC:ACTCAC	0	2	4	1	1	1	3	1	4	12	4	8	0	1	7	5
CTTCTC:TCATCG	0	0	3	3	2	4	0	3	5	8	13	11	1	0	28	13
CTTCTC:AGTTCC	1	3	5	4	1	0	2	3	2	5	6	18	2	0	17	7
CTTCTC:TGAGAC	0	0	1	2	1	1	0	1	7	10	9	12	0	0	13	11
CTTCTC:GTCAAG	0	2	3	3	1	2	4	6	7	14	15	18	5	0	23	14
CTTCTC:TGTGCT	0	1	2	1	0	0	0	7	4	5	11	11	3	0	22	5
CTTCTC:ACACAG	2	2	3	4	0	3	4	4	3	14	13	14	3	0	24	9
CTTCTC:CAAGAC	0	1	4	4	2	5	7	9	5	7	7	10	3	0	24	15
CTTCTC:CCAATG	1	2	3	5	2	2	3	4	8	11	13	12	2	0	26	14
CTTCTC:CGTGAA	0	0	1	3	1	4	3	6	2	9	6	14	7	0	15	11
CTTCTC:ACGGTT	0	5	6	3	1	2	2	7	3	8	14	11	1	1	21	8
CTTCTC:TCGCAA	0	0	4	5	3	2	2	6	8	4	8	7	1	1	13	10
CTTCTC:CCTGAT	0	0	3	4	3	4	2	4	5	12	10	6	0	1	19	10
CTTCTC:TCCTTC	1	1	2	7	0	3	0	6	4	10	5	14	1	0	14	7
CTTCTC:GGCAAT	0	1	1	4	1	4	7	3	5	12	14	17	5	0	23	16
CTTCTC:GTTCTG	0	0	2	7	3	1	3	7	12	6	14	11	3	0	22	16
CTTCTC:GTTGTC	1	2	4	2	2	2	2	5	5	12	7	16	3	1	23	14
CTTCTC:TCGACT	0	1	6	3	0	2	5	4	5	10	8	10	6	0	19	9
CTTCTC:CACTTG	0	1	5	3	3	4	4	8	4	10	6	10	4	0	20	7
CTTCTC:ACTTCG	1	1	3	4	0	2	1	6	6	8	13	16	1	0	19	8
CTTCTC:GAAGGA	0	4	2	3	0	2	7	1	2	7	6	6	2	0	17	3
CTTCTC:AGTACG	1	2	3	5	0	2	3	4	2	10	7	14	3	0	26	2
CTTCTC:TGTCAC	0	3	2	2	0	0	1	7	0	8	6	13	0	0	5	4
CTTCTC:CGTTAG	0	0	2	0	1	2	3	3	1	3	3	7	0	0	12	2
CTTCTC:GCATAC	0	2	3	2	0	3	2	4	2	9	7	7	2	0	17	5
CTTCTC:CTATCC	0	2	4	7	3	3	3	6	6	7	7	8	2	0	23	10
CTTCTC:TTGCGA	0	4	5	2	4	1	2	5	6	10	7	11	0	0	18	9
CTTCTC:CAGCAA	0	1	1	2	1	0	2	3	2	3	5	6	2	1	10	8
CTTCTC:TCACTG	0	3	2	4	1	2	4	9	9	8	7	11	0	0	30	11
CTTCTC:CGTATG	0	0	8	4	0	1	4	2	9	4	6	14	2	0	22	8
CTTCTC:TGTCTG	0	5	2	3	2	0	4	1	7	10	5	17	4	0	18	10
CTTCTC:GAATGG	0	2	1	4	2	1	1	3	3	6	10	12	7	1	24	15
CTTCTC:AAGAGG	0	4	3	8	0	1	5	5	6	11	9	14	1	2	27	8
GTGGAT:AAGTGC	0	0	4	2	2	3	2	5	5	5	11	17	2	1	14	5
GTGGAT:GAACCA	0	2	4	6	1	2	3	2	4	9	11	9	1	0	17	11
GTGGAT:GAGAAG	0	3	9	5	1	6	5	5	7	8	7	11	2	0	12	9
GTGGAT:ATCCAC	408	3100	4942	6582	3295	4062	5071	9505	9695	14948	16779	16144	3210	493	13606	6172
GTGGAT:ATGAGC	1	3	4	8	2	1	3	9	5	13	16	16	4	0	29	9
GTGGAT:ACGACA	1	2	2	1	2	1	2	6	9	14	12	19	2	0	14	9
GTGGAT:ATGACG	0	1	1	4	2	1	1	2	1	7	9	15	3	0	20	13
GTGGAT:TTCGGA	1	0	3	1	1	0	2	2	2	8	9	11	1	0	11	7
GTGGAT:AGCAGT	0	1	2	7	0	2	4	4	5	5	16	12	1	0	15	7
GTGGAT:AGAAGG	0	0	3	1	0	1	3	4	12	10	9	13	3	1	17	7
GTGGAT:TGGTAG	1	0	2	3	0	1	3	6	4	6	7	11	3	1	15	9
GTGGAT:ACAGGT	1	2	2	5	0	2	3	3	5	4	12	9	2	0	18	5
GTGGAT:CTTGGT	0	1	1	5	0	1	3	6	3	12	7	10	0	0	12	7
GTGGAT:CACATC	0	3	2	6	1	3	1	3	4	8	11	14	3	0	21	8
GTGGAT:GCATGA	0	2	4	2	0	3	2	5	5	6	5	8	3	0	13	15
GTGGAT:ACTTGC	0	1	1	3	0	4	2	6	5	4	9	12	5	0	14	8
GTGGAT:TACCAC	0	2	2	5	0	4	5	2	4	11	4	9	5	0	22	12
GTGGAT:GTTCGT	0	2	3	4	2	2	4	3	8	6	8	13	1	1	21	12
GTGGAT:CGTGTT	0	1	4	5	0	2	1	1	7	11	10	8	2	1	15	8
GTGGAT:ATGCCA	1	3	3	6	0	4	2	6	4	12	14	11	3	0	18	12
GTGGAT:GCCTTA	2	2	3	2	0	3	2	12	5	7	13	18	1	1	22	11
GTGGAT:TGACGA	1	1	2	5	1	4	4	4	6	6	9	8	1	1	16	7
GTGGAT:ACGTGA	0	3	1	4	0	3	2	2	3	10	8	9	3	0	23	9
GTGGAT:AGCTAG	0	0	1	1	0	0	4	5	8	15	5	13	0	0	21	8
GTGGAT:ACTCAC	0	1	2	4	1	4	4	7	6	12	13	11	1	0	20	7
GTGGAT:TCATCG	0	1	6	5	3	5	4	3	1	7	13	7	1	0	20	11
GTGGAT:AGTTCC	0	1	0	3	0	1	4	4	5	7	11	10	3	1	21	6
GTGGAT:TGAGAC	0	3	5	6	1	0	4	5	10	6	9	7	0	0	14	6
GTGGAT:GTCAAG	1	2	3	4	0	2	3	7	8	18	10	20	2	1	27	14
GTGGAT:TGTGCT	0	4	3	4	0	1	2	6	4	10	8	16	0	0	14	4
GTGGAT:ACACAG	0	1	6	9	1	6	7	6	6	10	11	10	1	0	30	11
GTGGAT:CAAGAC	0	2	0	1	0	0	4	4	7	9	6	12	4	0	19	6
GTGGAT:CCAATG	0	5	3	6	2	2	9	4	6	12	11	11	2	0	23	13
GTGGAT:CGTGAA	0	0	4	4	1	2	4	5	4	15	5	10	0	0	20	12
GTGGAT:ACGGTT	0	4	1	2	1	5	3	7	5	12	12	16	1	0	26	11
GTGGAT:TCGCAA	0	2	0	1	0	2	1	5	4	12	13	17	0	0	18	7
GTGGAT:CCTGAT	0	1	1	5	3	5	3	9	6	7	10	14	2	0	25	13
GTGGAT:TCCTTC	0	1	1	2	3	0	1	5	5	10	13	9	2	0	20	8
GTGGAT:GGCAAT	1	3	1	6	0	2	6	12	9	12	14	20	2	0	27	12
GTGGAT:GTTCTG	2	4	1	6	0	4	5	7	6	15	11	7	1	1	27	13
GTGGAT:GTTGTC	0	1	5	5	1	4	4	6	3	15	13	14	2	0	23	6
GTGGAT:TCGACT	0	0	2	3	0	0	2	7	5	2	9	9	0	0	25	13
GTGGAT:CACTTG	0	2	3	4	0	2	4	4	4	11	7	9	2	0	15	3
GTGGAT:ACTTCG	0	2	3	4	1	2	4	8	5	9	8	11	3	0	15	9
GTGGAT:GAAGGA	0	0	1	0	0	4	2	6	4	7	6	7	2	0	9	4
GTGGAT:AGTACG	0	0	2	5	2	2	3	5	3	7	7	7	0	1	13	10
GTGGAT:TGTCAC	0	0	2	7	1	1	0	5	2	9	8	7	1	0	9	2
GTGGAT:CGTTAG	0	0	2	0	1	3	1	1	8	2	7	4	0	0	8	1
GTGGAT:GCATAC	0	2	2	3	0	4	2	7	4	8	7	7	3	0	12	11
GTGGAT:CTATCC	0	2	5	5	1	3	2	4	6	8	13	13	1	1	30	9
GTGGAT:TTGCGA	0	1	5	5	0	2	2	6	3	6	8	15	1	0	25	15
GTGGAT:CAGCAA	0	1	0	8	1	2	1	4	5	6	5	8	0	0	12	5
GTGGAT:TCACTG	0	1	1	2	2	0	4	5	14	9	7	8	3	0	20	12
GTGGAT:CGTATG	0	2	1	5	5	5	5	5	3	15	13	8	0	1	20	11
GTGGAT:TGTCTG	0	1	2	1	0	4	1	6	4	8	8	8	2	1	17	8
GTGGAT:GAATGG	1	1	4	3	1	4	2	5	5	9	13	17	0	1	19	7
GTGGAT:AAGAGG	0	1	1	2	2	1	2	6	5	11	8	10	1	0	29	9
GCTCAT:AAGTGC	0	3	1	4	1	3	3	8	5	10	5	18	6	1	24	12
GCTCAT:GAACCA	0	1	2	4	2	1	4	2	5	4	3	6	4	0	19	3
GCTCAT:GAGAAG	0	3	4	2	1	0	3	5	1	10	12	8	1	0	27	11
GCTCAT:ATCCAC	0	0	2	1	1	1	2	6	6	7	15	20	3	2	18	5
GCTCAT:ATGAGC	449	2749	4827	6873	2763	4065	5002	8889	9600	13779	15092	14685	5181	845	22818	10645
GCTCAT:ACGACA	1	1	3	3	3	4	4	5	5	10	10	9	1	0	16	7
GCTCAT:ATGACG	0	3	4	7	0	2	4	3	5	9	9	9	4	1	13	9
GCTCAT:TTCGGA	0	3	2	7	0	3	4	8	0	9	6	12	1	0	8	3
GCTCAT:AGCAGT	0	1	2	3	0	1	1	3	2	11	6	11	1	1	13	7
GCTCAT:AGAAGG	1	2	4	5	1	2	1	6	3	12	10	10	2	0	21	9
GCTCAT:TGGTAG	1	1	2	3	1	4	3	6	7	8	7	11	3	0	26	14
GCTCAT:ACAGGT	0	2	2	4	1	0	1	7	1	7	8	8	2	0	10	5
GCTCAT:CTTGGT	0	1	1	5	2	0	2	3	1	4	13	11	2	0	23	5
GCTCAT:CACATC	0	0	3	1	2	3	4	1	5	5	10	18	0	1	14	5
GCTCAT:GCATGA	2	1	3	3	0	0	2	2	2	4	9	12	6	0	18	5
GCTCAT:ACTTGC	0	0	2	4	0	1	4	5	4	8	8	8	2	0	20	2
GCTCAT:TACCAC	0	0	2	2	0	2	3	3	4	12	10	6	2	0	19	9
GCTCAT:GTTCGT	0	2	4	3	1	3	3	4	0	6	7	10	2	1	20	13
GCTCAT:CGTGTT	0	3	2	4	0	2	3	4	1	6	3	9	3	0	14	5
GCTCAT:ATGCCA	0	4	2	6	0	2	5	8	6	8	12	11	2	1	30	12
GCTCAT:GCCTTA	0	0	3	2	1	2	3	5	8	7	15	3	1	0	26	7
GCTCAT:TGACGA	0	1	1	3	0	2	3	2	3	8	12	12	3	0	7	4
GCTCAT:ACGTGA	0	0	3	3	1	2	4	1	3	9	11	9	2	1	19	11
GCTCAT:AGCTAG	0	1	3	1	1	2	2	8	3	4	9	7	1	1	14	11
GCTCAT:ACTCAC	0	2	5	3	0	1	1	11	1	9	15	15	3	0	19	6
GCTCAT:TCATCG	0	1	2	2	0	1	3	6	8	8	5	6	2	2	13	10
GCTCAT:AGTTCC	0	1	3	3	1	1	2	6	8	6	10	8	1	0	18	6
GCTCAT:TGAGAC	0	2	1	2	1	2	5	4	4	7	18	16	3	0	14	12
GCTCAT:GTCAAG	0	1	4	7	3	3	1	8	8	5	6	8	2	0	10	8
GCTCAT:TGTGCT	0	2	1	4	0	0	0	1	2	9	8	7	7	0	20	3
GCTCAT:ACACAG	1	2	5	4	0	1	5	5	3	16	15	16	4	1	25	15
GCTCAT:CAAGAC	0	2	4	5	2	2	3	10	6	10	7	8	2	0	22	10
GCTCAT:CCAATG	0	2	6	9	1	3	9	4	4	8	14	7	3	0	27	12
GCTCAT:CGTGAA	0	2	0	4	0	0	3	6	4	1	3	8	5	0	16	6
GCTCAT:ACGGTT	1	2	0	2	3	2	2	3	3	8	16	12	5	0	18	8
GCTCAT:TCGCAA	0	2	3	0	0	1	2	4	6	8	4	7	4	0	14	6
GCTCAT:CCTGAT	0	2	3	4	1	1	3	1	5	6	12	19	3	0	13	7
GCTCAT:TCCTTC	1	1	2	5	1	0	5	6	3	8	6	5	0	1	17	6
GCTCAT:GGCAAT	0	2	3	4	1	0	4	6	9	10	13	11	4	0	10	5
GCTCAT:GTTCTG	2	1	6	4	3	1	5	4	8	6	7	9	1	1	18	12
GCTCAT:GTTGTC	1	1	4	4	0	2	4	7	5	10	7	9	1	1	20	4
GCTCAT:TCGACT	0	1	2	5	1	1	2	2	3	11	8	8	3	1	18	7
GCTCAT:CACTTG	0	1	5	4	0	2	4	5	4	10	10	8	2	0	21	6
GCTCAT:ACTTCG	0	2	0	2	1	3	1	8	1	5	9	13	1	0	20	8
GCTCAT:GAAGGA	0	2	2	2	1	3	1	3	5	11	3	11	2	0	13	5
GCTCAT:AGTACG	0	1	3	0	1	1	3	3	3	7	10	13	4	0	18	6
GCTCAT:TGTCAC	0	1	0	2	0	2	1	3	3	4	5	5	3	0	13	2
GCTCAT:CGTTAG	0	0	0	2	1	0	1	4	1	1	8	5	1	0	6	3
GCTCAT:GCATAC	1	3	3	5	0	3	1	3	2	6	6	11	1	0	14	6
GCTCAT:CTATCC	1	0	1	3	1	4	2	6	8	12	12	13	3	1	28	13
GCTCAT:TTGCGA	0	1	2	5	0	6	4	9	7	12	10	14	1	0	16	9
GCTCAT:CAGCAA	0	0	1	2	0	2	3	3	8	4	2	9	3	0	20	4
GCTCAT:TCACTG	0	4	2	5	0	3	3	8	3	5	6	9	1	0	22	10
GCTCAT:CGTATG	0	2	0	4	3	1	2	7	4	7	6	13	0	0	22	6
GCTCAT:TGTCTG	1	2	2	6	2	3	1	8	5	4	3	7	3	0	16	12
GCTCAT:GAATGG	1	0	0	2	1	2	0	5	9	9	6	7	2	0	17	9
GCTCAT:AAGAGG	1	4	5	6	1	1	2	5	6	12	10	14	2	0	29	10
TGTCGT:AAGTGC	0	1	4	2	0	5	2	4	4	16	6	7	2	0	5	6
TGTCGT:GAACCA	0	0	1	4	0	1	1	5	0	4	2	4	2	0	11	9
TGTCGT:GAGAAG	0	1	3	3	0	3	4	3	7	7	9	7	1	0	16	7
TGTCGT:ATCCAC	0	4	3	3	0	1	3	6	3	8	8	4	5	0	7	6
TGTCGT:ATGAGC	0	0	3	8	1	2	3	5	6	10	13	9	1	0	14	11
TGTCGT:ACGACA	276	1705	2814	4006	1669	2330	2857	5210	5628	8316	9385	8846	1345	214	5946	2731
TGTCGT:ATGACG	1	0	3	1	0	2	3	1	3	5	6	5	1	1	9	13
TGTCGT:TTCGGA	0	0	2	1	2	2	2	2	6	7	4	4	4	0	6	6
TGTCGT:AGCAGT	1	2	1	3	0	6	2	3	5	2	5	4	1	0	16	4
TGTCGT:AGAAGG	0	2	2	3	1	1	4	5	4	4	5	7	0	0	12	3
TGTCGT:TGGTAG	0	1	2	0	0	3	0	4	4	4	8	6	1	0	9	5
TGTCGT:ACAGGT	1	3	1	1	0	2	1	4	5	1	8	5	0	0	7	8
TGTCGT:CTTGGT	0	3	0	3	1	3	1	2	1	2	5	6	1	0	7	7
TGTCGT:CACATC	0	0	1	2	0	3	0	4	3	7	8	7	0	1	10	4
TGTCGT:GCATGA	0	0	3	1	0	2	1	5	4	7	6	8	1	0	12	8
TGTCGT:ACTTGC	0	1	4	4	0	0	2	6	2	4	5	4	0	1	12	5
TGTCGT:TACCAC	0	1	5	1	0	3	4	6	3	6	4	7	2	0	11	8
TGTCGT:GTTCGT	0	0	3	2	3	2	3	1	4	3	5	6	1	0	10	2
TGTCGT:CGTGTT	0	1	3	3	1	1	0	2	4	6	6	6	2	0	11	10
TGTCGT:ATGCCA	0	2	2	4	0	2	4	4	7	9	2	10	0	0	13	4
TGTCGT:GCCTTA	0	1	1	2	1	1	4	3	3	2	9	10	2	0	15	8
TGTCGT:TGACGA	0	0	1	2	0	2	0	4	4	4	4	4	3	0	16	5
TGTCGT:ACGTGA	2	2	3	7	0	3	1	5	5	10	15	19	1	1	20	11
TGTCGT:AGCTAG	0	0	0	1	0	5	1	4	2	6	5	8	0	0	6	4
TGTCGT:ACTCAC	0	2	3	2	0	1	2	4	2	5	9	9	3	0	7	2
TGTCGT:TCATCG	0	1	1	1	1	5	2	6	4	10	4	6	2	1	9	6
TGTCGT:AGTTCC	1	0	1	5	0	1	2	2	3	2	4	5	0	0	4	9
TGTCGT:TGAGAC	0	1	0	4	1	2	2	4	3	3	3	6	3	0	18	2
TGTCGT:GTCAAG	0	1	3	2	0	4	3	3	2	7	7	13	0	0	15	6
TGTCGT:TGTGCT	0	2	3	3	0	2	2	4	2	9	6	4	1	0	14	2
TGTCGT:ACACAG	0	0	3	3	1	3	2	4	4	9	8	8	1	0	16	5
TGTCGT:CAAGAC	0	1	4	3	1	5	4	8	4	5	11	9	2	0	19	10
TGTCGT:CCAATG	0	3	4	6	3	3	1	8	8	4	7	10	1	0	17	10
TGTCGT:CGTGAA	0	0	1	4	0	1	4	5	2	8	5	8	3	0	23	4
TGTCGT:ACGGTT	0	1	3	5	1	3	2	10	7	10	7	10	0	0	15	9
TGTCGT:TCGCAA	0	3	2	3	0	5	2	2	11	5	6	8	0	0	10	6
TGTCGT:CCTGAT	0	2	3	4	0	1	2	6	4	3	9	7	2	0	17	7
TGTCGT:TCCTTC	0	0	1	0	1	0	2	1	3	4	8	9	0	0	15	6
TGTCGT:GGCAAT	0	0	7	5	0	0	2	3	2	3	4	7	1	1	13	10
TGTCGT:GTTCTG	0	4	1	5	0	6	2	3	3	5	6	12	1	0	15	9
TGTCGT:GTTGTC	0	1	1	6	1	3	8	4	6	11	11	14	0	0	22	6
TGTCGT:TCGACT	0	0	1	4	2	0	4	7	4	6	3	7	0	0	18	5
TGTCGT:CACTTG	0	1	3	3	0	4	2	3	8	3	7	9	1	0	22	2
TGTCGT:ACTTCG	0	2	3	3	2	1	4	3	5	4	12	15	1	0	18	8
TGTCGT:GAAGGA	0	1	1	2	0	3	1	6	3	4	4	4	2	1	15	3
TGTCGT:AGTACG	0	2	3	3	0	1	1	6	2	6	10	6	3	1	18	6
TGTCGT:TGTCAC	0	0	0	0	0	0	4	5	2	3	2	2	2	0	9	6
TGTCGT:CGTTAG	0	1	2	1	1	2	3	4	1	5	6	0	0	0	12	7
TGTCGT:GCATAC	0	4	1	1	0	0	3	2	2	4	3	9	0	0	11	9
TGTCGT:CTATCC	0	1	1	3	2	3	2	3	6	7	5	12	0	0	12	7
TGTCGT:TTGCGA	1	0	5	3	2	1	2	5	6	6	6	9	0	0	19	4
TGTCGT:CAGCAA	0	1	3	4	1	1	2	2	4	4	6	2	1	0	12	5
TGTCGT:TCACTG	0	2	1	4	0	3	5	2	2	3	7	6	3	0	10	7
TGTCGT:CGTATG	0	3	2	0	0	1	1	9	5	4	7	13	3	0	18	11
TGTCGT:TGTCTG	0	3	1	3	1	1	2	3	1	5	4	10	0	0	15	8
TGTCGT:GAATGG	0	0	2	4	1	3	3	5	5	11	3	10	2	0	11	8
TGTCGT:AAGAGG	0	2	2	3	1	1	6	2	5	9	7	13	2	0	16	5
CGTCAT:AAGTGC	2	2	4	4	0	4	4	4	6	9	11	17	3	0	17	5
CGTCAT:GAACCA	2	1	1	2	1	3	2	4	4	9	4	7	1	0	19	6
CGTCAT:GAGAAG	0	2	2	2	2	2	0	10	7	16	7	13	2	0	16	10
CGTCAT:ATCCAC	0	0	4	8	0	3	4	2	3	12	9	14	3	2	22	10
CGTCAT:ATGAGC	1	3	4	7	1	2	3	5	4	11	15	15	4	1	32	11
CGTCAT:ACGACA	1	3	0	3	0	3	4	4	5	6	12	12	0	0	13	5
CGTCAT:ATGACG	269	1788	3093	3985	1948	2517	3092	5643	5468	8720	9857	9533	2222	336	9193	4050
CGTCAT:TTCGGA	0	2	1	3	0	3	2	3	4	7	6	9	2	0	11	5
CGTCAT:AGCAGT	0	1	2	3	1	2	1	4	5	8	13	7	0	0	17	2
CGTCAT:AGAAGG	0	1	2	4	2	7	5	4	4	9	8	7	2	0	21	9
CGTCAT:TGGTAG	0	0	2	2	0	1	1	5	4	6	5	11	2	0	23	4
CGTCAT:ACAGGT	0	1	2	4	0	4	2	8	4	3	13	7	1	1	17	6
CGTCAT:CTTGGT	0	3	0	2	0	0	3	6	2	8	10	10	0	0	24	8
CGTCAT:CACATC	0	1	1	1	3	4	3	6	3	7	11	15	0	0	20	6
CGTCAT:GCATGA	0	0	2	4	0	0	2	2	4	8	6	12	0	1	17	12
CGTCAT:ACTTGC	0	1	2	2	3	3	3	2	5	7	8	9	3	3	11	8
CGTCAT:TACCAC	0	2	2	6	1	2	2	7	4	7	10	12	2	0	27	14
CGTCAT:GTTCGT	0	0	3	8	2	2	2	2	10	6	14	10	3	0	29	5
CGTCAT:CGTGTT	0	0	2	4	2	1	1	2	5	7	5	7	1	1	19	3
CGTCAT:ATGCCA	0	0	5	2	1	2	4	7	7	11	12	9	2	0	22	10
CGTCAT:GCCTTA	1	0	2	1	1	5	3	4	8	9	8	5	2	1	18	9
CGTCAT:TGACGA	3	16	36	43	18	24	42	77	84	144	152	128	25	1	166	70
CGTCAT:ACGTGA	0	1	2	4	2	2	1	5	7	8	8	6	0	0	18	7
CGTCAT:AGCTAG	0	2	4	3	0	2	1	3	5	1	8	10	0	0	13	6
CGTCAT:ACTCAC	0	0	1	9	1	0	4	3	4	6	7	7	2	0	10	5
CGTCAT:TCATCG	0	3	4	3	0	1	1	8	5	10	10	4	1	0	21	7
CGTCAT:AGTTCC	0	1	1	2	0	0	5	6	6	9	10	6	1	0	21	5
CGTCAT:TGAGAC	0	2	4	4	0	3	1	5	5	6	7	8	1	0	13	8
CGTCAT:GTCAAG	1	0	2	4	0	1	6	4	10	6	14	9	0	0	20	8
CGTCAT:TGTGCT	0	2	1	7	1	1	3	3	7	6	4	13	0	0	23	10
CGTCAT:ACACAG	2	0	5	9	1	3	2	6	7	6	14	17	2	0	32	12
CGTCAT:CAAGAC	0	2	2	2	2	4	1	5	3	5	11	13	2	0	23	5
CGTCAT:CCAATG	0	2	3	7	0	5	2	7	9	7	12	13	1	0	29	12
CGTCAT:CGTGAA	2	0	3	2	1	2	5	8	8	5	11	4	0	0	18	12
CGTCAT:ACGGTT	0	1	2	1	1	1	2	5	11	10	7	16	2	0	15	5
CGTCAT:TCGCAA	0	0	3	3	1	2	0	5	5	11	9	9	4	0	20	5
CGTCAT:CCTGAT	0	3	2	2	1	0	1	7	3	4	10	20	2	0	14	16
CGTCAT:TCCTTC	0	0	1	2	0	1	4	5	5	7	4	10	3	0	14	5
CGTCAT:GGCAAT	0	1	2	5	2	3	5	5	7	6	12	12	3	0	21	11
CGTCAT:GTTCTG	0	1	2	6	2	4	2	2	3	3	8	14	1	0	8	6
CGTCAT:GTTGTC	0	1	3	4	0	3	2	7	3	7	13	12	3	0	17	10
CGTCAT:TCGACT	0	1	2	6	1	1	2	4	5	10	12	5	4	0	21	3
CGTCAT:CACTTG	0	1	3	3	0	0	2	9	4	4	7	3	0	1	16	4
CGTCAT:ACTTCG	0	1	2	5	2	2	1	6	1	13	11	8	4	0	28	12
CGTCAT:GAAGGA	0	1	3	3	0	3	0	4	5	6	8	7	4	0	15	10
CGTCAT:AGTACG	0	3	4	7	1	3	5	9	9	16	15	14	4	1	21	13
CGTCAT:TGTCAC	0	3	2	2	0	2	1	3	2	4	5	5	0	0	10	4
CGTCAT:CGTTAG	0	2	0	0	0	1	1	3	2	2	2	2	0	0	11	3
CGTCAT:GCATAC	0	0	0	2	0	2	1	3	5	7	4	8	2	0	9	5
CGTCAT:CTATCC	2	3	2	4	0	3	5	8	6	6	8	9	5	0	22	12
CGTCAT:TTGCGA	0	1	3	5	1	1	0	5	10	8	9	12	4	0	25	9
CGTCAT:CAGCAA	0	2	2	2	0	2	3	5	5	7	4	11	4	0	9	7
CGTCAT:TCACTG	0	1	5	7	0	3	5	10	6	11	14	9	5	1	24	8
CGTCAT:CGTATG	0	2	2	3	0	2	2	4	2	8	7	10	0	0	14	3
CGTCAT:TGTCTG	0	2	5	3	0	0	5	1	4	4	10	8	1	0	24	8
CGTCAT:GAATGG	0	2	2	2	1	2	6	3	6	8	10	8	2	0	19	6
CGTCAT:AAGAGG	0	1	0	8	2	2	4	7	3	7	12	15	2	0	21	8
TCCGAA:AAGTGC	0	0	3	6	1	5	0	6	4	6	3	10	0	0	28	10
TCCGAA:GAACCA	0	0	2	2	1	3	5	8	5	5	8	6	0	0	21	9
TCCGAA:GAGAAG	0	0	3	6	0	2	5	11	0	12	6	14	3	0	13	11
TCCGAA:ATCCAC	0	2	2	4	2	4	6	5	2	14	8	11	2	1	18	8
TCCGAA:ATGAGC	0	1	6	5	1	5	3	5	14	8	11	10	2	0	21	9
TCCGAA:ACGACA	0	0	7	2	3	4	8	2	7	7	9	8	3	0	20	3
TCCGAA:ATGACG	0	2	5	3	0	4	3	12	6	7	7	8	3	1	23	5
TCCGAA:TTCGGA	267	1811	2921	3877	1544	2427	3046	5475	5736	8609	8522	9707	4243	646	17605	7784
TCCGAA:AGCAGT	1	0	3	2	1	5	3	4	3	12	6	11	0	1	22	8
TCCGAA:AGAAGG	0	4	5	6	1	1	5	7	3	3	12	10	2	2	20	11
TCCGAA:TGGTAG	1	2	0	2	1	0	5	8	3	6	9	9	4	1	16	12
TCCGAA:ACAGGT	0	3	1	2	1	0	3	3	11	7	5	8	1	0	17	6
TCCGAA:CTTGGT	0	0	3	5	0	2	0	5	3	7	9	12	4	0	20	13
TCCGAA:CACATC	0	1	5	4	0	1	3	5	7	11	8	15	2	0	22	8
TCCGAA:GCATGA	1	5	2	3	1	1	1	6	4	7	10	6	7	0	26	16
TCCGAA:ACTTGC	0	4	0	3	2	1	1	6	4	13	12	10	1	0	11	5
TCCGAA:TACCAC	2	0	1	4	0	2	4	3	10	10	16	17	0	2	31	14
TCCGAA:GTTCGT	1	3	5	3	0	6	2	4	8	9	5	10	3	0	24	11
TCCGAA:CGTGTT	0	2	4	3	1	0	1	6	0	3	4	6	2	0	10	5
TCCGAA:ATGCCA	0	3	2	5	1	2	2	5	4	11	7	13	7	1	28	17
TCCGAA:GCCTTA	0	4	5	1	1	6	5	7	8	13	5	6	3	0	25	13
TCCGAA:TGACGA	1	0	3	4	1	4	3	6	6	11	8	15	5	0	24	8
TCCGAA:ACGTGA	0	2	5	6	1	1	2	5	3	10	7	15	4	1	23	7
TCCGAA:AGCTAG	0	0	3	3	0	1	0	4	4	3	4	8	2	1	17	8
TCCGAA:ACTCAC	1	1	1	2	0	2	2	6	4	11	4	9	3	0	19	6
TCCGAA:TCATCG	1	3	4	5	1	0	3	4	6	6	9	11	1	0	25	10
TCCGAA:AGTTCC	0	2	3	2	0	4	2	9	4	1	8	8	2	2	13	5
TCCGAA:TGAGAC	1	1	5	4	2	0	3	5	8	7	8	15	2	1	20	3
TCCGAA:GTCAAG	1	4	4	6	2	4	8	8	5	7	8	22	4	1	27	8
TCCGAA:TGTGCT	0	0	1	4	0	0	3	3	4	11	10	11	0	0	4	5
TCCGAA:ACACAG	2	2	3	4	0	3	2	11	11	10	15	11	3	0	24	7
TCCGAA:CAAGAC	0	4	0	4	0	4	3	4	7	15	8	9	3	0	22	13
TCCGAA:CCAATG	0	0	7	6	2	6	1	9	7	3	9	12	4	0	31	11
TCCGAA:CGTGAA	1	3	4	3	1	3	3	7	8	5	9	8	1	0	27	7
TCCGAA:ACGGTT	0	3	2	6	0	7	4	2	8	7	8	24	2	1	24	11
TCCGAA:TCGCAA	0	0	1	8	3	0	2	3	2	9	8	9	4	0	15	12
TCCGAA:CCTGAT	0	0	3	5	0	1	4	7	3	6	7	9	3	0	23	10
TCCGAA:TCCTTC	0	0	4	2	2	1	4	5	3	6	12	14	4	0	19	6
TCCGAA:GGCAAT	0	0	6	7	0	2	5	8	6	7	11	9	2	1	31	8
TCCGAA:GTTCTG	0	2	3	7	1	1	6	4	5	4	4	6	2	0	27	6
TCCGAA:GTTGTC	0	2	5	4	0	4	5	3	6	6	7	13	2	0	19	10
TCCGAA:TCGACT	0	1	1	4	1	0	4	6	7	9	7	12	2	1	24	2
TCCGAA:CACTTG	0	1	2	6	2	2	3	4	4	11	8	12	2	0	13	11
TCCGAA:ACTTCG	0	1	2	5	2	6	3	7	4	7	6	9	1	0	18	10
TCCGAA:GAAGGA	0	1	2	2	1	2	1	6	8	5	3	5	1	0	13	5
TCCGAA:AGTACG	0	0	1	2	0	2	2	3	4	5	3	10	3	0	16	5
TCCGAA:TGTCAC	0	1	3	0	1	2	0	3	4	5	4	8	1	0	15	3
TCCGAA:CGTTAG	0	1	0	2	3	0	1	3	0	1	4	3	0	1	7	2
TCCGAA:GCATAC	0	1	2	1	1	4	2	3	4	5	5	9	2	0	20	4
TCCGAA:CTATCC	0	1	1	2	1	4	2	6	7	11	12	14	2	0	19	10
TCCGAA:TTGCGA	2	1	4	5	0	0	4	4	3	17	9	8	7	0	24	15
TCCGAA:CAGCAA	0	4	3	7	1	1	3	4	9	7	8	6	0	0	16	9
TCCGAA:TCACTG	0	4	5	5	0	4	1	4	8	5	8	15	4	0	23	4
TCCGAA:CGTATG	1	1	2	2	1	2	1	6	8	6	6	15	4	0	17	9
TCCGAA:TGTCTG	1	2	2	2	3	0	5	5	4	7	8	5	1	1	24	11
TCCGAA:GAATGG	0	2	6	2	0	4	10	6	6	8	10	7	1	0	20	9
TCCGAA:AAGAGG	0	1	6	8	0	5	4	9	4	15	7	7	1	0	25	13
ACTGCT:AAGTGC	0	1	1	3	0	2	0	5	6	5	3	3	0	1	16	2
ACTGCT:GAACCA	0	1	2	2	0	2	4	1	1	8	8	5	1	0	9	7
ACTGCT:GAGAAG	0	1	3	2	3	1	2	3	2	6	3	6	0	0	17	7
ACTGCT:ATCCAC	0	1	3	3	1	2	2	3	5	6	9	8	0	1	15	9
ACTGCT:ATGAGC	0	0	1	1	0	3	5	5	3	7	3	6	0	0	8	6
ACTGCT:ACGACA	0	3	1	4	0	2	3	3	3	9	5	7	1	0	16	7
ACTGCT:ATGACG	0	1	1	5	0	3	1	2	1	5	9	11	3	0	15	3
ACTGCT:TTCGGA	0	0	2	2	1	3	1	5	8	7	3	8	2	0	11	6
ACTGCT:AGCAGT	231	1656	2711	3892	1512	2296	2849	4810	4955	7327	8157	7934	1575	226	6758	2927
ACTGCT:AGAAGG	0	2	3	5	0	0	6	4	6	10	11	7	1	0	13	8
ACTGCT:TGGTAG	0	0	3	0	0	3	2	5	7	5	5	6	1	0	14	10
ACTGCT:ACAGGT	0	0	2	2	2	2	2	4	1	5	4	1	2	1	12	3
ACTGCT:CTTGGT	0	1	2	0	0	0	1	1	0	8	8	7	2	0	7	2
ACTGCT:CACATC	0	2	1	3	0	5	4	4	8	6	3	3	0	1	6	4
ACTGCT:GCATGA	0	1	1	2	0	2	0	3	1	4	2	3	0	1	23	10
ACTGCT:ACTTGC	0	0	1	2	0	3	0	1	3	6	6	7	2	0	8	4
ACTGCT:TACCAC	0	2	1	0	0	3	0	1	1	6	4	3	0	0	16	0
ACTGCT:GTTCGT	0	1	2	4	0	5	0	4	4	5	5	7	3	0	12	4
ACTGCT:CGTGTT	0	0	1	0	0	2	2	5	2	3	6	4	0	0	15	5
ACTGCT:ATGCCA	1	0	3	4	2	0	5	5	1	8	5	3	3	0	15	7
ACTGCT:GCCTTA	0	1	1	2	1	0	1	12	1	5	1	10	2	0	9	7
ACTGCT:TGACGA	0	2	2	2	3	1	2	1	4	7	7	2	0	1	8	5
ACTGCT:ACGTGA	0	1	1	1	2	0	3	5	1	6	5	7	2	0	12	2
ACTGCT:AGCTAG	0	1	2	3	2	0	4	3	6	10	6	8	2	1	4	1
ACTGCT:ACTCAC	0	2	1	3	1	1	1	6	3	5	5	7	1	0	15	3
ACTGCT:TCATCG	0	0	0	4	0	0	4	5	7	3	9	10	4	1	14	4
ACTGCT:AGTTCC	0	1	0	1	2	0	3	3	5	6	4	3	2	0	9	3
ACTGCT:TGAGAC	0	0	2	5	1	1	3	4	3	1	5	4	2	0	14	3
ACTGCT:GTCAAG	0	1	0	3	0	0	1	2	1	8	4	8	1	0	10	3
ACTGCT:TGTGCT	0	0	0	0	1	1	2	3	2	7	3	8	0	0	9	7
ACTGCT:ACACAG	0	0	1	2	1	4	3	6	5	11	3	8	2	1	19	7
ACTGCT:CAAGAC	0	1	1	1	0	1	4	6	3	4	5	10	0	0	8	2
ACTGCT:CCAATG	0	2	2	2	1	1	2	2	3	5	7	4	2	1	19	3
ACTGCT:CGTGAA	0	1	3	3	0	2	1	4	7	7	6	9	2	0	13	2
ACTGCT:ACGGTT	0	0	1	1	3	1	1	1	1	2	10	10	1	0	12	4
ACTGCT:TCGCAA	0	0	3	2	0	0	0	4	3	7	8	11	0	0	14	6
ACTGCT:CCTGAT	0	2	1	3	0	5	2	3	1	4	4	10	1	0	14	3
ACTGCT:TCCTTC	0	0	2	3	0	1	3	1	0	5	2	1	1	0	9	0
ACTGCT:GGCAAT	0	0	6	4	2	2	1	6	6	3	6	14	3	0	10	12
ACTGCT:GTTCTG	0	1	2	1	3	1	0	4	4	4	4	7	1	1	3	3
ACTGCT:GTTGTC	0	1	2	4	2	2	4	3	6	6	8	7	2	0	15	5
ACTGCT:TCGACT	0	1	3	3	0	0	2	1	2	3	5	7	1	0	7	7
ACTGCT:CACTTG	0	1	0	4	0	3	1	2	2	0	7	6	0	0	12	3
ACTGCT:ACTTCG	0	1	1	4	0	0	2	3	3	9	7	12	1	1	14	3
ACTGCT:GAAGGA	0	2	1	1	1	1	1	3	4	2	0	4	4	0	8	3
ACTGCT:AGTACG	0	3	0	2	0	1	2	7	3	7	4	10	1	0	7	4
ACTGCT:TGTCAC	1	1	0	1	0	1	0	0	2	2	3	2	2	0	11	5
ACTGCT:CGTTAG	0	0	0	0	0	1	0	4	2	5	4	2	1	0	6	6
ACTGCT:GCATAC	0	2	1	4	0	2	1	4	1	9	6	2	2	1	12	2
ACTGCT:CTATCC	0	0	0	3	0	1	0	4	4	4	4	9	1	1	10	2
ACTGCT:TTGCGA	0	1	5	1	1	2	0	4	3	8	2	6	5	1	18	4
ACTGCT:CAGCAA	1	2	1	5	0	0	1	3	5	5	6	4	2	0	14	3
ACTGCT:TCACTG	1	1	6	3	1	2	1	4	2	5	5	7	3	0	13	11
ACTGCT:CGTATG	0	2	1	1	1	1	3	1	1	6	10	6	2	1	14	11
ACTGCT:TGTCTG	0	1	3	3	2	4	2	4	5	2	6	9	1	0	10	8
ACTGCT:GAATGG	0	0	3	2	0	4	0	7	5	6	3	2	0	0	23	2
ACTGCT:AAGAGG	0	2	6	4	1	4	2	7	2	5	7	6	0	1	22	5
CCTTCT:AAGTGC	0	2	1	2	2	1	3	7	1	5	9	8	0	0	20	8
CCTTCT:GAACCA	1	1	2	1	0	1	6	3	3	6	5	10	2	0	14	6
CCTTCT:GAGAAG	0	0	5	5	2	4	3	6	3	10	10	6	4	1	18	6
CCTTCT:ATCCAC	0	1	2	4	2	1	0	4	5	7	6	8	0	0	14	10
CCTTCT:ATGAGC	0	1	3	5	0	6	2	5	3	12	8	9	1	0	16	6
CCTTCT:ACGACA	0	1	1	7	1	0	0	3	2	3	7	10	3	0	11	7
CCTTCT:ATGACG	0	2	0	2	1	4	2	6	6	7	11	6	3	0	16	5
CCTTCT:TTCGGA	0	1	3	1	0	0	2	3	1	5	4	9	1	0	21	5
CCTTCT:AGCAGT	0	0	3	4	2	1	2	5	3	4	7	9	1	2	16	8
CCTTCT:AGAAGG	335	2291	3848	5647	2062	2949	4044	6281	6839	9726	11063	10611	3735	512	15016	6191
CCTTCT:TGGTAG	0	1	0	5	0	3	1	5	1	10	5	7	2	0	8	3
CCTTCT:ACAGGT	0	0	2	2	0	3	5	4	4	7	8	15	1	0	21	6
CCTTCT:CTTGGT	0	2	0	0	0	1	3	2	5	5	4	5	1	0	15	6
CCTTCT:CACATC	0	1	1	3	2	2	2	4	5	10	7	11	1	0	16	9
CCTTCT:GCATGA	3	1	4	3	2	1	9	4	6	5	8	8	2	0	18	7
CCTTCT:ACTTGC	0	1	0	2	0	2	4	6	1	4	9	8	3	1	5	6
CCTTCT:TACCAC	2	0	2	5	1	3	2	1	4	5	1	14	2	0	12	7
CCTTCT:GTTCGT	0	0	3	4	0	0	2	3	2	7	7	8	0	0	16	7
CCTTCT:CGTGTT	0	1	1	3	3	0	2	7	3	7	2	6	3	0	13	12
CCTTCT:ATGCCA	1	0	3	8	0	2	3	6	7	3	11	9	1	1	17	5
CCTTCT:GCCTTA	0	1	3	1	2	5	4	2	3	0	4	9	2	1	20	10
CCTTCT:TGACGA	0	1	5	4	0	0	0	7	1	4	8	7	0	0	19	2
CCTTCT:ACGTGA	0	2	3	3	2	2	6	3	4	3	10	14	1	0	15	8
CCTTCT:AGCTAG	0	0	1	2	0	1	4	4	2	5	5	9	1	0	20	12
CCTTCT:ACTCAC	1	0	1	0	0	2	0	4	5	3	6	7	0	0	12	6
CCTTCT:TCATCG	1	0	2	1	0	3	0	3	5	2	9	9	3	1	15	11
CCTTCT:AGTTCC	0	1	2	4	0	1	1	4	5	10	9	8	1	0	19	5
CCTTCT:TGAGAC	1	4	0	2	0	3	1	3	3	6	4	4	4	0	17	5
CCTTCT:GTCAAG	0	0	2	1	1	3	0	3	5	8	12	8	0	1	13	3
CCTTCT:TGTGCT	0	1	1	2	0	0	1	3	3	9	7	10	1	0	15	4
CCTTCT:ACACAG	0	1	2	3	1	3	1	4	2	7	14	10	1	1	19	14
CCTTCT:CAAGAC	1	1	4	4	0	1	1	5	5	4	5	9	3	0	27	9
CCTTCT:CCAATG	1	2	2	6	0	2	4	5	6	6	12	7	4	0	23	10
CCTTCT:CGTGAA	0	0	4	3	1	0	4	5	5	11	3	12	2	1	13	3
CCTTCT:ACGGTT	0	3	4	6	4	2	1	3	7	6	7	12	1	0	18	6
CCTTCT:TCGCAA	0	0	0	6	1	1	2	1	6	5	9	6	0	0	11	3
CCTTCT:CCTGAT	0	3	3	2	3	2	5	3	3	6	6	14	1	0	18	11
CCTTCT:TCCTTC	0	1	3	2	1	1	3	3	2	8	9	9	3	0	19	2
CCTTCT:GGCAAT	0	1	4	6	0	2	1	6	4	9	3	11	1	1	26	4
CCTTCT:GTTCTG	0	1	3	1	2	1	1	7	5	8	8	14	0	2	16	8
CCTTCT:GTTGTC	0	1	5	5	0	2	2	1	6	9	9	7	3	0	15	13
CCTTCT:TCGACT	1	1	1	3	1	4	3	4	2	6	9	9	2	0	20	6
CCTTCT:CACTTG	1	0	1	2	0	3	6	3	6	5	9	4	2	0	18	14
CCTTCT:ACTTCG	0	2	1	2	2	2	5	2	5	5	7	8	4	0	20	9
CCTTCT:GAAGGA	3	8	25	31	11	21	34	36	63	85	112	92	20	3	114	38
CCTTCT:AGTACG	0	1	1	3	0	3	2	5	2	9	10	14	3	1	5	8
CCTTCT:TGTCAC	0	0	2	0	0	2	0	0	5	5	0	10	2	0	4	3
CCTTCT:CGTTAG	0	0	1	2	0	0	2	3	3	3	6	5	1	1	5	2
CCTTCT:GCATAC	0	1	1	1	0	0	3	2	0	4	6	5	4	0	13	2
CCTTCT:CTATCC	0	2	0	9	2	2	3	2	3	5	5	9	4	0	21	7
CCTTCT:TTGCGA	0	1	1	3	0	0	1	5	5	7	3	4	2	0	10	8
CCTTCT:CAGCAA	1	1	1	3	0	4	4	2	1	3	10	8	1	0	18	8
CCTTCT:TCACTG	0	1	3	3	1	1	2	2	3	6	4	12	1	0	7	8
CCTTCT:CGTATG	2	0	4	5	0	2	0	5	5	5	7	9	0	0	20	4
CCTTCT:TGTCTG	0	3	3	2	0	2	1	7	4	4	7	5	0	0	6	6
CCTTCT:GAATGG	0	0	2	5	1	2	4	2	5	11	5	11	2	1	15	16
CCTTCT:AAGAGG	2	2	2	6	2	1	5	4	2	9	11	18	3	1	18	6
CTACCA:AAGTGC	1	2	2	6	0	0	6	9	3	8	8	8	0	0	15	13
CTACCA:GAACCA	0	0	2	6	1	0	1	4	5	5	6	6	2	0	17	12
CTACCA:GAGAAG	2	2	5	3	1	3	2	6	7	14	3	10	1	0	24	8
CTACCA:ATCCAC	0	0	0	2	1	3	2	2	5	9	6	6	0	0	15	7
CTACCA:ATGAGC	0	0	6	8	1	3	5	4	7	12	14	12	2	0	32	12
CTACCA:ACGACA	0	1	3	3	1	3	3	6	5	7	8	12	0	0	12	9
CTACCA:ATGACG	1	2	4	3	3	2	3	3	3	8	2	9	1	0	25	7
CTACCA:TTCGGA	0	0	0	2	1	1	2	4	6	5	9	2	2	0	16	6
CTACCA:AGCAGT	2	2	2	11	0	1	2	6	4	4	8	12	2	0	15	10
CTACCA:AGAAGG	1	2	4	3	3	2	5	9	4	5	7	11	2	0	19	12
CTACCA:TGGTAG	273	1721	3011	3906	1982	2449	3034	5522	5749	8498	9845	9432	2383	377	10046	4669
CTACCA:ACAGGT	1	1	2	4	0	2	3	3	7	14	7	5	2	0	18	8
CTACCA:CTTGGT	0	2	1	2	0	2	1	3	4	7	7	4	0	0	17	6
CTACCA:CACATC	0	1	0	4	1	0	4	5	4	4	7	10	4	2	15	7
CTACCA:GCATGA	0	2	1	4	1	4	5	7	7	9	6	12	1	0	28	7
CTACCA:ACTTGC	1	0	3	2	0	0	2	8	1	4	10	6	2	0	21	12
CTACCA:TACCAC	0	0	2	8	1	4	2	3	9	7	1	12	1	0	11	8
CTACCA:GTTCGT	0	3	4	4	1	1	1	5	7	10	8	13	2	0	25	11
CTACCA:CGTGTT	0	3	6	1	0	1	4	3	5	3	4	5	1	0	8	9
CTACCA:ATGCCA	0	2	3	2	1	1	2	5	4	8	6	13	4	1	24	6
CTACCA:GCCTTA	1	1	3	8	2	1	7	4	6	11	8	11	1	0	19	10
CTACCA:TGACGA	0	0	3	0	4	4	2	7	1	7	9	10	1	1	20	4
CTACCA:ACGTGA	0	4	6	4	0	2	5	4	3	6	9	7	2	0	21	12
CTACCA:AGCTAG	0	0	2	4	1	1	4	5	2	5	11	5	2	0	11	5
CTACCA:ACTCAC	1	0	2	1	0	3	1	3	7	4	6	6	1	0	18	12
CTACCA:TCATCG	0	5	1	1	2	2	2	10	7	3	9	9	4	0	24	10
CTACCA:AGTTCC	0	3	4	2	1	2	5	2	5	6	8	7	1	0	16	6
CTACCA:TGAGAC	0	1	2	2	0	1	2	9	0	6	7	12	3	1	21	13
CTACCA:GTCAAG	0	1	1	2	1	4	3	6	4	9	7	13	2	2	14	14
CTACCA:TGTGCT	0	1	4	2	0	3	2	5	1	5	6	11	2	0	17	3
CTACCA:ACACAG	0	2	5	10	0	6	2	10	4	8	11	12	3	0	24	11
CTACCA:CAAGAC	0	0	3	3	1	0	1	6	2	7	9	7	1	0	16	3
CTACCA:CCAATG	2	1	2	7	3	2	4	7	6	7	12	13	3	0	25	15
CTACCA:CGTGAA	0	4	2	7	0	0	2	7	6	9	7	12	4	0	29	11
CTACCA:ACGGTT	0	1	3	4	3	1	3	10	6	6	12	15	0	0	19	15
CTACCA:TCGCAA	0	2	3	4	1	4	2	7	5	14	11	10	2	1	19	5
CTACCA:CCTGAT	0	0	1	1	2	2	3	3	2	12	14	11	4	0	26	7
CTACCA:TCCTTC	0	0	1	7	1	1	4	3	4	7	13	12	1	0	13	3
CTACCA:GGCAAT	0	1	2	4	0	8	5	8	6	10	13	8	3	1	24	10
CTACCA:GTTCTG	0	1	3	4	3	0	4	10	3	6	9	11	5	0	22	10
CTACCA:GTTGTC	0	0	3	5	2	3	5	4	2	7	13	17	2	0	18	13
CTACCA:TCGACT	0	0	5	2	2	1	4	5	3	7	6	5	3	2	18	9
CTACCA:CACTTG	1	0	1	6	2	0	2	10	9	12	6	6	0	0	33	11
CTACCA:ACTTCG	0	1	3	6	1	3	2	8	4	4	7	10	0	0	18	9
CTACCA:GAAGGA	2	1	1	3	1	0	0	2	3	7	4	17	1	0	9	4
CTACCA:AGTACG	0	2	1	2	1	1	1	6	6	14	10	7	2	1	17	5
CTACCA:TGTCAC	0	0	2	1	0	4	1	6	2	6	6	6	1	0	13	5
CTACCA:CGTTAG	0	1	1	2	1	0	1	6	2	4	3	9	4	0	3	4
CTACCA:GCATAC	0	1	4	4	0	1	0	5	2	13	4	6	2	1	16	11
CTACCA:CTATCC	0	1	2	2	1	2	2	3	8	11	17	22	5	1	23	10
CTACCA:TTGCGA	1	2	4	4	1	5	2	9	6	11	13	15	3	1	14	11
CTACCA:CAGCAA	0	1	3	2	0	3	5	3	5	10	3	7	3	1	15	4
CTACCA:TCACTG	1	2	0	4	0	2	4	13	12	8	9	9	0	0	26	14
CTACCA:CGTATG	0	2	2	6	1	0	3	6	5	7	11	14	2	0	24	9
CTACCA:TGTCTG	0	1	0	3	0	1	1	1	6	6	5	12	0	0	17	6
CTACCA:GAATGG	0	1	2	7	0	4	2	6	3	8	8	7	5	1	18	5
CTACCA:AAGAGG	0	9	3	8	1	2	4	4	2	10	10	11	1	1	20	10
ACCTGT:AAGTGC	0	1	2	3	0	1	1	5	5	5	7	11	8	1	18	8
ACCTGT:GAACCA	1	4	2	2	1	2	2	5	4	8	6	8	2	0	16	10
ACCTGT:GAGAAG	0	3	5	4	2	1	5	8	2	6	10	9	4	0	26	9
ACCTGT:ATCCAC	0	4	4	3	1	1	1	3	3	6	3	7	1	1	21	6
ACCTGT:ATGAGC	0	2	1	5	1	2	5	6	4	8	12	14	3	1	18	8
ACCTGT:ACGACA	0	1	3	6	2	3	2	2	6	2	11	9	0	1	17	4
ACCTGT:ATGACG	0	1	3	7	1	1	1	3	4	4	4	7	1	0	10	8
ACCTGT:TTCGGA	1	2	1	0	0	1	4	2	5	7	6	8	2	1	17	3
ACCTGT:AGCAGT	0	0	1	4	1	2	3	2	4	6	8	7	0	0	13	6
ACCTGT:AGAAGG	0	0	0	3	0	2	1	5	4	9	4	13	3	0	18	8
ACCTGT:TGGTAG	0	0	3	6	0	1	1	3	6	6	6	6	1	0	18	11
ACCTGT:ACAGGT	186	1293	2055	3051	1190	1848	2136	3807	4182	5967	6361	6407	1755	297	7520	3544
ACCTGT:CTTGGT	0	3	0	4	0	0	2	3	5	6	8	7	1	0	18	6
ACCTGT:CACATC	1	2	5	1	0	1	0	8	4	5	8	7	0	0	18	4
ACCTGT:GCATGA	0	1	2	4	1	1	1	6	3	10	9	10	1	0	21	5
ACCTGT:ACTTGC	0	1	3	5	1	3	1	7	3	8	7	8	4	0	17	5
ACCTGT:TACCAC	1	1	1	1	0	1	6	3	5	5	6	9	4	1	30	11
ACCTGT:GTTCGT	0	2	2	6	1	3	4	6	8	5	6	8	3	0	25	7
ACCTGT:CGTGTT	0	1	0	5	0	4	2	3	1	6	7	9	2	0	9	7
ACCTGT:ATGCCA	1	0	5	4	2	1	1	7	3	5	5	12	3	0	26	6
ACCTGT:GCCTTA	0	1	3	2	0	3	1	6	3	11	7	7	3	0	16	9
ACCTGT:TGACGA	0	1	2	1	0	1	4	0	1	8	2	12	1	0	16	10
ACCTGT:ACGTGA	1	2	4	4	0	3	2	7	2	9	12	10	0	0	17	6
ACCTGT:AGCTAG	1	1	1	3	2	3	3	4	7	3	6	9	3	0	10	9
ACCTGT:ACTCAC	0	2	2	2	1	2	2	5	3	3	7	6	1	0	7	6
ACCTGT:TCATCG	0	3	7	2	0	1	3	6	5	5	4	5	3	0	14	10
ACCTGT:AGTTCC	0	1	4	6	0	1	2	6	8	8	8	3	2	1	13	7
ACCTGT:TGAGAC	0	0	4	1	2	0	3	4	6	6	8	7	3	0	21	4
ACCTGT:GTCAAG	0	1	1	3	1	1	0	4	4	9	6	7	0	0	15	8
ACCTGT:TGTGCT	0	2	3	3	1	1	2	6	3	4	2	4	4	0	17	8
ACCTGT:ACACAG	0	2	6	6	1	3	2	7	8	9	12	16	3	0	29	11
ACCTGT:CAAGAC	0	1	2	0	0	2	1	7	5	8	7	9	2	0	17	6
ACCTGT:CCAATG	0	2	1	5	0	4	4	6	4	6	8	11	1	1	14	9
ACCTGT:CGTGAA	0	1	2	6	2	0	0	2	8	6	7	10	0	0	12	8
ACCTGT:ACGGTT	0	1	3	4	2	2	6	3	6	13	9	9	3	0	25	13
ACCTGT:TCGCAA	0	3	1	6	1	0	2	6	4	5	4	10	2	0	22	11
ACCTGT:CCTGAT	0	0	8	3	0	2	3	4	3	7	8	9	2	0	24	11
ACCTGT:TCCTTC	0	1	1	2	1	0	4	6	8	6	3	8	1	2	16	4
ACCTGT:GGCAAT	2	3	4	8	1	2	6	5	9	15	10	11	3	0	24	11
ACCTGT:GTTCTG	1	0	5	7	1	3	2	3	4	14	7	8	1	1	23	10
ACCTGT:GTTGTC	0	2	3	5	2	1	5	7	6	6	4	5	4	0	21	10
ACCTGT:TCGACT	1	0	0	3	0	0	3	3	2	4	3	9	2	0	19	11
ACCTGT:CACTTG	2	0	2	0	0	3	3	4	3	7	8	9	2	1	20	9
ACCTGT:ACTTCG	0	2	3	3	4	2	4	8	1	6	8	15	2	2	20	12
ACCTGT:GAAGGA	0	1	1	0	1	3	4	8	4	3	8	9	3	1	11	3
ACCTGT:AGTACG	0	0	4	2	0	3	2	5	4	4	11	7	1	0	19	5
ACCTGT:TGTCAC	0	0	2	1	0	0	1	3	4	8	5	2	1	0	10	4
ACCTGT:CGTTAG	0	0	1	3	0	0	2	2	2	5	1	7	0	0	5	4
ACCTGT:GCATAC	0	1	3	2	2	3	0	7	2	5	2	7	0	0	13	6
ACCTGT:CTATCC	0	1	2	3	0	2	2	3	0	6	6	8	3	0	8	8
ACCTGT:TTGCGA	0	1	2	9	2	3	3	4	6	8	8	11	2	0	15	8
ACCTGT:CAGCAA	0	1	1	2	0	2	5	5	2	7	7	11	4	0	14	12
ACCTGT:TCACTG	0	1	5	3	1	1	3	7	7	4	7	4	2	0	16	8
ACCTGT:CGTATG	0	2	0	1	1	3	5	3	2	6	6	7	0	0	17	10
ACCTGT:TGTCTG	0	1	0	1	0	2	2	5	6	7	6	8	1	1	15	12
ACCTGT:GAATGG	1	1	1	2	3	2	3	7	4	7	8	5	6	0	24	12
ACCTGT:AAGAGG	0	0	0	1	2	4	5	8	5	5	5	14	1	0	23	11
ACCAAG:AAGTGC	0	0	1	6	3	0	3	7	2	4	6	8	1	0	16	8
ACCAAG:GAACCA	0	4	3	2	1	3	3	3	3	5	5	10	3	0	13	9
ACCAAG:GAGAAG	0	2	2	6	0	2	5	8	2	4	13	11	1	0	21	7
ACCAAG:ATCCAC	1	1	2	4	2	3	0	4	3	4	8	12	3	1	16	8
ACCAAG:ATGAGC	1	5	5	2	0	2	2	7	5	2	12	16	2	0	27	13
ACCAAG:ACGACA	0	0	3	3	0	0	0	4	6	6	9	14	3	0	15	10
ACCAAG:ATGACG	2	1	3	2	0	2	2	3	7	4	7	4	7	0	22	5
ACCAAG:TTCGGA	0	0	5	0	0	2	3	5	7	5	8	11	3	0	8	14
ACCAAG:AGCAGT	0	3	3	3	4	2	1	4	5	5	10	4	1	0	15	7
ACCAAG:AGAAGG	0	2	3	2	1	0	2	3	3	6	8	8	3	0	15	3
ACCAAG:TGGTAG	0	0	5	7	1	3	2	5	3	7	7	6	1	0	15	6
ACCAAG:ACAGGT	0	3	3	4	1	2	4	2	5	5	5	17	2	1	10	4
ACCAAG:CTTGGT	401	3036	4780	6559	3140	4103	4915	8996	9090	13629	15482	15215	4045	603	17245	7496
ACCAAG:CACATC	0	2	1	3	0	1	0	5	8	11	11	9	3	0	19	5
ACCAAG:GCATGA	0	0	3	5	1	2	2	3	6	3	11	7	4	0	16	4
ACCAAG:ACTTGC	0	0	3	3	0	1	2	4	1	7	8	5	1	0	15	9
ACCAAG:TACCAC	1	0	2	6	1	2	0	1	4	9	3	12	2	0	13	2
ACCAAG:GTTCGT	0	2	1	1	0	0	1	6	5	9	15	10	3	1	25	11
ACCAAG:CGTGTT	1	1	1	3	0	2	1	7	7	5	9	7	0	0	13	7
ACCAAG:ATGCCA	0	1	5	4	0	1	4	8	6	17	5	7	2	0	18	7
ACCAAG:GCCTTA	0	2	3	2	1	3	0	5	3	3	5	12	1	1	20	14
ACCAAG:TGACGA	0	4	5	6	0	0	4	6	3	6	7	8	3	0	13	6
ACCAAG:ACGTGA	1	1	0	4	2	2	1	6	8	6	8	10	2	0	15	2
ACCAAG:AGCTAG	0	0	2	3	0	0	2	6	4	6	8	3	1	0	8	5
ACCAAG:ACTCAC	0	1	1	4	0	0	4	5	4	6	5	6	1	0	13	3
ACCAAG:TCATCG	0	1	1	5	1	2	5	7	6	6	11	8	0	0	15	9
ACCAAG:AGTTCC	0	0	2	4	0	1	5	8	3	3	11	6	6	0	11	4
ACCAAG:TGAGAC	0	1	4	3	0	1	5	3	5	4	10	7	0	0	15	4
ACCAAG:GTCAAG	0	0	3	2	0	4	4	6	10	11	11	14	2	1	18	8
ACCAAG:TGTGCT	0	2	3	3	1	1	1	2	1	7	8	12	5	0	16	14
ACCAAG:ACACAG	0	4	3	5	1	1	1	5	5	7	10	9	2	0	22	11
ACCAAG:CAAGAC	0	4	2	7	2	0	2	3	6	11	13	11	3	0	22	9
ACCAAG:CCAATG	0	1	5	4	1	3	1	3	4	18	19	11	5	0	23	8
ACCAAG:CGTGAA	0	1	1	3	0	3	2	5	3	5	10	8	2	0	11	8
ACCAAG:ACGGTT	0	2	2	2	1	1	1	8	5	11	6	15	3	0	14	6
ACCAAG:TCGCAA	1	1	3	4	0	0	5	7	5	2	9	7	0	1	16	3
ACCAAG:CCTGAT	0	2	4	2	4	0	1	7	4	5	13	12	3	0	18	9
ACCAAG:TCCTTC	0	0	4	4	2	0	4	8	4	5	6	4	1	0	13	6
ACCAAG:GGCAAT	0	2	3	4	3	3	2	9	7	11	10	12	3	0	17	7
ACCAAG:GTTCTG	0	0	1	3	3	1	4	6	4	6	4	7	1	0	23	6
ACCAAG:GTTGTC	0	0	3	4	0	0	1	6	9	11	16	10	0	0	20	10
ACCAAG:TCGACT	0	0	9	6	0	3	0	0	4	9	3	9	0	1	5	2
ACCAAG:CACTTG	0	1	1	4	1	1	2	2	6	13	9	10	1	1	16	7
ACCAAG:ACTTCG	0	2	1	2	1	2	3	7	9	7	13	9	0	0	20	5
ACCAAG:GAAGGA	0	1	0	1	0	1	4	1	6	5	4	5	1	0	12	7
ACCAAG:AGTACG	0	2	2	0	0	1	0	1	1	7	5	5	0	1	16	5
ACCAAG:TGTCAC	0	0	0	2	1	0	0	5	3	3	3	3	2	0	3	1
ACCAAG:CGTTAG	0	1	1	0	0	0	0	0	2	5	5	4	2	0	11	1
ACCAAG:GCATAC	0	1	1	3	1	0	2	1	2	8	8	2	3	0	9	6
ACCAAG:CTATCC	0	0	3	1	1	2	0	6	7	7	12	13	6	0	17	11
ACCAAG:TTGCGA	2	4	4	4	1	2	2	6	1	5	5	8	2	0	21	8
ACCAAG:CAGCAA	0	2	2	1	0	2	1	2	5	8	6	8	0	0	17	2
ACCAAG:TCACTG	1	0	3	4	1	2	4	4	5	9	9	10	3	0	23	4
ACCAAG:CGTATG	0	0	3	4	0	6	2	2	8	4	5	13	1	0	14	10
ACCAAG:TGTCTG	0	0	3	2	1	0	1	5	3	7	3	5	0	0	12	6
ACCAAG:GAATGG	0	1	4	3	1	2	3	2	2	5	13	13	1	0	14	7
ACCAAG:AAGAGG	1	0	1	5	0	1	3	10	4	6	7	9	0	0	16	9
GATGTG:AAGTGC	0	2	1	1	0	1	3	1	4	7	4	8	1	0	17	7
GATGTG:GAACCA	0	2	3	2	1	4	1	4	5	12	8	4	0	0	17	6
GATGTG:GAGAAG	0	0	2	2	0	1	3	5	3	6	13	10	4	0	9	6
GATGTG:ATCCAC	0	1	1	4	0	0	0	3	2	4	10	18	2	0	17	15
GATGTG:ATGAGC	0	0	1	1	0	3	5	3	2	4	10	11	2	0	12	10
GATGTG:ACGACA	0	1	0	0	2	1	1	2	2	7	3	8	1	0	15	8
GATGTG:ATGACG	0	3	0	3	0	1	3	8	4	11	8	10	1	0	18	7
GATGTG:TTCGGA	0	2	2	3	0	1	2	5	3	4	4	6	2	0	15	6
GATGTG:AGCAGT	0	1	0	5	0	2	0	3	1	5	8	6	1	0	8	3
GATGTG:AGAAGG	0	1	4	5	0	2	2	5	7	9	4	9	2	0	15	4
GATGTG:TGGTAG	1	0	2	2	0	2	1	3	3	7	7	7	3	1	20	3
GATGTG:ACAGGT	0	1	1	2	0	1	5	1	2	4	4	6	5	0	6	3
GATGTG:CTTGGT	0	2	1	5	0	3	2	6	6	5	9	7	1	0	11	7
GATGTG:CACATC	365	2551	4153	5926	2631	3400	4260	7583	8045	11874	13509	13204	3802	551	15745	7180
GATGTG:GCATGA	0	1	0	2	0	2	1	5	7	7	8	9	1	0	19	5
GATGTG:ACTTGC	0	0	2	2	1	2	0	2	2	8	9	6	0	0	17	6
GATGTG:TACCAC	0	0	0	0	1	0	1	3	3	4	4	7	2	0	9	6
GATGTG:GTTCGT	0	2	1	3	0	1	1	3	3	8	7	5	4	1	11	6
GATGTG:CGTGTT	0	0	0	0	0	0	1	5	1	7	6	5	2	0	14	7
GATGTG:ATGCCA	0	2	3	2	0	1	3	4	3	4	9	7	3	1	20	9
GATGTG:GCCTTA	0	0	4	2	0	1	2	1	2	6	5	7	2	0	10	5
GATGTG:TGACGA	0	1	2	2	1	4	2	1	4	5	6	8	1	0	7	6
GATGTG:ACGTGA	0	1	1	2	0	2	3	8	5	6	5	11	4	0	13	9
GATGTG:AGCTAG	0	1	4	1	0	2	3	1	0	6	6	7	1	0	11	4
GATGTG:ACTCAC	0	0	3	1	0	2	2	0	7	4	4	3	0	0	8	7
GATGTG:TCATCG	0	2	0	2	1	3	1	3	1	8	4	4	5	0	15	7
GATGTG:AGTTCC	0	0	1	7	0	1	1	8	7	8	8	6	3	0	15	9
GATGTG:TGAGAC	0	0	0	3	0	3	3	2	2	7	3	8	1	1	12	4
GATGTG:GTCAAG	0	1	2	4	0	4	1	5	3	11	11	7	2	0	10	4
GATGTG:TGTGCT	0	1	3	4	2	1	2	3	1	9	6	5	2	1	9	8
GATGTG:ACACAG	1	2	5	3	2	0	3	5	4	6	11	8	2	1	16	7
GATGTG:CAAGAC	0	2	5	1	3	1	5	7	8	9	14	8	0	0	18	5
GATGTG:CCAATG	0	2	1	3	2	5	4	5	6	9	16	8	3	0	24	8
GATGTG:CGTGAA	0	2	2	4	0	6	2	2	6	5	3	11	3	0	16	6
GATGTG:ACGGTT	1	1	5	3	2	1	1	2	2	5	3	13	4	0	18	8
GATGTG:TCGCAA	0	2	4	0	0	0	1	3	4	3	9	7	4	0	17	9
GATGTG:CCTGAT	0	0	1	8	1	1	3	4	5	6	10	11	5	0	16	13
GATGTG:TCCTTC	0	1	3	4	0	3	5	6	2	4	8	7	1	0	24	8
GATGTG:GGCAAT	0	1	3	4	4	0	2	3	5	5	9	13	2	1	20	8
GATGTG:GTTCTG	0	0	3	4	1	4	1	2	3	2	12	12	1	0	13	8
GATGTG:GTTGTC	0	0	2	7	1	2	2	4	5	9	6	9	2	2	19	11
GATGTG:TCGACT	0	4	0	1	0	0	3	7	12	7	5	7	1	0	19	11
GATGTG:CACTTG	1	0	1	1	1	2	3	1	1	12	11	10	1	1	14	4
GATGTG:ACTTCG	2	0	3	2	0	4	3	7	3	3	6	9	3	0	17	7
GATGTG:GAAGGA	0	0	2	4	1	1	4	2	4	3	4	8	2	0	9	3
GATGTG:AGTACG	1	0	4	9	1	2	0	3	3	6	5	13	0	0	14	6
GATGTG:TGTCAC	0	0	1	2	0	3	2	2	0	2	3	3	0	0	12	5
GATGTG:CGTTAG	0	2	3	1	1	1	1	0	1	4	1	4	0	0	5	2
GATGTG:GCATAC	0	1	2	7	1	3	2	4	5	8	6	4	1	0	10	2
GATGTG:CTATCC	0	1	6	5	0	2	4	7	2	13	9	21	2	2	10	8
GATGTG:TTGCGA	0	0	6	5	0	3	2	8	3	6	6	4	6	1	10	9
GATGTG:CAGCAA	1	1	0	1	0	3	1	4	3	2	6	5	3	0	13	2
GATGTG:TCACTG	1	1	5	2	2	1	2	5	5	7	5	11	3	1	18	7
GATGTG:CGTATG	1	1	0	3	0	1	2	1	4	12	12	13	1	0	14	6
GATGTG:TGTCTG	0	0	0	0	0	3	5	6	7	2	5	10	0	0	12	6
GATGTG:GAATGG	0	1	1	3	0	1	2	4	2	10	3	10	1	0	13	7
GATGTG:AAGAGG	1	1	1	6	2	3	2	4	2	5	4	11	3	0	10	5
TCATGC:AAGTGC	0	0	1	4	0	1	3	11	1	5	8	9	3	0	10	4
TCATGC:GAACCA	0	0	3	2	0	2	2	3	3	6	6	4	3	1	13	6
TCATGC:GAGAAG	0	0	1	1	1	1	0	4	5	11	10	12	2	0	20	7
TCATGC:ATCCAC	0	1	1	4	2	2	3	4	8	5	11	9	4	1	16	6
TCATGC:ATGAGC	1	6	2	1	4	0	1	3	3	7	7	12	1	0	20	11
TCATGC:ACGACA	1	2	3	2	1	3	4	2	3	11	6	10	2	0	22	8
TCATGC:ATGACG	0	0	1	5	0	2	3	2	3	6	5	9	0	0	16	4
TCATGC:TTCGGA	0	2	0	1	1	0	2	0	2	8	3	4	0	0	9	10
TCATGC:AGCAGT	0	1	0	0	2	0	4	5	7	11	7	4	1	1	16	8
TCATGC:AGAAGG	0	0	1	1	0	1	1	2	5	5	1	6	3	0	19	8
TCATGC:TGGTAG	0	4	2	1	0	1	3	5	3	4	5	6	1	0	16	2
TCATGC:ACAGGT	0	4	1	0	2	2	2	5	6	8	5	5	0	1	11	11
TCATGC:CTTGGT	0	1	2	3	2	2	1	4	2	5	10	6	0	0	7	3
TCATGC:CACATC	1	4	1	3	1	2	2	5	3	1	10	4	2	1	14	1
TCATGC:GCATGA	411	2912	4879	6817	2876	4152	4893	8938	9111	13019	14809	14076	3919	669	16547	7670
TCATGC:ACTTGC	0	1	0	2	0	2	1	5	6	5	3	13	0	0	20	6
TCATGC:TACCAC	0	2	1	3	2	3	1	4	1	6	8	11	1	0	13	6
TCATGC:GTTCGT	0	0	0	1	0	4	2	6	5	12	7	6	3	0	13	10
TCATGC:CGTGTT	0	0	2	0	0	2	1	4	0	5	1	7	0	0	10	4
TCATGC:ATGCCA	0	0	5	5	0	1	5	6	7	11	8	9	3	0	23	11
TCATGC:GCCTTA	1	3	4	4	2	4	2	6	4	12	14	16	1	0	26	4
TCATGC:TGACGA	0	0	5	0	1	3	2	5	2	6	12	13	1	1	18	6
TCATGC:ACGTGA	0	0	3	0	2	1	4	1	7	8	17	15	2	0	18	9
TCATGC:AGCTAG	0	3	2	1	0	3	0	6	1	7	6	7	2	1	19	4
TCATGC:ACTCAC	0	1	0	1	0	1	1	0	2	6	5	11	0	1	17	4
TCATGC:TCATCG	0	1	3	3	0	1	3	3	6	6	5	8	3	1	22	6
TCATGC:AGTTCC	0	1	1	3	2	1	4	0	3	3	5	6	1	0	11	6
TCATGC:TGAGAC	0	1	1	4	2	2	1	8	0	5	10	7	5	0	18	2
TCATGC:GTCAAG	0	0	3	2	1	1	2	9	3	8	8	16	1	1	18	9
TCATGC:TGTGCT	0	1	2	0	0	1	1	3	1	2	5	4	2	0	10	8
TCATGC:ACACAG	0	3	0	3	1	3	5	4	8	10	2	10	2	1	28	7
TCATGC:CAAGAC	0	2	2	2	0	2	2	4	3	6	4	10	0	1	11	12
TCATGC:CCAATG	1	0	3	5	1	1	5	7	9	10	7	9	2	1	22	14
TCATGC:CGTGAA	0	0	4	2	1	0	1	8	4	12	9	7	2	0	16	6
TCATGC:ACGGTT	0	1	2	3	0	4	0	5	4	5	5	11	1	1	14	3
TCATGC:TCGCAA	0	1	4	4	1	2	3	3	1	9	5	9	1	0	13	3
TCATGC:CCTGAT	0	1	2	5	4	4	0	5	6	12	2	9	4	0	19	9
TCATGC:TCCTTC	0	3	3	4	1	0	2	0	2	13	9	6	1	1	27	3
TCATGC:GGCAAT	0	1	3	5	1	1	3	7	5	9	13	10	1	1	15	5
TCATGC:GTTCTG	0	3	6	4	0	0	3	1	7	5	3	6	1	0	7	3
TCATGC:GTTGTC	0	1	3	2	0	4	1	4	4	11	7	12	4	0	18	4
TCATGC:TCGACT	0	3	0	0	1	2	2	4	2	1	4	5	2	0	15	10
TCATGC:CACTTG	0	1	3	1	1	1	4	4	4	9	13	6	3	0	12	4
TCATGC:ACTTCG	0	1	4	3	0	5	1	7	6	12	10	10	1	0	10	9
TCATGC:GAAGGA	0	0	4	3	2	1	2	7	4	6	8	10	1	0	11	4
TCATGC:AGTACG	0	4	0	1	1	2	0	4	5	9	10	7	2	0	7	4
TCATGC:TGTCAC	0	1	1	1	0	0	1	2	3	4	4	6	1	0	5	2
TCATGC:CGTTAG	0	2	1	0	2	0	0	1	1	3	2	1	1	0	8	5
TCATGC:GCATAC	0	0	4	3	0	4	2	7	7	12	10	9	1	2	12	5
TCATGC:CTATCC	0	0	2	1	0	3	2	4	5	9	9	10	0	1	20	7
TCATGC:TTGCGA	0	2	0	0	2	1	0	3	8	6	6	8	5	0	15	9
TCATGC:CAGCAA	0	0	1	4	0	3	2	1	4	3	5	7	2	0	16	6
TCATGC:TCACTG	0	2	2	5	2	1	2	4	5	6	9	9	2	2	20	12
TCATGC:CGTATG	0	2	1	1	2	0	1	8	1	6	9	4	3	0	10	11
TCATGC:TGTCTG	1	3	2	6	1	1	1	2	5	5	6	5	2	0	16	5
TCATGC:GAATGG	0	0	3	2	1	1	2	3	2	4	7	12	3	0	19	5
TCATGC:AAGAGG	0	3	1	2	0	2	0	5	1	6	8	6	0	1	12	9
GCAAGT:AAGTGC	0	2	2	5	1	3	2	5	3	9	9	12	1	0	13	7
GCAAGT:GAACCA	2	1	1	4	2	2	2	10	4	8	12	7	4	0	13	10
GCAAGT:GAGAAG	0	0	2	4	2	0	5	5	9	5	11	12	2	0	26	11
GCAAGT:ATCCAC	0	1	0	4	1	3	1	2	7	7	5	9	2	1	12	9
GCAAGT:ATGAGC	0	0	1	5	1	1	2	2	7	9	16	9	5	1	28	11
GCAAGT:ACGACA	0	1	2	1	0	2	5	3	5	4	8	6	4	0	24	8
GCAAGT:ATGACG	1	3	1	2	0	0	0	6	3	5	9	12	1	1	21	7
GCAAGT:TTCGGA	0	1	1	1	0	3	3	5	3	7	7	3	1	0	20	9
GCAAGT:AGCAGT	0	0	1	4	3	1	2	6	3	5	8	6	1	0	20	3
GCAAGT:AGAAGG	0	2	1	4	0	0	3	9	4	3	6	6	0	0	16	10
GCAAGT:TGGTAG	0	1	0	3	1	1	2	0	4	3	5	7	3	0	20	4
GCAAGT:ACAGGT	0	1	1	3	0	0	2	3	4	7	11	8	3	0	15	13
GCAAGT:CTTGGT	2	0	1	2	1	0	2	2	2	10	11	5	2	1	20	8
GCAAGT:CACATC	1	0	3	9	1	0	1	2	1	8	10	7	0	0	14	13
GCAAGT:GCATGA	0	2	2	4	0	4	4	3	4	9	8	9	5	0	20	14
GCAAGT:ACTTGC	413	2884	4731	6559	2237	3564	4772	7846	8524	13068	14033	13567	6595	1049	29089	12892
GCAAGT:TACCAC	1	2	1	1	0	0	2	6	5	3	6	5	1	1	17	3
GCAAGT:GTTCGT	0	0	3	6	1	2	3	7	3	9	9	12	2	0	15	7
GCAAGT:CGTGTT	0	1	1	4	2	3	1	3	4	1	8	3	2	0	14	7
GCAAGT:ATGCCA	0	1	1	4	1	4	6	4	4	4	8	7	3	0	13	8
GCAAGT:GCCTTA	0	2	4	5	1	8	4	4	3	9	12	13	1	1	19	12
GCAAGT:TGACGA	0	2	5	1	0	3	2	3	9	9	10	10	0	0	17	15
GCAAGT:ACGTGA	0	3	2	6	3	1	1	8	2	13	19	13	2	0	33	7
GCAAGT:AGCTAG	1	3	1	4	0	2	5	7	4	4	4	11	3	0	16	5
GCAAGT:ACTCAC	0	3	3	3	0	3	0	9	4	9	13	12	3	1	26	5
GCAAGT:TCATCG	0	1	0	2	0	3	2	6	4	9	7	9	1	1	14	6
GCAAGT:AGTTCC	1	3	0	2	1	2	2	3	5	6	10	11	3	0	11	6
GCAAGT:TGAGAC	1	1	5	2	1	1	3	3	3	10	12	13	2	0	19	11
GCAAGT:GTCAAG	0	5	6	4	3	5	3	4	7	9	14	14	0	1	17	8
GCAAGT:TGTGCT	0	1	0	5	0	2	1	1	2	11	7	14	3	1	15	3
GCAAGT:ACACAG	0	5	6	4	2	0	2	5	8	13	13	13	3	2	25	11
GCAAGT:CAAGAC	0	2	1	6	0	4	3	6	7	4	4	15	3	1	19	6
GCAAGT:CCAATG	0	1	4	4	2	4	4	10	6	10	8	8	2	0	22	9
GCAAGT:CGTGAA	0	2	2	2	1	2	4	3	5	8	8	9	0	0	14	13
GCAAGT:ACGGTT	0	0	2	4	0	5	4	3	9	7	10	15	2	0	32	9
GCAAGT:TCGCAA	0	0	1	2	1	5	2	2	3	5	14	8	2	0	7	4
GCAAGT:CCTGAT	0	0	4	6	3	1	2	5	6	8	6	7	2	0	17	11
GCAAGT:TCCTTC	1	0	4	6	1	3	3	5	7	11	9	10	2	0	15	4
GCAAGT:GGCAAT	0	3	5	4	1	1	2	6	10	4	8	8	1	0	27	10
GCAAGT:GTTCTG	0	0	4	7	0	3	4	5	4	9	7	5	4	0	21	7
GCAAGT:GTTGTC	0	1	0	6	4	1	4	2	7	9	3	16	2	0	23	7
GCAAGT:TCGACT	0	1	5	4	0	3	5	9	5	8	6	8	2	0	13	11
GCAAGT:CACTTG	0	2	3	3	1	4	4	9	6	8	10	11	6	1	22	11
GCAAGT:ACTTCG	0	0	1	5	2	2	3	6	6	10	8	15	0	0	19	9
GCAAGT:GAAGGA	0	2	0	2	2	1	0	6	4	5	8	9	1	0	10	4
GCAAGT:AGTACG	2	1	1	3	1	6	3	2	7	5	10	13	2	0	13	8
GCAAGT:TGTCAC	0	3	0	2	1	0	2	0	1	5	7	4	0	0	4	1
GCAAGT:CGTTAG	0	1	1	1	0	0	0	3	1	8	6	5	1	0	11	1
GCAAGT:GCATAC	0	1	2	3	1	0	1	5	9	6	3	5	0	0	13	5
GCAAGT:CTATCC	0	0	3	4	0	2	3	9	3	11	5	14	1	0	17	10
GCAAGT:TTGCGA	0	0	2	3	2	0	2	3	3	6	6	12	1	0	16	8
GCAAGT:CAGCAA	0	4	2	5	0	1	3	2	1	2	3	11	1	0	12	7
GCAAGT:TCACTG	0	1	3	5	3	2	1	9	7	4	11	16	2	1	18	3
GCAAGT:CGTATG	1	3	1	2	1	2	2	6	4	5	10	5	1	0	21	7
GCAAGT:TGTCTG	0	1	3	2	0	2	0	8	3	5	9	6	2	1	19	3
GCAAGT:GAATGG	0	0	3	4	1	3	1	4	8	10	8	8	0	0	15	6
GCAAGT:AAGAGG	0	2	1	3	1	2	5	6	6	14	10	12	1	0	28	9
GTGGTA:AAGTGC	0	2	2	3	1	0	2	5	2	3	6	15	1	0	9	7
GTGGTA:GAACCA	0	1	1	7	1	3	0	2	2	3	8	6	3	1	23	2
GTGGTA:GAGAAG	1	0	3	3	0	5	3	2	6	6	6	6	4	0	11	4
GTGGTA:ATCCAC	0	2	1	5	1	4	1	6	3	8	9	20	1	0	21	7
GTGGTA:ATGAGC	0	0	3	1	1	3	1	4	10	6	9	11	1	1	8	5
GTGGTA:ACGACA	1	1	5	5	1	1	0	1	3	11	10	15	1	0	20	7
GTGGTA:ATGACG	0	4	0	3	0	3	4	2	2	5	4	9	2	0	13	5
GTGGTA:TTCGGA	0	0	1	4	1	2	2	4	4	9	6	8	1	0	17	4
GTGGTA:AGCAGT	0	1	4	4	0	1	2	6	11	2	19	10	2	0	20	7
GTGGTA:AGAAGG	0	1	5	2	1	3	2	6	3	6	7	5	5	0	23	12
GTGGTA:TGGTAG	0	3	1	2	0	3	3	2	4	7	5	3	0	0	19	6
GTGGTA:ACAGGT	0	2	1	0	2	1	2	4	2	1	2	5	1	0	7	8
GTGGTA:CTTGGT	0	0	1	0	0	1	2	2	4	8	8	5	2	0	17	11
GTGGTA:CACATC	1	0	2	3	0	1	3	2	5	7	4	4	3	2	13	10
GTGGTA:GCATGA	0	3	2	8	0	1	3	2	6	11	12	7	2	0	15	14
GTGGTA:ACTTGC	0	0	0	0	0	3	2	2	4	10	2	5	3	0	20	7
GTGGTA:TACCAC	269	1771	2972	4135	1672	2499	3076	5320	5453	8113	9269	8654	2880	467	12258	5282
GTGGTA:GTTCGT	1	0	5	3	0	0	4	7	8	6	5	13	1	0	11	9
GTGGTA:CGTGTT	0	0	2	1	1	3	5	2	4	8	5	6	2	0	16	5
GTGGTA:ATGCCA	0	1	2	3	0	2	5	4	7	9	11	12	3	0	26	7
GTGGTA:GCCTTA	0	3	0	5	1	1	2	6	2	10	6	14	1	0	20	8
GTGGTA:TGACGA	0	3	2	5	0	1	5	5	2	4	6	11	1	0	10	3
GTGGTA:ACGTGA	0	1	0	2	0	1	1	4	6	5	8	8	1	0	13	7
GTGGTA:AGCTAG	0	2	2	1	0	0	0	4	3	1	4	7	1	0	10	2
GTGGTA:ACTCAC	0	1	2	3	1	3	2	3	3	6	5	7	0	0	7	2
GTGGTA:TCATCG	0	0	2	1	3	1	5	3	3	11	6	6	1	0	16	9
GTGGTA:AGTTCC	0	0	1	1	1	1	0	1	8	12	6	7	2	0	17	5
GTGGTA:TGAGAC	0	1	0	2	0	4	2	2	6	7	3	7	0	0	11	3
GTGGTA:GTCAAG	0	3	1	3	2	2	7	1	5	9	8	8	0	0	15	11
GTGGTA:TGTGCT	0	2	3	2	0	2	0	4	4	6	3	8	2	0	12	5
GTGGTA:ACACAG	0	2	3	1	2	3	3	8	6	8	8	10	3	0	25	8
GTGGTA:CAAGAC	0	3	1	4	3	4	3	3	1	4	11	10	1	1	20	4
GTGGTA:CCAATG	0	0	5	4	1	2	3	6	6	6	8	13	1	1	15	13
GTGGTA:CGTGAA	0	1	4	6	1	1	2	2	4	7	7	9	3	0	18	4
GTGGTA:ACGGTT	0	1	2	4	0	0	0	7	5	8	6	8	1	1	18	5
GTGGTA:TCGCAA	0	3	2	3	0	1	2	2	4	13	7	8	2	0	12	7
GTGGTA:CCTGAT	1	1	2	7	0	2	4	10	7	9	7	7	3	1	16	5
GTGGTA:TCCTTC	0	1	1	2	1	0	2	3	2	6	6	12	2	0	13	6
GTGGTA:GGCAAT	0	2	3	2	0	0	2	4	2	11	6	10	2	1	18	9
GTGGTA:GTTCTG	0	3	3	3	0	3	2	1	6	1	8	7	3	0	13	6
GTGGTA:GTTGTC	0	2	4	2	0	2	4	7	3	5	7	13	1	0	18	7
GTGGTA:TCGACT	0	0	4	2	0	2	3	6	3	4	4	8	5	0	17	8
GTGGTA:CACTTG	0	3	3	5	0	2	5	6	5	4	6	9	1	0	12	6
GTGGTA:ACTTCG	0	2	1	4	0	1	3	3	7	11	5	8	2	1	15	6
GTGGTA:GAAGGA	0	2	3	1	0	2	0	2	2	8	3	4	1	1	21	5
GTGGTA:AGTACG	1	0	1	4	2	1	6	6	6	7	3	12	0	0	12	4
GTGGTA:TGTCAC	0	2	0	1	0	2	2	4	2	7	11	7	0	0	11	2
GTGGTA:CGTTAG	0	1	3	4	1	2	4	2	4	5	5	6	0	0	10	4
GTGGTA:GCATAC	0	0	1	2	0	0	0	4	0	4	6	4	1	0	9	7
GTGGTA:CTATCC	0	1	3	3	0	3	1	5	9	6	7	10	2	0	18	9
GTGGTA:TTGCGA	0	2	2	2	1	1	4	7	2	11	12	6	2	0	16	15
GTGGTA:CAGCAA	0	1	7	4	1	1	2	2	5	3	6	6	2	1	16	7
GTGGTA:TCACTG	0	4	3	5	1	2	2	6	2	6	9	12	4	0	14	2
GTGGTA:CGTATG	0	3	1	0	0	3	1	0	2	4	5	8	2	0	16	6
GTGGTA:TGTCTG	0	0	1	4	0	1	4	4	1	7	4	9	3	0	16	9
GTGGTA:GAATGG	0	0	1	1	3	1	4	3	4	5	4	2	1	0	15	3
GTGGTA:AAGAGG	0	2	1	2	1	5	3	4	3	4	6	7	3	1	19	5
ACGAAC:AAGTGC	0	3	2	5	1	3	2	3	7	9	10	6	4	0	31	7
ACGAAC:GAACCA	0	0	6	4	1	0	2	6	2	12	7	9	3	0	24	13
ACGAAC:GAGAAG	0	2	2	2	1	6	4	7	3	11	14	22	0	0	23	14
ACGAAC:ATCCAC	1	0	2	2	1	2	2	8	2	10	3	8	3	0	22	15
ACGAAC:ATGAGC	0	3	1	10	0	3	3	6	3	5	9	9	4	2	32	10
ACGAAC:ACGACA	0	1	1	4	1	3	1	5	4	9	7	10	3	2	7	6
ACGAAC:ATGACG	0	1	1	4	1	1	2	7	4	7	9	13	3	0	28	8
ACGAAC:TTCGGA	0	1	0	7	0	1	1	4	1	6	7	10	3	0	21	8
ACGAAC:AGCAGT	0	2	2	3	3	0	2	11	10	9	12	14	6	2	17	12
ACGAAC:AGAAGG	0	4	2	7	0	4	2	7	8	11	8	16	4	0	30	9
ACGAAC:TGGTAG	0	0	4	2	0	4	2	7	7	9	7	8	4	1	17	7
ACGAAC:ACAGGT	0	1	5	3	0	4	4	5	4	11	12	11	1	0	24	15
ACGAAC:CTTGGT	0	1	4	3	0	3	1	4	7	5	8	6	2	0	16	4
ACGAAC:CACATC	1	0	2	4	3	3	2	6	9	8	5	11	0	0	18	13
ACGAAC:GCATGA	0	1	4	4	2	3	5	8	6	11	10	10	3	0	20	13
ACGAAC:ACTTGC	0	4	2	1	0	1	1	2	5	4	4	12	2	0	21	12
ACGAAC:TACCAC	0	0	2	5	1	3	1	6	4	12	5	5	1	0	12	7
ACGAAC:GTTCGT	273	1918	3343	4766	1854	2870	3442	5844	6400	9124	10133	9807	4384	703	19024	8519
ACGAAC:CGTGTT	0	1	3	2	0	3	2	6	5	4	3	10	5	1	17	5
ACGAAC:ATGCCA	0	1	3	7	0	6	2	9	8	7	11	13	0	0	24	6
ACGAAC:GCCTTA	0	3	1	9	0	2	2	5	11	12	10	7	2	1	24	8
ACGAAC:TGACGA	1	1	3	6	0	1	1	9	9	6	7	11	1	1	24	16
ACGAAC:ACGTGA	0	1	2	7	3	0	1	4	5	12	8	12	3	0	22	13
ACGAAC:AGCTAG	0	1	1	4	0	4	1	3	3	4	6	9	1	0	15	13
ACGAAC:ACTCAC	0	0	1	2	0	0	1	1	0	7	8	13	4	0	16	4
ACGAAC:TCATCG	0	1	2	4	0	7	8	12	9	16	11	16	4	0	25	14
ACGAAC:AGTTCC	0	2	3	6	1	2	3	3	4	9	4	4	0	0	20	7
ACGAAC:TGAGAC	0	2	3	4	2	1	5	8	3	16	9	11	1	0	24	17
ACGAAC:GTCAAG	0	4	5	7	0	1	2	6	6	18	14	10	5	0	37	15
ACGAAC:TGTGCT	0	3	1	4	1	3	4	3	1	11	10	10	2	0	23	9
ACGAAC:ACACAG	1	0	5	4	1	3	7	9	9	11	14	17	0	0	33	9
ACGAAC:CAAGAC	0	2	1	5	2	5	7	8	8	3	11	10	1	1	31	12
ACGAAC:CCAATG	0	1	2	9	3	3	4	9	4	4	8	9	1	0	22	23
ACGAAC:CGTGAA	0	1	4	3	1	2	2	5	6	8	9	10	4	1	26	16
ACGAAC:ACGGTT	0	1	6	7	3	3	3	5	4	12	11	11	3	1	26	12
ACGAAC:TCGCAA	0	2	3	4	0	7	2	5	5	10	8	12	4	1	20	5
ACGAAC:CCTGAT	0	2	4	5	1	3	3	8	3	8	13	6	3	0	21	9
ACGAAC:TCCTTC	1	4	2	2	2	4	2	3	6	8	6	8	4	0	14	6
ACGAAC:GGCAAT	0	2	1	5	0	2	4	5	7	9	12	17	8	2	39	20
ACGAAC:GTTCTG	0	3	6	6	4	3	4	8	5	12	11	10	3	0	27	11
ACGAAC:GTTGTC	0	2	2	6	0	2	3	5	9	14	11	16	3	0	37	20
ACGAAC:TCGACT	0	2	5	4	1	2	5	2	6	8	8	12	8	1	20	5
ACGAAC:CACTTG	0	0	1	4	0	2	2	5	2	7	11	5	3	0	17	4
ACGAAC:ACTTCG	0	1	2	5	2	4	3	6	5	11	6	7	3	0	20	7
ACGAAC:GAAGGA	1	4	3	2	1	4	2	4	6	11	10	11	3	0	22	7
ACGAAC:AGTACG	2	2	3	4	1	7	1	2	3	1	9	8	2	0	20	7
ACGAAC:TGTCAC	0	0	2	2	1	3	3	4	1	1	5	7	0	0	6	1
ACGAAC:CGTTAG	0	0	4	0	2	1	3	5	4	5	4	3	0	0	10	4
ACGAAC:GCATAC	0	0	3	0	0	2	3	0	2	4	8	8	4	0	13	4
ACGAAC:CTATCC	0	4	2	3	0	2	1	7	6	10	10	13	2	1	23	10
ACGAAC:TTGCGA	1	0	2	2	0	5	4	5	4	9	10	9	11	0	21	12
ACGAAC:CAGCAA	0	2	4	4	0	3	4	6	5	5	6	8	6	0	12	8
ACGAAC:TCACTG	1	1	5	8	0	2	1	9	3	4	4	14	1	1	21	11
ACGAAC:CGTATG	0	3	3	7	1	0	2	5	5	7	3	4	5	0	23	4
ACGAAC:TGTCTG	1	4	3	5	0	0	2	2	7	10	12	15	1	0	20	8
ACGAAC:GAATGG	0	2	2	2	1	1	2	8	8	9	10	18	1	0	18	11
ACGAAC:AAGAGG	0	1	4	4	0	6	4	12	4	5	9	10	4	0	20	16
AACACG:AAGTGC	0	3	1	2	2	2	2	2	2	6	8	11	0	0	14	4
AACACG:GAACCA	0	2	3	3	3	0	4	4	2	8	8	7	3	0	27	4
AACACG:GAGAAG	1	1	1	3	1	2	2	8	6	10	11	9	1	0	17	12
AACACG:ATCCAC	0	3	0	7	1	2	3	5	3	7	13	8	2	0	22	7
AACACG:ATGAGC	0	0	1	5	2	5	4	6	4	10	12	13	3	0	25	10
AACACG:ACGACA	0	4	3	2	1	3	3	4	3	7	12	11	0	0	21	7
AACACG:ATGACG	0	0	3	3	0	4	1	5	7	6	5	14	4	0	13	16
AACACG:TTCGGA	0	1	2	1	0	2	2	2	1	5	2	3	3	0	6	6
AACACG:AGCAGT	0	2	1	1	1	2	4	9	4	7	8	7	3	0	19	5
AACACG:AGAAGG	0	1	3	6	1	1	0	8	2	5	7	9	1	0	20	10
AACACG:TGGTAG	1	1	6	5	0	4	3	10	7	5	9	10	1	0	16	8
AACACG:ACAGGT	0	0	1	2	0	0	2	6	3	4	3	7	1	0	10	8
AACACG:CTTGGT	0	2	4	4	0	4	2	6	6	9	8	12	2	0	15	4
AACACG:CACATC	0	2	2	1	0	2	5	4	5	10	6	10	3	1	16	9
AACACG:GCATGA	0	4	3	4	2	1	4	4	1	3	12	7	4	1	27	7
AACACG:ACTTGC	1	0	1	4	2	2	1	2	5	5	8	8	1	0	14	7
AACACG:TACCAC	1	2	4	1	2	2	3	3	4	3	4	3	3	1	13	2
AACACG:GTTCGT	0	1	4	3	2	2	0	6	3	2	3	6	2	0	5	8
AACACG:CGTGTT	251	1817	2964	4019	1820	2523	3023	5333	5788	8264	9398	9262	2228	295	9113	4117
AACACG:ATGCCA	0	1	4	5	0	1	2	5	3	7	12	9	2	0	22	11
AACACG:GCCTTA	0	2	3	5	1	5	1	8	4	6	14	8	3	1	18	7
AACACG:TGACGA	1	3	4	2	0	1	2	4	2	11	9	7	1	0	21	7
AACACG:ACGTGA	1	0	0	1	1	1	4	3	6	7	14	8	0	0	23	6
AACACG:AGCTAG	0	0	2	2	1	0	0	4	5	5	3	8	2	0	6	3
AACACG:ACTCAC	0	0	2	2	1	2	1	5	0	3	2	5	2	0	15	8
AACACG:TCATCG	0	2	2	2	0	2	2	8	2	8	7	10	1	0	18	6
AACACG:AGTTCC	0	1	4	4	1	4	5	4	3	6	8	15	1	1	13	5
AACACG:TGAGAC	1	2	0	4	0	3	2	4	5	5	15	13	2	0	20	6
AACACG:GTCAAG	0	1	5	4	0	2	2	2	11	3	11	11	2	1	20	13
AACACG:TGTGCT	0	2	2	3	0	2	2	7	2	10	6	16	1	0	12	5
AACACG:ACACAG	0	3	2	1	0	2	6	4	5	10	6	8	0	0	21	7
AACACG:CAAGAC	0	2	2	1	0	2	2	3	3	3	10	9	3	0	12	9
AACACG:CCAATG	0	1	5	4	0	5	1	4	6	10	4	12	4	0	20	12
AACACG:CGTGAA	0	0	1	5	1	3	3	5	1	11	11	9	1	0	26	6
AACACG:ACGGTT	0	0	2	7	1	1	5	5	3	9	7	12	1	0	28	10
AACACG:TCGCAA	0	1	4	4	1	4	2	6	3	4	6	9	3	0	23	8
AACACG:CCTGAT	0	1	1	2	0	0	4	5	4	7	7	3	2	0	23	7
AACACG:TCCTTC	0	0	2	6	1	0	8	5	7	6	4	6	3	0	14	7
AACACG:GGCAAT	0	2	5	4	0	1	3	7	5	7	11	14	4	1	31	14
AACACG:GTTCTG	0	2	0	3	0	1	2	6	6	13	8	9	3	0	22	11
AACACG:GTTGTC	1	3	3	0	1	2	6	2	6	8	13	15	4	0	20	4
AACACG:TCGACT	1	2	3	1	2	3	7	4	5	5	4	10	2	1	11	7
AACACG:CACTTG	0	0	4	2	2	3	5	10	5	8	7	10	0	0	15	6
AACACG:ACTTCG	0	0	0	6	0	0	4	7	8	5	9	11	2	0	10	16
AACACG:GAAGGA	0	0	2	2	0	1	0	5	3	6	3	8	1	0	10	9
AACACG:AGTACG	0	2	0	2	0	3	2	4	4	4	6	8	1	0	25	3
AACACG:TGTCAC	0	1	0	3	1	1	2	2	2	3	5	3	1	0	9	5
AACACG:CGTTAG	0	0	3	3	0	3	2	4	9	8	10	7	4	0	26	2
AACACG:GCATAC	0	1	2	1	1	2	0	4	5	6	6	12	1	0	12	4
AACACG:CTATCC	0	1	3	3	1	3	1	4	5	9	14	10	4	0	18	16
AACACG:TTGCGA	0	2	2	5	0	2	1	5	10	8	10	8	2	0	26	18
AACACG:CAGCAA	0	3	3	3	3	0	2	8	10	3	7	5	1	0	17	6
AACACG:TCACTG	0	1	4	2	0	1	2	5	6	6	6	12	1	0	23	11
AACACG:CGTATG	1	2	1	3	0	6	4	6	6	4	12	11	2	0	24	12
AACACG:TGTCTG	0	1	3	3	0	3	2	4	7	3	4	4	3	0	14	5
AACACG:GAATGG	0	1	5	2	0	3	1	9	4	7	8	8	3	0	17	5
AACACG:AAGAGG	0	4	5	3	0	2	1	5	2	5	10	9	1	1	34	8
TGGCAT:AAGTGC	0	0	0	0	0	0	0	6	5	5	5	4	1	0	12	4
TGGCAT:GAACCA	0	0	2	3	2	2	1	2	1	4	4	5	5	0	10	5
TGGCAT:GAGAAG	1	2	3	4	0	3	2	5	1	2	4	8	1	0	11	7
TGGCAT:ATCCAC	0	0	2	4	0	2	2	0	5	1	6	3	3	0	13	6
TGGCAT:ATGAGC	0	1	3	1	0	0	2	4	4	6	6	14	1	0	14	12
TGGCAT:ACGACA	1	1	1	0	1	0	3	1	6	5	8	8	3	0	16	6
TGGCAT:ATGACG	0	1	3	5	2	0	2	4	2	11	6	7	1	1	16	4
TGGCAT:TTCGGA	1	0	1	0	0	0	3	2	1	5	7	1	0	0	8	6
TGGCAT:AGCAGT	0	2	1	4	0	3	1	1	1	8	6	10	2	0	14	8
TGGCAT:AGAAGG	0	2	1	3	0	4	0	3	1	3	5	5	1	1	14	6
TGGCAT:TGGTAG	0	0	1	2	2	3	1	2	4	4	3	6	0	0	13	6
TGGCAT:ACAGGT	0	1	1	0	0	0	0	0	1	3	2	3	2	0	8	4
TGGCAT:CTTGGT	0	0	2	2	1	3	1	1	4	3	4	8	0	0	16	3
TGGCAT:CACATC	0	3	1	4	0	1	2	1	6	6	1	5	2	0	14	6
TGGCAT:GCATGA	0	1	3	3	1	1	5	4	1	3	2	5	5	1	8	0
TGGCAT:ACTTGC	0	1	3	2	0	2	1	3	4	4	3	6	1	1	14	4
TGGCAT:TACCAC	0	2	1	1	0	0	3	9	6	5	5	7	2	0	16	2
TGGCAT:GTTCGT	0	2	3	3	0	2	3	1	2	4	3	5	0	0	8	4
TGGCAT:CGTGTT	0	2	0	3	0	1	0	4	2	5	3	4	1	1	5	3
TGGCAT:ATGCCA	160	1031	1692	2370	931	1408	1646	3070	3157	4557	4877	4784	918	133	3941	1667
TGGCAT:GCCTTA	0	2	1	5	0	0	2	0	3	3	4	5	2	1	5	5
TGGCAT:TGACGA	0	0	2	4	0	0	0	3	2	1	8	6	2	0	16	5
TGGCAT:ACGTGA	0	1	2	0	0	1	2	3	1	7	6	11	3	0	16	8
TGGCAT:AGCTAG	0	0	4	4	0	2	1	3	2	6	3	4	1	0	10	1
TGGCAT:ACTCAC	0	0	3	4	0	1	0	5	7	5	8	3	1	0	9	2
TGGCAT:TCATCG	0	1	1	1	0	0	1	2	1	3	6	2	0	0	10	10
TGGCAT:AGTTCC	0	2	1	4	0	0	1	4	3	6	1	5	2	1	11	5
TGGCAT:TGAGAC	0	1	2	2	0	1	1	4	3	0	1	6	4	1	18	5
TGGCAT:GTCAAG	0	3	3	3	1	2	1	2	4	4	3	7	1	0	16	3
TGGCAT:TGTGCT	0	1	1	3	1	1	1	2	2	1	3	1	4	0	7	3
TGGCAT:ACACAG	1	1	3	3	0	1	6	2	8	6	5	8	0	0	18	3
TGGCAT:CAAGAC	0	0	1	4	1	5	1	2	4	3	2	6	1	0	16	5
TGGCAT:CCAATG	0	1	2	3	0	2	3	1	7	1	7	5	2	0	14	3
TGGCAT:CGTGAA	0	4	3	1	0	0	2	2	3	5	7	6	0	0	17	0
TGGCAT:ACGGTT	0	0	1	4	0	1	2	10	4	4	5	8	4	0	14	8
TGGCAT:TCGCAA	0	2	1	3	2	0	0	2	4	4	7	5	2	0	12	2
TGGCAT:CCTGAT	1	2	1	3	0	1	0	1	7	5	5	7	3	0	20	7
TGGCAT:TCCTTC	0	2	1	2	1	0	1	1	5	8	2	7	1	0	6	3
TGGCAT:GGCAAT	0	3	5	1	1	1	5	5	1	3	3	6	4	0	13	6
TGGCAT:GTTCTG	2	0	4	2	3	0	2	3	3	4	5	4	0	0	19	6
TGGCAT:GTTGTC	0	0	1	2	1	0	3	3	2	8	7	7	1	0	6	4
TGGCAT:TCGACT	0	0	1	6	0	3	1	7	2	8	3	2	3	1	6	6
TGGCAT:CACTTG	0	2	4	4	1	2	1	3	2	5	4	5	2	0	11	3
TGGCAT:ACTTCG	1	0	1	5	0	1	0	2	1	8	4	7	0	0	16	4
TGGCAT:GAAGGA	0	1	1	3	1	1	1	5	1	4	4	2	0	0	14	8
TGGCAT:AGTACG	0	0	4	2	1	2	2	5	5	3	3	8	1	0	16	3
TGGCAT:TGTCAC	0	0	0	0	0	0	3	1	1	1	2	7	2	0	3	4
TGGCAT:CGTTAG	0	0	1	0	0	2	0	2	1	5	4	5	0	0	1	1
TGGCAT:GCATAC	0	0	2	1	1	1	2	5	2	3	3	4	1	0	9	6
TGGCAT:CTATCC	0	1	4	6	2	1	0	3	3	4	4	9	3	0	12	4
TGGCAT:TTGCGA	0	1	0	5	0	1	7	3	9	7	7	4	0	0	17	4
TGGCAT:CAGCAA	0	0	2	3	0	1	0	2	4	0	4	7	1	0	18	8
TGGCAT:TCACTG	0	1	1	2	0	2	1	3	3	7	4	5	1	0	14	7
TGGCAT:CGTATG	0	4	0	1	1	5	2	4	3	6	7	7	0	0	6	6
TGGCAT:TGTCTG	0	0	0	2	0	2	2	3	2	4	3	8	0	0	7	8
TGGCAT:GAATGG	0	1	4	3	0	6	2	3	4	3	3	11	0	0	13	4
TGGCAT:AAGAGG	0	0	3	4	2	4	3	2	4	3	4	4	2	0	16	9
TAAGGC:AAGTGC	0	3	1	5	0	2	6	5	4	5	7	12	0	0	16	13
TAAGGC:GAACCA	1	1	3	0	0	3	2	2	10	7	8	10	2	0	13	12
TAAGGC:GAGAAG	0	2	5	3	1	4	3	0	3	9	13	6	6	0	22	9
TAAGGC:ATCCAC	1	0	2	2	0	2	3	6	6	11	6	11	1	0	8	3
TAAGGC:ATGAGC	0	0	1	2	1	1	0	8	3	11	9	6	4	2	13	4
TAAGGC:ACGACA	0	2	1	6	0	0	4	2	3	9	5	7	3	0	15	11
TAAGGC:ATGACG	1	3	2	2	2	5	0	3	4	9	8	11	2	0	20	10
TAAGGC:TTCGGA	0	0	0	2	0	0	3	3	4	2	8	9	1	0	15	7
TAAGGC:AGCAGT	0	2	3	3	1	2	3	6	3	1	7	13	0	0	12	6
TAAGGC:AGAAGG	0	4	2	3	1	1	6	9	4	8	10	7	2	0	15	10
TAAGGC:TGGTAG	0	1	2	3	1	2	4	6	3	8	6	5	2	0	12	3
TAAGGC:ACAGGT	0	3	2	4	0	4	1	6	4	3	5	8	0	0	22	0
TAAGGC:CTTGGT	0	0	6	1	0	2	1	5	1	4	7	6	1	0	12	7
TAAGGC:CACATC	0	0	3	2	2	4	1	9	6	11	3	5	2	1	17	12
TAAGGC:GCATGA	0	1	0	2	2	0	2	9	6	8	12	14	1	0	17	12
TAAGGC:ACTTGC	1	0	1	3	0	1	3	5	2	7	9	5	2	0	17	12
TAAGGC:TACCAC	0	0	1	2	1	2	2	7	3	9	5	5	0	0	12	3
TAAGGC:GTTCGT	0	0	2	5	1	2	0	3	4	6	9	10	1	0	14	11
TAAGGC:CGTGTT	0	1	1	4	0	5	4	2	4	2	3	6	2	1	15	7
TAAGGC:ATGCCA	0	1	3	1	0	2	2	5	7	4	6	6	0	0	15	3
TAAGGC:GCCTTA	374	2509	4030	5388	2267	3227	3925	7119	7419	10617	11859	11781	3196	447	13402	5978
TAAGGC:TGACGA	0	3	4	4	1	1	5	2	9	6	10	10	2	2	17	4
TAAGGC:ACGTGA	0	0	3	3	1	3	3	9	5	9	13	8	0	0	26	6
TAAGGC:AGCTAG	0	0	2	6	0	0	3	3	3	4	6	12	1	0	12	5
TAAGGC:ACTCAC	0	0	0	7	0	2	2	8	4	5	5	3	0	0	12	6
TAAGGC:TCATCG	1	1	2	4	0	3	3	6	2	8	9	11	2	0	17	7
TAAGGC:AGTTCC	0	1	4	4	1	2	3	6	4	10	4	3	1	1	22	8
TAAGGC:TGAGAC	0	0	4	0	0	2	0	5	8	7	8	5	0	0	15	9
TAAGGC:GTCAAG	2	4	6	6	1	4	5	5	5	11	9	8	1	2	13	5
TAAGGC:TGTGCT	0	1	1	3	0	3	1	7	3	4	4	4	1	0	13	7
TAAGGC:ACACAG	0	1	1	5	0	2	4	3	7	8	11	9	1	0	31	12
TAAGGC:CAAGAC	0	2	1	1	0	3	6	6	8	9	8	13	1	1	10	6
TAAGGC:CCAATG	0	0	6	2	4	4	4	8	8	9	6	9	2	0	34	13
TAAGGC:CGTGAA	0	1	5	5	0	5	3	8	2	7	11	8	2	0	24	15
TAAGGC:ACGGTT	1	3	3	2	1	2	3	7	5	5	6	13	4	0	18	8
TAAGGC:TCGCAA	0	3	3	4	1	5	1	3	9	3	7	11	2	0	17	9
TAAGGC:CCTGAT	0	1	3	4	0	1	2	6	7	7	16	14	3	1	23	13
TAAGGC:TCCTTC	0	3	4	2	0	5	2	5	4	8	8	17	0	1	30	10
TAAGGC:GGCAAT	1	1	1	2	0	1	5	6	6	14	8	11	2	0	25	14
TAAGGC:GTTCTG	0	3	1	5	0	3	2	3	7	7	8	9	4	0	19	12
TAAGGC:GTTGTC	1	5	2	3	0	2	6	5	2	10	12	7	4	0	18	13
TAAGGC:TCGACT	1	1	4	5	0	2	4	2	0	12	8	11	1	0	18	9
TAAGGC:CACTTG	0	1	4	4	0	5	2	4	4	8	4	4	3	1	21	11
TAAGGC:ACTTCG	1	3	2	4	0	3	1	7	3	2	18	12	0	0	18	10
TAAGGC:GAAGGA	0	1	0	4	0	0	0	6	3	9	8	7	2	0	12	7
TAAGGC:AGTACG	0	0	2	2	0	2	0	7	1	7	6	8	4	0	11	9
TAAGGC:TGTCAC	0	3	1	2	1	2	1	1	5	3	2	5	0	0	6	3
TAAGGC:CGTTAG	0	2	1	2	0	4	4	3	1	5	6	4	1	0	10	2
TAAGGC:GCATAC	2	1	1	2	0	1	2	6	2	5	10	12	2	0	24	5
TAAGGC:CTATCC	0	1	4	2	2	2	2	5	5	9	17	11	1	0	22	13
TAAGGC:TTGCGA	1	1	4	5	1	2	5	2	4	9	5	11	0	0	22	7
TAAGGC:CAGCAA	2	3	5	5	1	0	3	5	5	5	8	4	0	0	12	9
TAAGGC:TCACTG	0	0	4	2	3	0	1	4	5	9	6	12	2	0	17	13
TAAGGC:CGTATG	0	3	2	5	0	4	1	2	5	6	12	9	1	0	21	5
TAAGGC:TGTCTG	0	1	2	3	2	5	5	3	1	6	8	8	4	0	17	6
TAAGGC:GAATGG	0	1	5	7	2	1	3	3	4	2	9	11	2	0	22	8
TAAGGC:AAGAGG	0	2	3	2	0	4	5	9	6	7	8	8	3	0	33	8
TCGTCA:AAGTGC	0	0	3	3	0	3	3	3	1	5	9	4	1	0	21	0
TCGTCA:GAACCA	2	3	1	1	1	0	2	0	4	8	7	6	3	1	23	5
TCGTCA:GAGAAG	0	0	3	5	1	4	4	4	11	4	12	8	1	1	27	12
TCGTCA:ATCCAC	1	2	2	5	1	2	2	2	5	8	14	5	1	0	17	6
TCGTCA:ATGAGC	0	2	2	2	0	0	5	5	4	14	10	13	2	0	14	7
TCGTCA:ACGACA	0	0	1	4	0	2	0	4	6	9	7	7	1	1	12	6
TCGTCA:ATGACG	0	1	6	2	0	5	5	10	5	22	22	21	5	2	48	20
TCGTCA:TTCGGA	0	0	2	2	2	3	2	4	5	3	8	7	1	0	16	4
TCGTCA:AGCAGT	0	1	4	2	0	4	2	3	6	9	11	9	0	0	14	6
TCGTCA:AGAAGG	0	2	6	4	1	1	1	1	5	6	11	8	1	0	15	9
TCGTCA:TGGTAG	0	0	5	7	0	2	1	6	4	5	5	8	2	0	10	8
TCGTCA:ACAGGT	0	1	2	3	1	2	2	4	0	6	3	6	2	0	12	6
TCGTCA:CTTGGT	0	2	5	3	0	0	1	3	7	5	8	7	5	0	14	6
TCGTCA:CACATC	0	2	2	2	0	3	1	2	2	5	7	8	2	0	7	8
TCGTCA:GCATGA	0	2	1	6	0	2	2	8	10	5	12	18	0	0	19	11
TCGTCA:ACTTGC	0	1	3	1	0	1	6	5	5	7	7	4	0	0	14	6
TCGTCA:TACCAC	0	0	2	5	1	1	2	3	3	6	8	5	0	0	14	13
TCGTCA:GTTCGT	0	0	5	4	0	3	7	7	5	4	8	8	2	0	27	7
TCGTCA:CGTGTT	0	1	0	2	2	2	1	6	4	6	3	10	0	1	13	7
TCGTCA:ATGCCA	0	4	3	5	0	1	4	4	5	7	5	7	1	0	15	8
TCGTCA:GCCTTA	0	1	1	0	2	0	3	3	2	8	6	9	0	0	14	7
TCGTCA:TGACGA	343	2509	4126	5749	2427	3642	4299	7460	8077	12071	13137	12868	3174	560	14425	6536
TCGTCA:ACGTGA	0	0	1	4	0	1	4	4	3	5	7	8	3	0	17	7
TCGTCA:AGCTAG	0	0	3	3	1	1	0	5	6	2	5	5	3	0	11	7
TCGTCA:ACTCAC	0	2	1	2	1	1	1	4	2	4	4	6	2	0	14	11
TCGTCA:TCATCG	0	0	1	6	1	2	2	3	6	9	7	6	3	0	19	3
TCGTCA:AGTTCC	0	2	2	0	0	0	1	3	2	8	7	11	2	0	11	6
TCGTCA:TGAGAC	0	2	2	4	1	0	2	5	5	11	4	8	0	0	15	3
TCGTCA:GTCAAG	0	2	4	3	0	1	4	4	7	9	12	7	1	0	8	7
TCGTCA:TGTGCT	0	1	2	3	2	2	0	3	3	7	9	11	4	0	14	10
TCGTCA:ACACAG	0	1	2	4	1	4	7	7	5	9	8	13	5	0	21	15
TCGTCA:CAAGAC	0	2	5	1	2	1	4	7	6	10	10	13	3	0	13	10
TCGTCA:CCAATG	0	4	3	6	2	2	3	6	2	6	11	12	0	0	14	8
TCGTCA:CGTGAA	0	2	3	7	1	4	3	5	6	6	14	9	1	0	18	8
TCGTCA:ACGGTT	0	1	0	3	1	1	4	8	3	5	12	10	2	0	11	8
TCGTCA:TCGCAA	1	3	3	4	1	1	3	5	3	12	11	10	0	0	17	4
TCGTCA:CCTGAT	0	1	4	0	0	3	5	5	8	8	4	12	2	0	14	11
TCGTCA:TCCTTC	0	0	4	4	1	2	3	5	4	2	6	11	3	0	10	6
TCGTCA:GGCAAT	0	2	1	4	0	4	0	8	8	9	8	9	0	0	23	6
TCGTCA:GTTCTG	0	4	2	5	0	1	0	8	6	6	6	11	1	0	15	4
TCGTCA:GTTGTC	0	2	2	4	2	2	1	4	2	7	9	7	1	0	23	6
TCGTCA:TCGACT	0	1	4	1	1	3	3	4	6	4	9	10	1	1	20	4
TCGTCA:CACTTG	2	0	4	5	1	2	2	5	2	6	11	12	0	1	11	11
TCGTCA:ACTTCG	0	2	3	4	1	5	5	6	7	5	7	9	2	0	23	10
TCGTCA:GAAGGA	0	1	0	3	1	1	2	4	4	4	4	11	0	0	11	5
TCGTCA:AGTACG	0	2	2	1	1	1	3	4	6	6	6	12	2	0	15	8
TCGTCA:TGTCAC	0	1	0	1	0	1	0	2	1	9	4	17	0	0	4	4
TCGTCA:CGTTAG	0	1	1	0	1	3	1	3	3	4	4	10	2	0	11	4
TCGTCA:GCATAC	0	0	3	3	1	0	4	2	1	2	6	5	0	0	8	8
TCGTCA:CTATCC	0	1	2	4	0	2	0	7	6	6	13	9	0	1	10	6
TCGTCA:TTGCGA	0	1	4	4	0	3	5	5	5	12	8	15	1	0	18	8
TCGTCA:CAGCAA	1	1	2	5	1	0	4	2	3	2	4	8	1	0	18	6
TCGTCA:TCACTG	0	3	1	4	0	0	6	4	2	5	8	10	5	0	21	17
TCGTCA:CGTATG	0	2	2	3	1	1	0	6	7	6	6	6	1	0	14	11
TCGTCA:TGTCTG	0	0	2	3	4	3	1	4	3	7	12	7	1	0	17	13
TCGTCA:GAATGG	0	3	2	4	0	4	1	5	4	12	3	8	0	0	22	7
TCGTCA:AAGAGG	0	0	3	8	1	4	2	3	4	7	9	9	0	0	21	5
TCACGT:AAGTGC	0	1	3	3	4	2	5	5	6	9	11	11	4	1	19	8
TCACGT:GAACCA	2	1	3	6	2	2	1	6	2	7	14	7	4	1	12	16
TCACGT:GAGAAG	1	5	4	7	0	2	1	7	4	11	4	10	5	1	18	5
TCACGT:ATCCAC	0	4	2	3	1	4	2	4	2	9	13	11	1	0	22	8
TCACGT:ATGAGC	1	1	2	4	1	2	4	9	3	9	15	14	4	1	34	15
TCACGT:ACGACA	0	1	4	6	0	3	5	5	9	9	13	10	3	3	16	11
TCACGT:ATGACG	0	4	2	0	1	5	4	7	7	14	11	11	4	0	14	5
TCACGT:TTCGGA	0	2	1	2	1	1	2	5	5	2	3	11	0	0	17	6
TCACGT:AGCAGT	0	5	1	5	0	3	2	5	10	7	9	13	6	0	16	8
TCACGT:AGAAGG	0	2	0	4	0	1	5	3	3	11	9	11	3	1	24	7
TCACGT:TGGTAG	0	2	1	2	1	3	3	5	4	8	5	10	3	1	12	13
TCACGT:ACAGGT	0	2	1	3	1	3	3	1	4	11	8	7	1	0	16	5
TCACGT:CTTGGT	0	2	4	4	0	3	2	5	5	4	7	6	0	1	18	8
TCACGT:CACATC	0	1	1	9	0	2	6	2	3	5	8	13	3	1	30	8
TCACGT:GCATGA	0	2	4	2	1	2	5	5	3	15	8	20	4	0	28	9
TCACGT:ACTTGC	0	0	0	2	1	1	2	4	2	9	20	16	2	0	29	14
TCACGT:TACCAC	0	1	0	3	0	2	2	7	8	8	6	6	1	0	15	8
TCACGT:GTTCGT	0	2	3	3	1	0	3	6	4	14	15	12	4	0	24	15
TCACGT:CGTGTT	0	2	3	2	0	2	2	3	5	4	5	4	2	0	19	8
TCACGT:ATGCCA	0	2	4	4	2	0	4	6	6	11	7	9	9	2	27	9
TCACGT:GCCTTA	0	1	4	5	1	1	1	7	8	10	3	8	1	0	17	3
TCACGT:TGACGA	0	2	1	2	0	1	2	2	2	11	7	11	2	0	8	10
TCACGT:ACGTGA	413	3080	5112	6988	2980	4096	5102	8848	9444	13893	15415	15052	5824	903	23902	10344
TCACGT:AGCTAG	0	0	2	5	1	3	8	3	4	8	7	11	1	0	18	3
TCACGT:ACTCAC	0	1	2	2	1	3	3	9	7	2	10	14	3	1	19	8
TCACGT:TCATCG	0	1	1	2	0	2	2	5	3	5	7	4	1	0	15	9
TCACGT:AGTTCC	0	0	3	7	2	1	1	6	3	3	6	9	0	2	17	6
TCACGT:TGAGAC	1	4	4	6	1	4	2	6	6	10	8	9	4	0	15	5
TCACGT:GTCAAG	0	2	2	4	1	5	4	5	5	5	6	13	9	1	21	11
TCACGT:TGTGCT	0	0	4	2	0	0	4	1	6	10	8	6	2	1	11	4
TCACGT:ACACAG	0	1	1	3	1	5	2	3	6	7	6	12	2	0	30	10
TCACGT:CAAGAC	0	1	1	3	2	2	0	4	4	5	11	6	2	0	24	11
TCACGT:CCAATG	0	3	3	9	1	3	1	4	9	7	5	10	3	0	20	12
TCACGT:CGTGAA	2	34	59	81	37	55	60	127	157	211	250	218	51	6	302	109
TCACGT:ACGGTT	0	2	1	4	1	3	4	5	1	10	14	17	5	1	35	11
TCACGT:TCGCAA	0	0	3	3	0	1	1	4	2	7	5	9	5	0	21	11
TCACGT:CCTGAT	0	1	5	4	1	6	3	7	5	8	9	15	5	0	26	16
TCACGT:TCCTTC	1	1	1	3	0	2	0	6	2	9	8	16	3	1	20	8
TCACGT:GGCAAT	0	2	3	4	0	3	2	5	3	6	4	14	3	1	36	13
TCACGT:GTTCTG	0	1	1	4	1	4	1	3	7	4	6	8	6	0	17	6
TCACGT:GTTGTC	0	6	2	6	1	4	3	7	8	11	4	9	2	0	15	8
TCACGT:TCGACT	0	4	1	4	1	0	1	2	6	6	11	16	1	0	11	6
TCACGT:CACTTG	0	0	4	4	0	1	2	3	2	8	11	11	2	0	12	8
TCACGT:ACTTCG	1	4	4	3	0	3	2	7	4	10	10	15	6	0	23	3
TCACGT:GAAGGA	0	0	1	3	1	1	0	6	7	2	4	6	1	1	16	6
TCACGT:AGTACG	0	4	2	4	0	2	2	3	5	13	9	9	3	0	17	7
TCACGT:TGTCAC	0	1	1	3	0	0	1	2	5	1	10	3	1	0	9	4
TCACGT:CGTTAG	0	0	3	0	1	4	1	3	1	5	4	3	2	0	8	5
TCACGT:GCATAC	0	0	0	0	0	1	2	1	7	5	7	3	4	0	20	3
TCACGT:CTATCC	0	3	4	6	1	1	2	10	4	5	5	14	2	1	19	5
TCACGT:TTGCGA	1	0	5	5	1	4	8	7	7	8	14	6	0	2	30	7
TCACGT:CAGCAA	0	1	1	3	0	3	2	4	3	6	4	10	1	0	12	5
TCACGT:TCACTG	0	3	6	4	1	1	2	8	7	7	6	11	0	0	18	8
TCACGT:CGTATG	0	1	7	5	1	4	3	4	3	11	8	10	3	0	24	11
TCACGT:TGTCTG	0	3	0	1	1	3	2	8	9	5	10	5	4	0	22	4
TCACGT:GAATGG	1	3	3	3	2	4	3	3	6	6	11	6	1	0	23	8
TCACGT:AAGAGG	3	1	3	3	1	4	4	8	6	9	11	11	2	0	23	9
CTAGCT:AAGTGC	0	1	3	1	0	1	0	4	4	13	11	10	1	0	10	3
CTAGCT:GAACCA	0	1	0	0	1	3	2	5	2	8	8	8	2	0	15	7
CTAGCT:GAGAAG	0	1	4	1	1	7	2	2	9	8	7	10	1	1	14	4
CTAGCT:ATCCAC	0	2	0	2	0	4	2	3	9	6	11	8	5	0	18	11
CTAGCT:ATGAGC	0	1	1	6	2	2	1	4	4	11	9	7	1	2	29	9
CTAGCT:ACGACA	0	1	2	2	2	0	0	7	2	8	5	5	2	0	15	12
CTAGCT:ATGACG	0	1	2	2	1	4	3	5	3	9	5	9	1	1	6	6
CTAGCT:TTCGGA	0	0	0	5	1	1	1	1	1	4	5	13	1	0	16	4
CTAGCT:AGCAGT	0	0	5	4	3	4	1	2	4	2	12	11	5	1	11	4
CTAGCT:AGAAGG	0	2	3	4	2	2	2	5	5	11	12	8	3	1	21	5
CTAGCT:TGGTAG	0	2	3	2	0	2	1	6	4	11	5	6	3	0	14	9
CTAGCT:ACAGGT	0	3	2	1	1	2	2	2	1	6	3	8	0	0	12	2
CTAGCT:CTTGGT	0	2	2	1	1	2	2	7	0	3	8	8	1	0	11	3
CTAGCT:CACATC	0	4	5	4	2	0	2	2	7	3	5	7	2	0	15	6
CTAGCT:GCATGA	0	3	5	4	1	2	3	8	1	5	5	14	3	0	21	4
CTAGCT:ACTTGC	0	1	1	3	2	0	1	3	7	7	8	13	2	0	25	15
CTAGCT:TACCAC	0	0	3	3	1	0	3	5	3	6	7	12	4	0	15	9
CTAGCT:GTTCGT	0	4	2	1	1	1	3	2	9	7	6	7	2	0	14	3
CTAGCT:CGTGTT	0	1	1	2	2	0	1	4	0	6	4	6	1	0	10	5
CTAGCT:ATGCCA	0	2	3	2	0	0	1	2	3	4	5	6	3	1	19	6
CTAGCT:GCCTTA	1	1	2	4	0	1	3	7	5	5	4	7	3	2	21	12
CTAGCT:TGACGA	0	3	2	0	0	0	3	5	5	4	9	6	1	0	16	6
CTAGCT:ACGTGA	0	1	0	6	1	1	8	7	6	12	8	8	4	0	19	7
CTAGCT:AGCTAG	369	2492	4031	5986	2574	3575	4192	7495	7618	11611	13072	12796	3436	559	14600	6735
CTAGCT:ACTCAC	0	0	0	1	1	2	2	3	3	6	7	12	1	0	6	0
CTAGCT:TCATCG	0	2	5	1	0	2	2	4	3	6	8	5	1	1	20	7
CTAGCT:AGTTCC	0	0	4	3	1	4	1	9	3	8	7	10	3	0	17	6
CTAGCT:TGAGAC	0	0	2	2	0	3	4	1	2	3	7	7	1	0	9	8
CTAGCT:GTCAAG	0	2	1	1	0	1	1	5	7	6	10	6	1	0	11	11
CTAGCT:TGTGCT	0	2	0	1	0	1	1	5	5	9	4	7	1	0	11	7
CTAGCT:ACACAG	0	2	3	1	2	2	5	5	4	8	8	11	2	0	31	11
CTAGCT:CAAGAC	0	2	2	2	1	3	3	6	5	2	7	9	4	0	17	4
CTAGCT:CCAATG	0	3	2	3	4	1	1	7	6	10	7	8	1	0	16	11
CTAGCT:CGTGAA	1	1	3	6	2	1	0	5	3	6	8	10	0	0	20	10
CTAGCT:ACGGTT	0	0	1	2	3	3	2	6	3	10	13	15	2	0	18	16
CTAGCT:TCGCAA	1	2	2	0	0	3	2	3	5	2	5	4	0	0	19	4
CTAGCT:CCTGAT	0	1	2	4	1	4	2	11	3	9	6	10	1	0	25	6
CTAGCT:TCCTTC	0	0	2	1	0	1	5	2	6	6	9	7	2	0	9	7
CTAGCT:GGCAAT	0	1	2	4	0	2	1	6	1	5	10	15	0	1	24	4
CTAGCT:GTTCTG	0	6	2	2	0	1	5	0	3	4	7	11	2	0	15	8
CTAGCT:GTTGTC	0	1	2	2	0	2	4	3	2	7	9	9	1	0	24	8
CTAGCT:TCGACT	0	0	3	4	0	2	2	7	5	6	7	8	0	0	18	4
CTAGCT:CACTTG	0	2	1	5	2	1	2	5	5	12	4	9	1	0	17	8
CTAGCT:ACTTCG	0	0	1	1	0	1	2	8	4	9	6	6	1	1	17	11
CTAGCT:GAAGGA	0	1	6	3	0	1	0	4	3	4	5	8	1	2	19	6
CTAGCT:AGTACG	1	0	1	3	2	2	5	4	5	8	9	9	3	1	10	6
CTAGCT:TGTCAC	0	2	2	1	0	1	1	2	5	3	2	8	1	0	8	3
CTAGCT:CGTTAG	0	1	1	0	1	1	1	2	1	3	7	7	1	1	7	7
CTAGCT:GCATAC	0	3	1	2	1	3	4	6	3	5	12	5	0	1	11	5
CTAGCT:CTATCC	1	1	1	4	1	3	0	5	2	4	9	5	0	0	18	7
CTAGCT:TTGCGA	1	1	1	6	0	2	1	2	3	4	4	8	2	0	19	5
CTAGCT:CAGCAA	0	2	0	3	0	2	4	4	7	5	5	10	3	2	14	6
CTAGCT:TCACTG	0	0	0	4	0	2	2	5	5	6	8	8	3	1	24	9
CTAGCT:CGTATG	0	3	4	4	2	3	5	6	3	9	10	7	0	0	16	4
CTAGCT:TGTCTG	0	1	2	3	0	4	1	3	3	4	8	9	3	1	16	9
CTAGCT:GAATGG	0	3	3	2	1	1	5	3	2	5	8	9	2	1	14	3
CTAGCT:AAGAGG	0	3	3	5	2	3	4	4	2	10	5	11	3	1	26	11
GTGAGT:AAGTGC	0	4	3	3	0	1	1	3	9	6	11	8	2	0	14	8
GTGAGT:GAACCA	2	1	1	1	0	0	2	5	3	3	5	6	1	0	16	11
GTGAGT:GAGAAG	0	0	3	3	0	3	1	1	3	5	8	10	3	0	14	5
GTGAGT:ATCCAC	0	1	0	2	0	2	1	0	7	10	6	7	3	0	25	7
GTGAGT:ATGAGC	0	1	3	4	1	0	1	6	8	8	9	10	1	0	30	6
GTGAGT:ACGACA	0	1	3	5	0	3	2	7	3	1	5	6	3	0	13	10
GTGAGT:ATGACG	0	2	1	3	2	2	4	7	4	8	13	9	4	1	16	11
GTGAGT:TTCGGA	0	1	3	5	0	2	1	2	1	4	6	8	1	0	13	10
GTGAGT:AGCAGT	0	2	3	3	1	3	2	6	7	5	6	5	2	0	14	7
GTGAGT:AGAAGG	0	0	1	5	4	4	2	6	7	8	10	14	5	1	14	4
GTGAGT:TGGTAG	0	2	2	3	1	2	1	2	5	3	7	9	1	0	16	4
GTGAGT:ACAGGT	0	0	1	2	0	3	3	5	0	7	2	7	4	1	11	5
GTGAGT:CTTGGT	0	3	2	2	4	3	2	5	5	8	14	10	1	0	16	7
GTGAGT:CACATC	0	0	4	4	1	2	6	7	8	3	7	10	0	0	15	8
GTGAGT:GCATGA	1	1	2	4	0	0	3	8	7	10	13	10	5	0	15	13
GTGAGT:ACTTGC	1	1	1	4	3	1	3	7	1	10	12	14	1	1	17	5
GTGAGT:TACCAC	0	1	2	2	1	3	4	5	4	7	11	10	3	0	11	5
GTGAGT:GTTCGT	0	1	2	1	1	0	3	3	1	1	7	6	7	1	19	12
GTGAGT:CGTGTT	0	3	2	4	0	1	4	5	3	3	7	9	4	0	13	10
GTGAGT:ATGCCA	0	0	0	4	0	2	3	2	3	10	10	16	2	0	21	6
GTGAGT:GCCTTA	0	0	2	5	0	1	2	7	4	11	3	13	2	0	15	3
GTGAGT:TGACGA	0	0	1	4	0	2	4	3	4	8	2	4	1	0	16	8
GTGAGT:ACGTGA	0	1	3	2	1	0	1	1	5	6	17	14	2	0	17	11
GTGAGT:AGCTAG	0	1	0	1	0	1	3	2	8	4	7	5	1	0	13	5
GTGAGT:ACTCAC	399	2629	4278	6131	2470	3548	4390	7625	7935	11872	13264	13177	3925	589	16279	7548
GTGAGT:TCATCG	0	0	1	1	0	0	3	5	3	6	16	12	3	0	17	7
GTGAGT:AGTTCC	1	3	1	4	0	3	3	4	3	6	11	6	3	0	11	11
GTGAGT:TGAGAC	0	4	2	6	0	3	1	8	5	8	4	3	2	0	10	3
GTGAGT:GTCAAG	0	0	2	2	1	2	2	3	5	7	9	8	0	0	27	8
GTGAGT:TGTGCT	0	2	0	4	0	1	1	4	4	11	5	10	0	1	19	6
GTGAGT:ACACAG	1	4	5	3	1	4	1	4	6	7	10	20	5	0	24	8
GTGAGT:CAAGAC	0	1	1	4	0	1	3	3	2	4	10	12	2	0	22	10
GTGAGT:CCAATG	0	2	1	3	3	1	4	6	3	6	6	10	3	0	21	6
GTGAGT:CGTGAA	1	0	5	5	1	2	6	6	5	8	4	10	3	0	21	3
GTGAGT:ACGGTT	0	4	0	3	2	4	3	8	2	7	9	8	0	0	18	13
GTGAGT:TCGCAA	1	0	4	4	0	5	1	1	8	8	4	8	0	0	20	7
GTGAGT:CCTGAT	0	2	3	3	2	5	2	5	5	7	10	10	0	0	11	5
GTGAGT:TCCTTC	0	1	2	4	2	0	3	1	4	7	9	8	2	1	16	6
GTGAGT:GGCAAT	0	0	3	5	0	0	7	4	7	7	7	9	1	1	22	12
GTGAGT:GTTCTG	1	0	1	4	0	5	2	3	5	6	5	5	2	0	18	7
GTGAGT:GTTGTC	0	0	3	5	0	5	4	6	2	5	6	8	3	0	24	9
GTGAGT:TCGACT	0	1	2	5	3	1	4	6	4	9	7	7	2	1	17	8
GTGAGT:CACTTG	1	1	2	3	0	0	3	6	3	11	5	10	2	1	7	3
GTGAGT:ACTTCG	0	1	3	3	1	3	3	6	7	12	14	14	2	0	27	4
GTGAGT:GAAGGA	0	2	1	3	0	2	0	5	2	5	4	7	1	0	13	3
GTGAGT:AGTACG	0	3	2	3	2	0	1	8	4	8	6	9	2	0	8	6
GTGAGT:TGTCAC	0	0	1	0	0	0	2	3	3	5	8	4	1	0	8	2
GTGAGT:CGTTAG	0	0	0	0	0	0	0	3	5	3	6	3	1	0	7	2
GTGAGT:GCATAC	0	1	1	1	1	0	5	4	5	6	5	10	2	1	10	4
GTGAGT:CTATCC	0	2	2	5	1	3	0	4	5	6	6	9	2	0	27	7
GTGAGT:TTGCGA	0	1	5	5	0	3	1	3	4	9	12	9	4	0	21	6
GTGAGT:CAGCAA	0	0	1	2	1	0	4	6	4	5	6	7	5	0	18	3
GTGAGT:TCACTG	0	2	3	2	2	1	1	7	6	3	12	12	3	0	23	13
GTGAGT:CGTATG	1	1	2	1	0	1	2	4	1	12	6	9	3	0	15	8
GTGAGT:TGTCTG	0	0	2	2	2	1	2	8	3	3	6	7	0	1	19	9
GTGAGT:GAATGG	0	1	1	3	0	2	1	3	5	11	15	6	0	0	17	8
GTGAGT:AAGAGG	0	2	2	5	0	1	9	6	5	11	10	12	1	1	20	8
CGATGA:AAGTGC	0	1	2	0	1	1	2	2	3	9	6	6	2	0	10	5
CGATGA:GAACCA	0	1	0	1	0	3	2	4	3	9	1	4	0	0	14	3
CGATGA:GAGAAG	0	4	0	1	0	3	7	7	8	6	4	5	2	0	7	7
CGATGA:ATCCAC	0	0	0	1	1	0	0	2	5	3	7	12	0	0	10	3
CGATGA:ATGAGC	1	0	0	1	1	2	1	1	2	7	9	6	1	0	12	12
CGATGA:ACGACA	0	0	1	1	0	1	0	2	2	2	1	8	2	0	8	3
CGATGA:ATGACG	1	2	1	5	2	4	2	2	2	1	4	8	2	0	13	7
CGATGA:TTCGGA	0	0	1	1	0	2	2	6	4	1	5	2	0	0	8	3
CGATGA:AGCAGT	0	1	1	0	1	0	1	9	3	9	4	7	0	1	7	6
CGATGA:AGAAGG	1	2	5	1	0	1	2	3	1	3	5	7	0	0	23	4
CGATGA:TGGTAG	0	0	1	1	1	0	5	5	1	2	5	10	0	0	10	8
CGATGA:ACAGGT	0	0	0	4	0	0	1	2	3	5	6	3	1	0	9	2
CGATGA:CTTGGT	0	1	0	0	1	1	0	6	1	6	5	6	0	0	7	6
CGATGA:CACATC	0	4	1	1	0	3	1	5	2	2	9	5	3	0	9	4
CGATGA:GCATGA	0	1	3	1	0	1	1	0	5	7	6	5	3	0	14	4
CGATGA:ACTTGC	0	3	2	4	2	0	5	3	6	5	9	7	7	0	14	11
CGATGA:TACCAC	0	0	0	2	1	3	2	8	2	5	3	10	3	0	14	4
CGATGA:GTTCGT	0	2	1	1	2	0	5	1	3	9	8	3	0	0	11	7
CGATGA:CGTGTT	0	1	1	0	0	1	2	2	2	8	1	5	3	0	17	5
CGATGA:ATGCCA	1	2	1	1	1	0	4	3	5	3	4	6	3	0	17	4
CGATGA:GCCTTA	0	0	1	2	3	1	1	5	5	3	9	6	1	1	23	6
CGATGA:TGACGA	0	0	2	2	1	1	1	3	5	5	7	14	0	2	10	6
CGATGA:ACGTGA	0	0	1	4	1	0	0	5	3	4	11	6	0	0	8	3
CGATGA:AGCTAG	0	0	2	0	0	1	0	6	0	3	5	9	1	0	13	8
CGATGA:ACTCAC	0	1	2	1	0	2	1	3	1	2	5	6	1	0	13	5
CGATGA:TCATCG	333	2098	3301	4842	2068	2991	3536	6355	6617	10109	11298	10928	3401	531	15064	7145
CGATGA:AGTTCC	0	1	1	1	0	0	1	1	2	6	6	5	0	0	11	8
CGATGA:TGAGAC	0	2	1	4	0	1	2	2	1	4	5	9	1	0	5	2
CGATGA:GTCAAG	0	1	3	4	0	0	3	4	0	5	8	13	6	0	13	7
CGATGA:TGTGCT	0	2	1	1	0	0	2	6	4	7	5	7	1	0	5	3
CGATGA:ACACAG	0	2	3	4	3	2	0	4	4	4	9	15	2	2	15	11
CGATGA:CAAGAC	1	0	2	2	0	3	2	5	2	2	3	6	2	0	14	5
CGATGA:CCAATG	0	1	4	6	0	5	5	5	4	8	13	5	2	0	25	12
CGATGA:CGTGAA	1	1	0	2	1	3	2	3	7	8	10	6	1	1	13	5
CGATGA:ACGGTT	0	1	3	1	1	1	0	3	7	6	11	9	0	1	18	6
CGATGA:TCGCAA	0	1	2	4	0	1	0	4	2	3	8	3	1	1	20	4
CGATGA:CCTGAT	0	5	5	2	1	1	0	1	2	7	6	5	1	1	9	6
CGATGA:TCCTTC	0	1	2	1	0	0	0	6	2	7	4	7	3	1	11	6
CGATGA:GGCAAT	0	1	2	6	0	2	2	4	1	6	8	7	2	0	20	7
CGATGA:GTTCTG	0	1	1	3	0	1	1	5	1	3	8	1	0	1	15	3
CGATGA:GTTGTC	0	1	2	0	0	4	2	1	2	8	11	6	0	0	8	7
CGATGA:TCGACT	0	0	3	1	0	0	1	9	5	5	8	6	2	0	21	7
CGATGA:CACTTG	0	0	2	3	0	0	1	3	6	3	5	4	2	0	14	11
CGATGA:ACTTCG	0	4	1	4	2	2	1	3	4	5	7	13	2	0	19	3
CGATGA:GAAGGA	0	2	1	0	1	1	3	3	5	3	5	6	0	1	8	4
CGATGA:AGTACG	0	1	2	2	0	0	1	3	0	1	7	6	3	0	10	2
CGATGA:TGTCAC	0	1	1	1	1	0	2	2	1	2	4	3	1	0	9	5
CGATGA:CGTTAG	0	0	1	4	1	0	1	3	2	4	5	5	0	0	10	5
CGATGA:GCATAC	1	1	1	2	2	1	2	3	3	5	2	7	3	0	10	3
CGATGA:CTATCC	0	1	3	3	1	2	3	6	3	6	6	7	1	1	17	8
CGATGA:TTGCGA	0	2	0	3	1	0	2	2	6	7	9	11	1	1	17	5
CGATGA:CAGCAA	1	0	0	3	0	0	0	2	2	5	5	4	3	1	3	9
CGATGA:TCACTG	0	2	3	3	0	0	4	5	4	8	4	8	2	0	15	6
CGATGA:CGTATG	0	0	0	2	0	1	4	3	2	8	3	5	4	1	12	7
CGATGA:TGTCTG	0	0	1	1	1	1	2	1	6	5	3	4	3	1	10	5
CGATGA:GAATGG	0	0	2	2	0	0	1	6	5	4	8	7	2	0	7	7
CGATGA:AAGAGG	0	2	1	3	0	3	2	3	0	8	6	7	1	0	16	4
GGAACT:AAGTGC	1	3	2	5	1	3	4	3	3	7	9	10	4	0	16	11
GGAACT:GAACCA	0	0	2	4	1	2	3	6	3	7	4	11	0	0	20	3
GGAACT:GAGAAG	0	3	5	1	0	3	1	8	8	9	7	7	1	1	22	9
GGAACT:ATCCAC	0	1	2	6	0	1	2	6	4	9	7	3	0	0	17	8
GGAACT:ATGAGC	0	3	4	3	1	0	1	5	7	11	8	11	1	0	13	7
GGAACT:ACGACA	0	1	2	2	2	2	2	7	1	8	9	10	3	0	12	7
GGAACT:ATGACG	1	3	3	2	2	3	1	0	9	7	9	10	3	0	23	5
GGAACT:TTCGGA	0	0	3	2	1	1	4	0	1	6	6	7	2	0	15	11
GGAACT:AGCAGT	0	2	1	2	2	3	1	6	4	6	6	15	3	0	14	5
GGAACT:AGAAGG	0	2	2	2	1	3	1	3	9	18	14	8	3	3	28	7
GGAACT:TGGTAG	0	1	2	5	1	1	1	4	4	2	8	5	3	0	9	8
GGAACT:ACAGGT	0	1	2	5	1	3	3	3	3	6	7	3	1	0	19	6
GGAACT:CTTGGT	0	1	1	5	2	2	2	7	5	8	7	8	3	0	18	6
GGAACT:CACATC	0	2	2	2	0	1	0	9	3	9	7	13	0	0	15	7
GGAACT:GCATGA	1	1	2	5	2	2	1	6	6	7	8	7	1	0	21	8
GGAACT:ACTTGC	0	0	2	5	2	1	4	8	4	8	7	12	1	0	20	9
GGAACT:TACCAC	0	0	1	0	4	3	3	6	6	3	7	9	3	0	15	8
GGAACT:GTTCGT	0	7	4	0	0	1	4	6	2	7	9	12	2	0	16	11
GGAACT:CGTGTT	0	0	2	4	0	2	1	5	6	6	6	8	1	0	13	8
GGAACT:ATGCCA	1	0	0	3	0	2	4	7	6	7	11	17	4	0	26	7
GGAACT:GCCTTA	0	1	3	2	0	1	3	3	5	5	7	7	2	0	20	7
GGAACT:TGACGA	1	2	1	2	0	2	5	2	5	4	7	6	2	1	19	9
GGAACT:ACGTGA	1	1	1	4	1	0	3	4	1	9	11	11	2	1	21	8
GGAACT:AGCTAG	0	2	0	4	0	2	1	3	3	3	7	7	2	0	12	6
GGAACT:ACTCAC	0	2	0	7	0	0	2	7	4	8	13	18	3	0	11	6
GGAACT:TCATCG	0	1	1	2	0	2	4	5	3	6	8	6	0	1	23	3
GGAACT:AGTTCC	277	1756	3002	4154	1675	2569	2983	5312	5623	8335	9384	9214	2859	435	12082	5552
GGAACT:TGAGAC	0	1	0	3	1	0	5	8	4	6	9	11	2	0	11	10
GGAACT:GTCAAG	0	2	2	5	2	1	1	4	4	6	10	8	3	0	26	10
GGAACT:TGTGCT	0	0	1	7	0	1	1	3	5	5	6	8	2	0	8	6
GGAACT:ACACAG	1	3	4	3	2	5	8	8	8	16	11	16	2	1	26	12
GGAACT:CAAGAC	0	1	3	6	0	0	1	5	3	5	13	15	5	0	16	12
GGAACT:CCAATG	1	2	6	3	0	3	1	9	4	3	11	12	1	1	24	11
GGAACT:CGTGAA	1	2	3	2	0	3	2	3	6	4	5	10	2	0	15	6
GGAACT:ACGGTT	0	1	3	2	0	2	5	5	8	10	7	7	1	1	10	8
GGAACT:TCGCAA	0	0	1	4	0	3	2	2	1	10	11	11	3	0	24	10
GGAACT:CCTGAT	0	2	1	2	1	2	3	3	5	8	8	8	1	0	15	10
GGAACT:TCCTTC	0	1	2	2	0	5	3	5	3	12	4	3	0	0	18	8
GGAACT:GGCAAT	1	1	1	2	2	2	3	5	8	9	12	10	4	0	30	9
GGAACT:GTTCTG	0	1	7	5	0	4	3	9	8	7	11	13	3	0	19	11
GGAACT:GTTGTC	0	2	1	2	0	6	1	0	4	7	9	13	1	1	24	2
GGAACT:TCGACT	0	3	2	3	0	4	4	3	6	8	4	12	0	0	13	6
GGAACT:CACTTG	0	1	2	5	1	2	2	5	4	8	10	9	4	0	17	10
GGAACT:ACTTCG	0	1	1	3	1	5	7	7	5	12	9	15	2	0	21	9
GGAACT:GAAGGA	2	4	2	3	0	1	3	3	5	2	8	9	3	0	11	7
GGAACT:AGTACG	0	3	3	0	3	2	5	3	7	4	5	12	0	0	12	9
GGAACT:TGTCAC	0	0	1	2	0	1	0	2	4	8	6	7	1	0	12	4
GGAACT:CGTTAG	0	1	0	1	0	3	2	1	1	0	2	5	0	0	7	3
GGAACT:GCATAC	0	0	4	3	2	0	0	4	4	4	2	5	2	0	14	5
GGAACT:CTATCC	0	2	2	6	1	4	3	2	6	8	14	12	2	1	15	13
GGAACT:TTGCGA	0	1	5	0	0	2	7	12	7	6	11	4	1	0	15	10
GGAACT:CAGCAA	0	1	0	2	1	4	3	3	5	11	10	5	4	0	15	8
GGAACT:TCACTG	0	2	1	1	0	0	0	3	5	12	2	5	4	0	13	9
GGAACT:CGTATG	1	0	3	5	0	1	3	9	4	6	4	13	1	0	26	8
GGAACT:TGTCTG	1	1	4	2	2	3	3	7	5	5	7	8	2	1	19	10
GGAACT:GAATGG	1	1	4	5	0	3	2	3	4	4	7	11	1	1	17	9
GGAACT:AAGAGG	0	1	4	5	1	3	3	9	5	7	10	12	2	0	24	13
GTCTCA:AAGTGC	0	2	5	4	1	0	1	3	10	11	7	11	3	0	29	7
GTCTCA:GAACCA	0	0	3	3	0	1	1	5	4	5	5	10	2	0	24	5
GTCTCA:GAGAAG	1	6	2	5	0	4	4	4	10	5	7	12	1	0	22	7
GTCTCA:ATCCAC	0	2	4	4	0	1	2	3	11	6	13	11	0	0	31	11
GTCTCA:ATGAGC	0	3	6	5	2	3	6	6	9	16	22	12	2	0	27	9
GTCTCA:ACGACA	0	1	2	3	1	5	5	4	4	11	3	10	0	0	21	4
GTCTCA:ATGACG	0	2	3	5	1	2	0	4	10	5	5	16	0	0	20	3
GTCTCA:TTCGGA	0	1	5	3	0	1	2	4	2	7	9	12	2	2	19	12
GTCTCA:AGCAGT	0	0	4	1	1	2	5	6	1	3	10	12	2	2	18	12
GTCTCA:AGAAGG	0	1	7	7	0	2	1	1	1	4	6	7	3	0	31	5
GTCTCA:TGGTAG	0	4	3	6	0	4	3	7	4	11	7	10	1	0	23	8
GTCTCA:ACAGGT	1	1	5	4	1	3	3	1	1	9	7	12	0	1	20	5
GTCTCA:CTTGGT	0	1	2	6	1	1	5	5	4	9	5	9	2	1	22	16
GTCTCA:CACATC	1	1	2	6	3	1	3	8	6	10	7	13	2	0	16	8
GTCTCA:GCATGA	1	4	4	6	1	2	3	5	11	12	6	10	1	0	30	18
GTCTCA:ACTTGC	0	0	2	1	2	2	2	3	5	6	12	11	2	0	18	8
GTCTCA:TACCAC	0	1	2	3	2	1	2	8	4	8	7	10	2	0	13	4
GTCTCA:GTTCGT	0	3	5	4	2	1	7	10	4	10	8	11	7	0	26	14
GTCTCA:CGTGTT	0	1	3	2	1	4	7	4	4	3	9	3	5	0	14	5
GTCTCA:ATGCCA	0	2	3	5	1	4	5	7	12	5	6	7	3	0	30	6
GTCTCA:GCCTTA	1	2	3	1	0	1	0	7	5	10	9	11	2	0	26	9
GTCTCA:TGACGA	0	3	4	9	1	3	2	4	6	7	11	16	6	2	22	7
GTCTCA:ACGTGA	1	1	6	3	2	3	5	5	3	13	4	8	5	0	23	9
GTCTCA:AGCTAG	0	1	2	2	0	2	3	6	5	4	3	8	5	0	16	14
GTCTCA:ACTCAC	0	1	2	7	1	0	0	4	3	6	7	6	1	0	20	9
GTCTCA:TCATCG	1	1	3	4	1	2	2	2	10	10	9	11	5	0	28	10
GTCTCA:AGTTCC	0	1	1	8	3	1	2	6	2	15	4	7	5	0	22	7
GTCTCA:TGAGAC	285	1799	3116	4590	1808	2638	3221	5361	5526	8381	9312	9249	4696	754	20184	9024
GTCTCA:GTCAAG	1	3	3	8	2	1	4	5	5	13	9	10	0	1	30	15
GTCTCA:TGTGCT	0	4	2	3	1	0	3	1	4	9	14	10	3	0	19	7
GTCTCA:ACACAG	0	4	1	8	2	8	5	10	8	9	15	19	2	0	20	12
GTCTCA:CAAGAC	1	1	5	6	1	2	2	9	8	11	12	16	6	0	23	14
GTCTCA:CCAATG	0	3	7	3	1	2	1	7	11	6	14	10	3	0	20	11
GTCTCA:CGTGAA	0	1	5	3	1	4	2	4	4	8	9	6	5	0	25	11
GTCTCA:ACGGTT	0	2	2	4	0	1	5	9	5	8	11	8	3	0	23	13
GTCTCA:TCGCAA	0	2	3	1	1	2	3	4	2	7	12	9	2	0	20	11
GTCTCA:CCTGAT	0	3	5	2	0	0	2	5	6	10	9	6	1	1	31	6
GTCTCA:TCCTTC	0	2	6	5	1	3	4	5	5	8	13	15	5	2	25	7
GTCTCA:GGCAAT	0	4	6	3	0	4	8	5	8	7	12	9	2	0	26	11
GTCTCA:GTTCTG	0	2	2	8	2	2	1	2	4	7	14	7	2	0	31	3
GTCTCA:GTTGTC	0	2	1	6	1	1	3	8	8	5	12	7	2	1	21	7
GTCTCA:TCGACT	1	0	3	3	1	1	4	8	8	5	7	12	4	1	30	7
GTCTCA:CACTTG	0	2	3	4	2	5	3	3	7	9	6	5	4	2	21	11
GTCTCA:ACTTCG	0	1	1	3	2	2	1	9	6	5	3	10	4	1	25	13
GTCTCA:GAAGGA	0	0	1	1	0	0	4	3	6	7	12	3	1	0	11	7
GTCTCA:AGTACG	0	1	2	5	1	5	4	3	8	12	13	23	3	0	17	6
GTCTCA:TGTCAC	0	2	2	3	0	0	2	1	1	8	7	9	1	0	12	2
GTCTCA:CGTTAG	0	0	0	0	1	0	3	0	3	7	2	5	0	0	20	8
GTCTCA:GCATAC	0	0	0	2	0	3	3	4	5	3	5	8	0	0	16	3
GTCTCA:CTATCC	0	1	3	2	2	3	3	8	5	12	13	14	4	0	18	17
GTCTCA:TTGCGA	0	3	2	5	1	1	4	3	4	8	12	12	0	0	19	4
GTCTCA:CAGCAA	0	0	3	3	0	2	1	6	5	7	3	4	4	1	18	10
GTCTCA:TCACTG	0	2	2	2	0	3	5	6	4	4	10	9	1	1	27	10
GTCTCA:CGTATG	1	0	4	1	0	3	4	8	3	6	10	7	3	0	21	12
GTCTCA:TGTCTG	0	1	2	5	1	3	3	6	6	6	6	5	4	0	29	11
GTCTCA:GAATGG	0	4	4	3	1	3	2	9	8	7	10	10	4	0	41	8
GTCTCA:AAGAGG	1	1	3	6	2	0	3	4	6	8	2	10	5	0	27	14
CTTGAC:AAGTGC	0	4	2	3	0	0	4	6	3	12	10	10	4	1	13	16
CTTGAC:GAACCA	0	1	3	5	1	3	7	6	4	9	9	10	3	0	12	5
CTTGAC:GAGAAG	0	2	2	5	0	3	3	7	6	11	9	13	1	1	28	15
CTTGAC:ATCCAC	0	0	3	4	2	0	2	8	4	10	16	15	0	0	29	12
CTTGAC:ATGAGC	0	3	2	2	1	4	5	6	2	11	14	11	1	1	19	6
CTTGAC:ACGACA	0	0	3	2	2	2	1	4	9	9	8	10	1	0	23	8
CTTGAC:ATGACG	0	0	4	3	0	3	2	1	7	8	7	15	1	1	19	10
CTTGAC:TTCGGA	0	1	1	3	0	1	0	4	5	3	1	1	0	0	17	8
CTTGAC:AGCAGT	0	1	5	3	1	2	3	6	8	10	8	8	2	0	20	7
CTTGAC:AGAAGG	0	2	3	4	2	1	2	6	6	16	10	10	4	0	27	7
CTTGAC:TGGTAG	0	2	0	3	1	2	0	3	3	14	6	12	4	0	25	7
CTTGAC:ACAGGT	0	1	2	2	0	1	0	5	5	5	12	6	0	1	17	9
CTTGAC:CTTGGT	0	3	2	1	1	2	0	9	6	7	4	9	1	0	16	8
CTTGAC:CACATC	1	0	1	6	0	2	4	4	11	3	8	14	5	0	16	11
CTTGAC:GCATGA	1	3	3	3	0	0	6	7	8	3	12	8	0	0	18	4
CTTGAC:ACTTGC	0	1	3	2	1	1	4	6	4	4	10	2	0	3	17	5
CTTGAC:TACCAC	0	0	4	3	2	0	1	4	3	5	10	15	2	0	13	7
CTTGAC:GTTCGT	0	1	4	1	0	0	3	8	2	5	8	15	2	0	25	19
CTTGAC:CGTGTT	0	0	5	2	2	2	2	3	4	6	7	10	0	0	11	12
CTTGAC:ATGCCA	0	3	4	3	2	2	2	7	3	6	5	8	0	0	17	8
CTTGAC:GCCTTA	0	1	7	3	1	2	2	2	6	8	10	9	4	0	26	5
CTTGAC:TGACGA	0	1	2	5	1	2	2	4	6	9	10	8	3	0	16	4
CTTGAC:ACGTGA	0	0	3	7	1	0	1	8	4	7	8	14	1	0	16	16
CTTGAC:AGCTAG	0	2	6	5	0	4	0	5	6	9	5	12	0	0	15	7
CTTGAC:ACTCAC	0	0	2	3	1	1	8	5	7	5	12	5	0	0	13	5
CTTGAC:TCATCG	0	1	3	5	2	2	4	5	2	13	4	13	1	1	16	8
CTTGAC:AGTTCC	0	0	2	3	0	1	3	4	5	8	6	10	2	0	26	4
CTTGAC:TGAGAC	0	2	1	6	2	1	3	2	6	5	8	12	1	1	25	11
CTTGAC:GTCAAG	553	3807	6385	8777	3766	5337	6400	11522	11796	17420	20165	19524	5391	829	22602	10038
CTTGAC:TGTGCT	0	3	1	0	0	3	4	4	3	6	8	7	3	0	10	1
CTTGAC:ACACAG	0	4	3	7	2	7	2	1	2	19	8	15	1	0	36	17
CTTGAC:CAAGAC	0	2	0	1	0	1	4	4	3	9	4	16	6	2	19	13
CTTGAC:CCAATG	0	3	3	5	0	0	2	3	5	8	15	14	1	0	19	5
CTTGAC:CGTGAA	0	3	1	3	1	2	2	4	7	2	6	6	2	1	16	6
CTTGAC:ACGGTT	0	1	3	3	0	1	5	3	7	12	11	9	5	1	16	8
CTTGAC:TCGCAA	0	1	2	2	1	2	5	1	5	13	4	7	0	0	15	12
CTTGAC:CCTGAT	0	1	2	2	1	3	3	2	5	14	12	12	1	0	16	8
CTTGAC:TCCTTC	0	2	2	5	1	3	2	4	4	5	8	2	1	0	18	2
CTTGAC:GGCAAT	1	3	4	3	2	3	3	5	3	13	14	13	5	1	22	20
CTTGAC:GTTCTG	2	1	3	2	0	5	0	8	3	5	9	9	0	0	21	5
CTTGAC:GTTGTC	0	1	2	3	0	1	4	8	3	6	16	18	2	1	18	7
CTTGAC:TCGACT	0	1	4	4	1	2	4	3	3	8	8	9	1	0	17	9
CTTGAC:CACTTG	0	0	4	4	0	2	1	9	7	4	12	9	2	0	21	9
CTTGAC:ACTTCG	0	2	1	3	1	1	4	1	2	12	6	16	2	0	19	6
CTTGAC:GAAGGA	0	0	3	3	1	1	2	4	3	5	7	6	0	0	22	4
CTTGAC:AGTACG	1	1	6	2	1	1	1	4	5	4	10	14	2	0	10	3
CTTGAC:TGTCAC	0	2	1	0	0	0	0	2	1	2	5	4	1	0	3	4
CTTGAC:CGTTAG	0	1	0	1	0	3	0	2	4	4	9	6	2	0	9	4
CTTGAC:GCATAC	0	2	1	2	2	3	2	2	1	6	6	4	0	0	9	10
CTTGAC:CTATCC	0	2	2	4	4	2	2	8	5	17	10	11	4	1	15	7
CTTGAC:TTGCGA	0	5	1	1	1	2	6	6	6	8	7	11	5	0	21	8
CTTGAC:CAGCAA	0	2	2	1	2	1	2	3	4	4	9	7	1	0	12	6
CTTGAC:TCACTG	0	2	5	2	2	6	5	6	8	6	10	12	4	1	30	6
CTTGAC:CGTATG	1	0	2	5	2	1	4	6	7	4	7	11	1	0	18	9
CTTGAC:TGTCTG	0	0	1	0	0	1	4	7	2	8	8	12	1	0	17	5
CTTGAC:GAATGG	0	1	0	4	1	0	2	5	12	12	9	14	0	0	15	5
CTTGAC:AAGAGG	0	2	3	1	1	1	3	9	6	3	11	17	3	1	23	12
AGCACA:AAGTGC	0	3	1	5	0	2	4	11	5	7	2	12	2	0	14	9
AGCACA:GAACCA	1	0	5	6	1	1	2	4	3	11	10	7	6	1	15	12
AGCACA:GAGAAG	0	2	4	4	0	2	3	4	10	4	14	17	5	0	27	3
AGCACA:ATCCAC	0	1	2	0	0	2	4	2	3	7	11	11	2	0	17	3
AGCACA:ATGAGC	1	1	6	1	0	1	1	5	8	13	11	17	4	0	27	12
AGCACA:ACGACA	0	2	3	5	0	1	4	3	5	7	9	7	0	0	15	7
AGCACA:ATGACG	0	1	6	4	1	2	2	1	5	7	10	12	1	0	23	3
AGCACA:TTCGGA	0	1	2	3	2	1	5	5	4	9	2	6	2	1	15	9
AGCACA:AGCAGT	0	2	3	3	0	1	3	5	7	13	7	12	2	0	24	12
AGCACA:AGAAGG	0	3	1	3	0	0	3	5	5	12	6	17	1	0	25	5
AGCACA:TGGTAG	0	2	1	4	2	3	3	6	2	8	3	18	3	0	22	8
AGCACA:ACAGGT	0	2	1	7	0	1	4	6	3	6	8	3	3	1	17	5
AGCACA:CTTGGT	0	1	4	2	1	0	0	1	6	6	8	7	1	0	14	11
AGCACA:CACATC	1	1	1	2	2	4	5	6	7	5	13	6	2	0	15	8
AGCACA:GCATGA	1	1	8	4	0	3	4	2	4	10	9	11	2	0	17	15
AGCACA:ACTTGC	0	2	3	2	1	1	1	4	4	6	6	9	3	0	24	8
AGCACA:TACCAC	0	1	6	4	0	2	1	0	5	6	7	10	2	0	14	6
AGCACA:GTTCGT	0	1	2	2	3	2	1	7	1	14	16	11	1	1	18	12
AGCACA:CGTGTT	0	2	4	4	0	3	5	3	5	5	10	13	3	1	18	8
AGCACA:ATGCCA	1	2	3	4	1	2	4	8	0	6	9	11	2	2	20	7
AGCACA:GCCTTA	0	1	2	5	0	5	3	4	2	5	7	13	4	0	15	6
AGCACA:TGACGA	0	0	5	5	0	3	4	6	5	11	7	7	3	0	27	8
AGCACA:ACGTGA	0	0	1	0	1	1	4	7	7	16	6	9	4	1	13	7
AGCACA:AGCTAG	0	0	2	3	2	2	0	3	4	8	4	9	0	1	15	12
AGCACA:ACTCAC	0	0	7	1	2	0	2	5	3	6	5	10	1	0	23	6
AGCACA:TCATCG	0	1	2	1	1	1	3	8	12	13	12	5	4	0	21	8
AGCACA:AGTTCC	0	2	3	5	1	1	6	5	5	8	9	15	1	0	18	6
AGCACA:TGAGAC	0	3	1	2	0	1	1	7	2	5	10	11	3	2	10	4
AGCACA:GTCAAG	0	1	2	3	1	2	7	5	6	10	11	16	1	1	19	11
AGCACA:TGTGCT	439	3154	5194	6816	2584	3832	4846	9389	9456	14307	15971	15519	6024	877	26313	11560
AGCACA:ACACAG	0	2	3	3	1	5	1	8	6	13	14	9	3	1	15	14
AGCACA:CAAGAC	0	1	5	7	0	4	6	6	5	9	12	15	0	0	21	7
AGCACA:CCAATG	0	4	3	1	1	5	2	2	3	13	11	9	1	0	22	11
AGCACA:CGTGAA	0	2	2	4	1	2	1	3	6	8	9	8	1	0	17	8
AGCACA:ACGGTT	0	1	3	8	0	3	2	10	2	13	10	11	5	0	30	13
AGCACA:TCGCAA	0	0	2	1	1	2	4	2	5	9	4	15	3	1	22	14
AGCACA:CCTGAT	0	1	3	4	1	1	4	6	6	13	6	10	4	0	26	11
AGCACA:TCCTTC	0	0	3	1	0	2	4	6	11	9	6	14	2	0	19	14
AGCACA:GGCAAT	0	1	2	6	1	3	4	4	8	11	14	10	2	0	30	11
AGCACA:GTTCTG	0	0	4	5	0	4	4	9	6	6	3	7	2	1	26	10
AGCACA:GTTGTC	1	0	6	4	0	1	3	7	6	17	17	9	2	0	23	14
AGCACA:TCGACT	0	4	8	4	2	5	2	8	3	12	14	17	3	2	28	16
AGCACA:CACTTG	0	2	6	2	4	2	2	8	4	9	8	15	5	0	19	9
AGCACA:ACTTCG	0	2	1	5	0	2	2	3	5	6	11	9	1	0	18	11
AGCACA:GAAGGA	0	1	0	4	2	0	3	6	3	4	5	5	2	0	17	5
AGCACA:AGTACG	0	1	5	2	2	2	4	6	3	7	7	12	2	0	14	6
AGCACA:TGTCAC	0	0	1	3	0	2	0	5	8	10	8	6	1	0	11	7
AGCACA:CGTTAG	0	0	1	0	0	0	1	6	7	9	2	8	0	0	5	1
AGCACA:GCATAC	0	1	0	6	1	1	2	1	3	9	5	9	1	0	13	6
AGCACA:CTATCC	0	1	2	7	1	4	3	3	6	11	9	9	2	0	14	10
AGCACA:TTGCGA	0	2	5	7	0	2	6	4	7	11	10	11	4	0	15	5
AGCACA:CAGCAA	0	0	2	6	3	2	4	3	5	6	11	12	0	0	19	3
AGCACA:TCACTG	0	1	5	5	1	5	4	7	7	8	10	14	2	0	14	3
AGCACA:CGTATG	0	3	0	1	0	1	3	4	3	15	10	16	1	1	16	10
AGCACA:TGTCTG	0	2	0	5	1	3	4	4	1	18	11	17	3	0	32	10
AGCACA:GAATGG	0	0	2	4	0	0	1	3	3	4	5	6	2	0	11	13
AGCACA:AAGAGG	0	2	3	5	1	1	4	11	5	5	7	6	3	0	23	8
CTGTGT:AAGTGC	0	0	2	6	0	2	5	4	1	7	6	6	2	0	20	9
CTGTGT:GAACCA	1	3	0	4	2	4	3	5	6	6	12	4	2	0	17	12
CTGTGT:GAGAAG	0	4	2	3	1	2	6	4	4	8	14	13	2	0	14	11
CTGTGT:ATCCAC	0	1	2	0	1	0	2	2	2	12	9	12	5	1	15	3
CTGTGT:ATGAGC	0	0	3	3	3	0	4	7	4	8	10	10	1	0	27	12
CTGTGT:ACGACA	0	1	4	3	0	2	4	4	4	4	11	7	1	2	18	5
CTGTGT:ATGACG	0	0	3	2	1	4	3	7	2	12	6	15	2	0	21	20
CTGTGT:TTCGGA	0	0	1	4	0	2	2	2	2	10	9	9	2	0	21	6
CTGTGT:AGCAGT	2	1	0	4	1	3	1	5	6	1	4	5	2	1	21	9
CTGTGT:AGAAGG	0	1	2	7	1	2	4	9	8	9	9	10	1	0	17	8
CTGTGT:TGGTAG	0	0	1	3	1	1	4	5	3	9	6	12	1	0	16	9
CTGTGT:ACAGGT	0	0	5	2	1	1	2	4	6	8	7	8	3	0	24	6
CTGTGT:CTTGGT	1	0	3	3	2	0	4	3	4	4	2	6	1	0	17	9
CTGTGT:CACATC	0	0	4	2	0	2	4	5	3	12	8	6	3	2	20	7
CTGTGT:GCATGA	0	5	5	2	2	2	3	1	3	5	9	14	3	0	21	9
CTGTGT:ACTTGC	1	1	3	5	2	0	2	2	3	6	6	9	3	0	19	16
CTGTGT:TACCAC	0	2	5	2	1	2	1	2	3	8	8	9	5	0	14	10
CTGTGT:GTTCGT	0	0	2	0	1	3	4	1	1	11	11	7	3	0	15	13
CTGTGT:CGTGTT	0	0	2	3	2	1	2	6	4	3	1	4	2	0	12	9
CTGTGT:ATGCCA	1	2	2	4	1	5	3	4	1	5	8	14	1	0	16	9
CTGTGT:GCCTTA	0	0	8	3	0	4	1	3	5	9	7	8	1	0	22	5
CTGTGT:TGACGA	0	1	3	0	0	3	1	5	8	10	11	10	0	0	19	7
CTGTGT:ACGTGA	0	2	1	0	1	1	1	5	6	7	8	9	3	0	19	14
CTGTGT:AGCTAG	0	0	1	4	0	1	4	4	0	5	9	5	1	0	15	11
CTGTGT:ACTCAC	0	4	1	1	1	3	2	4	1	7	10	4	4	1	9	9
CTGTGT:TCATCG	0	2	5	4	0	5	1	4	5	12	7	9	2	0	16	3
CTGTGT:AGTTCC	0	1	2	3	0	3	3	2	5	4	4	6	2	0	18	6
CTGTGT:TGAGAC	0	3	0	5	0	1	4	6	3	6	4	7	1	0	19	7
CTGTGT:GTCAAG	1	3	3	7	4	3	7	5	8	4	10	10	0	0	22	5
CTGTGT:TGTGCT	0	0	0	0	1	3	0	2	5	4	4	3	1	0	19	3
CTGTGT:ACACAG	321	2137	3546	5092	2069	3070	3769	6447	6940	9528	10552	10397	3179	479	13490	6024
CTGTGT:CAAGAC	0	0	6	5	0	3	2	4	5	4	12	10	1	0	26	5
CTGTGT:CCAATG	0	2	5	5	2	3	1	2	6	11	11	6	0	0	15	9
CTGTGT:CGTGAA	1	1	3	3	1	2	1	7	3	5	4	11	3	1	19	9
CTGTGT:ACGGTT	0	4	1	4	1	2	1	8	8	14	17	7	5	0	21	12
CTGTGT:TCGCAA	1	1	1	1	2	4	5	2	7	10	6	8	1	0	11	9
CTGTGT:CCTGAT	1	3	4	6	0	2	2	6	10	13	5	11	1	1	26	8
CTGTGT:TCCTTC	0	1	1	3	0	2	2	4	4	10	8	8	2	0	12	7
CTGTGT:GGCAAT	0	2	4	9	1	3	5	4	5	11	9	11	5	0	18	13
CTGTGT:GTTCTG	0	0	1	2	0	3	0	3	9	4	10	8	1	0	16	10
CTGTGT:GTTGTC	0	1	3	6	0	1	4	8	3	3	9	11	1	0	20	4
CTGTGT:TCGACT	0	4	3	3	0	2	2	4	3	4	5	11	1	1	25	12
CTGTGT:CACTTG	1	1	0	4	3	1	2	12	6	6	12	13	4	1	16	2
CTGTGT:ACTTCG	2	1	5	2	1	4	5	11	6	9	10	9	2	0	23	7
CTGTGT:GAAGGA	0	0	2	2	1	2	3	4	5	3	7	6	0	0	7	8
CTGTGT:AGTACG	0	2	2	2	1	1	6	4	2	4	14	12	2	0	19	9
CTGTGT:TGTCAC	1	2	1	3	0	2	3	1	0	7	4	4	1	0	12	4
CTGTGT:CGTTAG	0	1	0	1	0	1	1	2	1	3	1	5	2	0	4	4
CTGTGT:GCATAC	0	0	5	1	0	1	3	4	2	2	3	8	3	0	11	9
CTGTGT:CTATCC	2	1	1	3	1	2	4	4	6	9	11	16	1	0	10	9
CTGTGT:TTGCGA	0	4	1	4	1	4	1	8	3	10	12	6	1	0	18	8
CTGTGT:CAGCAA	0	3	4	7	0	2	2	3	5	3	3	9	1	0	14	4
CTGTGT:TCACTG	0	2	6	3	2	1	2	6	4	10	5	10	6	3	32	7
CTGTGT:CGTATG	0	1	2	8	1	1	3	3	4	7	6	13	4	0	19	13
CTGTGT:TGTCTG	0	2	2	3	4	1	2	0	4	10	6	5	2	0	21	7
CTGTGT:GAATGG	2	1	2	6	1	4	0	5	2	11	4	9	1	2	15	4
CTGTGT:AAGAGG	0	0	4	5	2	3	2	6	10	16	12	17	3	0	14	7
GTCTTG:AAGTGC	0	2	2	4	0	3	1	4	5	7	8	13	3	0	23	9
GTCTTG:GAACCA	0	2	4	5	0	5	1	5	4	9	3	7	0	0	14	10
GTCTTG:GAGAAG	0	3	5	6	2	2	1	8	9	9	6	13	2	1	24	11
GTCTTG:ATCCAC	1	0	2	4	0	1	3	7	9	6	12	12	5	1	20	11
GTCTTG:ATGAGC	0	2	5	1	2	4	2	5	7	12	11	20	5	0	22	19
GTCTTG:ACGACA	0	2	3	3	0	0	6	10	3	8	9	8	1	0	15	8
GTCTTG:ATGACG	0	0	4	1	1	3	0	7	4	11	9	7	2	0	22	12
GTCTTG:TTCGGA	0	2	3	4	0	4	5	5	1	5	7	10	2	0	21	11
GTCTTG:AGCAGT	1	1	2	4	1	2	3	3	8	10	10	9	2	0	15	5
GTCTTG:AGAAGG	0	3	5	5	1	0	1	8	10	8	5	15	2	0	19	19
GTCTTG:TGGTAG	0	1	3	3	0	1	2	6	8	11	6	11	3	0	19	6
GTCTTG:ACAGGT	1	0	4	7	1	3	2	11	3	4	7	7	0	1	16	10
GTCTTG:CTTGGT	1	4	2	3	0	2	1	4	5	5	5	12	2	0	11	7
GTCTTG:CACATC	0	6	4	3	1	3	2	4	7	6	12	14	1	0	20	12
GTCTTG:GCATGA	0	3	3	11	0	1	3	7	9	7	11	11	2	0	29	8
GTCTTG:ACTTGC	0	2	4	4	1	0	5	4	4	10	6	6	1	0	17	7
GTCTTG:TACCAC	1	1	2	2	0	3	3	4	2	7	5	8	0	0	18	7
GTCTTG:GTTCGT	0	2	3	2	0	1	4	4	8	6	10	8	0	1	19	9
GTCTTG:CGTGTT	0	0	0	1	0	1	4	2	1	6	8	13	2	0	12	7
GTCTTG:ATGCCA	2	1	1	6	2	2	3	5	0	4	9	9	4	0	24	16
GTCTTG:GCCTTA	0	4	6	5	2	4	5	12	9	13	9	8	2	1	20	11
GTCTTG:TGACGA	0	3	0	5	0	1	2	4	5	8	5	9	1	0	19	5
GTCTTG:ACGTGA	0	0	6	1	2	4	4	7	3	9	11	8	1	0	12	14
GTCTTG:AGCTAG	0	3	2	2	1	2	1	3	3	4	12	5	2	0	12	2
GTCTTG:ACTCAC	0	3	1	2	1	1	2	4	7	7	7	7	2	0	17	7
GTCTTG:TCATCG	0	1	5	4	2	3	2	2	7	9	3	12	2	0	20	11
GTCTTG:AGTTCC	0	1	2	0	0	4	2	9	6	3	6	6	3	0	17	10
GTCTTG:TGAGAC	0	1	3	4	0	4	7	9	4	12	9	9	3	0	30	10
GTCTTG:GTCAAG	0	2	0	4	2	2	8	6	8	12	10	18	3	0	23	15
GTCTTG:TGTGCT	0	4	6	1	0	1	3	5	6	5	9	13	0	0	22	6
GTCTTG:ACACAG	1	1	6	4	2	3	1	7	6	17	8	9	1	0	31	11
GTCTTG:CAAGAC	375	2491	4147	6108	2384	3705	4414	7720	7983	11814	13226	13043	3334	503	14694	6939
GTCTTG:CCAATG	0	2	6	3	1	1	6	5	6	12	13	13	4	1	19	13
GTCTTG:CGTGAA	0	1	3	5	1	0	3	9	4	11	11	16	3	0	17	10
GTCTTG:ACGGTT	0	1	3	2	0	4	2	6	3	10	11	10	5	0	19	5
GTCTTG:TCGCAA	1	2	0	3	1	1	4	3	3	6	4	9	6	0	25	8
GTCTTG:CCTGAT	0	5	2	0	0	2	4	5	7	10	15	12	0	1	23	15
GTCTTG:TCCTTC	0	1	2	3	0	2	1	6	2	5	9	11	0	0	18	10
GTCTTG:GGCAAT	0	1	2	3	3	0	0	6	2	10	14	18	0	0	23	8
GTCTTG:GTTCTG	0	3	2	4	0	3	4	3	2	12	8	13	0	0	24	10
GTCTTG:GTTGTC	1	1	3	5	0	2	4	4	5	12	11	15	1	0	18	8
GTCTTG:TCGACT	0	3	2	5	3	5	1	3	1	3	8	6	4	1	23	11
GTCTTG:CACTTG	0	2	1	5	3	4	6	6	4	11	9	17	4	0	21	10
GTCTTG:ACTTCG	0	0	3	8	1	2	2	7	6	17	14	12	0	0	10	5
GTCTTG:GAAGGA	0	0	2	1	0	2	4	8	8	5	4	12	3	0	15	8
GTCTTG:AGTACG	0	0	0	8	0	1	4	5	1	11	8	6	2	1	22	8
GTCTTG:TGTCAC	0	1	1	3	0	0	0	3	2	5	5	9	0	0	11	5
GTCTTG:CGTTAG	0	1	2	4	1	1	1	3	6	5	6	4	1	0	12	2
GTCTTG:GCATAC	0	2	2	4	0	2	3	3	5	8	13	9	2	0	13	8
GTCTTG:CTATCC	0	0	4	6	0	2	5	8	5	12	14	16	0	0	23	9
GTCTTG:TTGCGA	0	2	2	6	0	5	4	7	5	2	9	11	3	0	16	10
GTCTTG:CAGCAA	0	1	1	7	2	3	1	9	6	3	12	11	3	0	21	11
GTCTTG:TCACTG	0	0	1	1	3	5	3	9	9	14	11	5	1	0	18	9
GTCTTG:CGTATG	1	3	6	3	0	0	5	5	6	11	14	8	0	1	22	11
GTCTTG:TGTCTG	0	2	3	2	0	2	4	7	6	8	10	5	3	1	12	5
GTCTTG:GAATGG	0	2	4	6	0	2	2	11	4	5	15	11	1	0	20	6
GTCTTG:AAGAGG	0	3	6	5	1	4	3	6	11	10	13	12	3	0	22	10
CATTGG:AAGTGC	0	0	1	3	0	1	1	3	8	13	10	3	0	0	15	8
CATTGG:GAACCA	0	0	2	3	0	1	3	0	1	1	9	7	0	0	7	6
CATTGG:GAGAAG	0	0	2	5	1	1	2	3	3	8	7	11	2	0	18	5
CATTGG:ATCCAC	0	0	2	4	1	4	0	5	7	5	4	10	5	1	18	5
CATTGG:ATGAGC	0	1	4	5	2	2	0	6	2	7	4	6	2	0	20	8
CATTGG:ACGACA	0	3	0	1	2	3	2	5	1	8	7	6	1	0	12	7
CATTGG:ATGACG	0	4	4	3	1	0	3	8	6	8	13	17	2	0	18	4
CATTGG:TTCGGA	0	1	3	2	1	0	3	2	3	4	4	3	0	0	12	3
CATTGG:AGCAGT	0	0	4	5	1	1	0	4	2	3	1	3	1	0	18	7
CATTGG:AGAAGG	0	1	2	1	0	0	3	5	7	5	3	7	1	0	11	5
CATTGG:TGGTAG	1	2	2	2	0	2	2	0	4	8	7	5	2	1	19	4
CATTGG:ACAGGT	0	0	3	3	0	1	4	2	3	2	4	8	3	1	9	6
CATTGG:CTTGGT	1	0	1	1	0	2	0	2	1	7	11	8	1	1	8	10
CATTGG:CACATC	0	4	5	2	2	4	2	7	8	6	9	5	3	0	13	2
CATTGG:GCATGA	0	0	2	1	0	5	0	6	6	12	4	8	2	1	11	4
CATTGG:ACTTGC	0	0	0	2	1	3	1	7	1	8	5	3	4	0	10	5
CATTGG:TACCAC	0	1	1	1	1	0	0	5	3	4	4	6	1	0	14	5
CATTGG:GTTCGT	1	0	4	2	1	3	1	3	2	5	6	4	2	0	8	10
CATTGG:CGTGTT	0	1	1	3	0	2	1	4	4	3	6	10	3	0	8	7
CATTGG:ATGCCA	0	2	1	3	1	3	8	7	7	6	6	5	1	1	18	7
CATTGG:GCCTTA	0	0	1	3	1	4	3	10	4	6	8	6	0	0	11	6
CATTGG:TGACGA	0	0	2	1	1	1	2	2	1	11	3	7	2	1	13	8
CATTGG:ACGTGA	0	0	3	3	0	1	2	6	4	3	9	7	2	0	15	8
CATTGG:AGCTAG	0	2	4	1	0	1	2	3	2	5	6	7	1	0	8	6
CATTGG:ACTCAC	0	1	2	2	0	1	2	4	2	10	4	8	2	2	18	4
CATTGG:TCATCG	0	2	1	3	0	2	1	3	2	3	5	9	0	0	14	5
CATTGG:AGTTCC	0	4	1	4	0	1	2	1	1	9	6	6	0	0	12	6
CATTGG:TGAGAC	0	2	1	7	0	4	1	3	0	7	12	13	2	1	7	5
CATTGG:GTCAAG	0	1	1	3	0	3	4	8	5	2	5	9	3	1	26	4
CATTGG:TGTGCT	0	2	2	5	0	2	1	3	2	3	7	5	1	0	22	5
CATTGG:ACACAG	0	3	2	5	1	3	5	6	5	14	7	14	5	0	28	7
CATTGG:CAAGAC	1	1	3	4	1	3	3	7	1	8	5	5	1	0	14	7
CATTGG:CCAATG	265	1950	3114	4365	1989	2681	3171	5719	6130	9270	10423	10020	2255	346	9550	4473
CATTGG:CGTGAA	0	0	1	1	0	3	1	4	2	6	3	3	1	0	16	4
CATTGG:ACGGTT	0	0	4	5	1	1	3	5	3	11	8	8	3	0	18	4
CATTGG:TCGCAA	0	1	3	1	0	0	0	3	1	4	5	5	1	0	13	5
CATTGG:CCTGAT	0	1	4	0	1	1	1	7	3	4	5	12	3	0	12	7
CATTGG:TCCTTC	0	0	1	3	0	0	0	2	3	4	5	11	0	0	14	6
CATTGG:GGCAAT	0	3	0	6	4	2	3	4	13	5	2	13	2	0	16	8
CATTGG:GTTCTG	0	1	2	2	1	2	4	5	2	8	6	8	2	0	15	7
CATTGG:GTTGTC	0	1	3	5	1	1	2	6	3	7	12	5	3	0	10	3
CATTGG:TCGACT	0	0	1	3	1	2	1	4	3	2	1	5	0	0	5	3
CATTGG:CACTTG	0	1	0	1	0	4	5	4	4	8	9	11	2	0	13	11
CATTGG:ACTTCG	0	0	1	1	1	1	2	1	5	3	3	5	1	1	15	8
CATTGG:GAAGGA	0	0	1	3	0	1	2	4	4	4	5	10	0	0	12	9
CATTGG:AGTACG	0	5	1	2	0	2	0	6	6	3	5	11	0	1	14	3
CATTGG:TGTCAC	0	1	1	0	1	1	1	3	1	4	5	3	4	0	7	2
CATTGG:CGTTAG	0	0	2	2	1	1	1	0	2	3	5	2	2	0	9	3
CATTGG:GCATAC	1	0	2	0	1	0	3	2	3	10	7	1	0	0	14	1
CATTGG:CTATCC	0	0	3	0	2	3	3	6	6	6	13	10	3	0	24	4
CATTGG:TTGCGA	0	1	1	2	0	0	1	8	1	4	4	6	2	0	15	12
CATTGG:CAGCAA	0	1	1	2	0	1	3	4	3	6	6	7	1	0	13	5
CATTGG:TCACTG	0	2	2	3	1	0	3	6	5	8	6	9	1	0	14	13
CATTGG:CGTATG	0	0	5	2	0	3	4	3	5	7	11	10	0	0	14	6
CATTGG:TGTCTG	0	1	1	2	0	3	2	2	4	7	10	11	2	0	13	8
CATTGG:GAATGG	1	1	0	0	2	1	4	4	2	2	7	7	0	0	11	7
CATTGG:AAGAGG	0	2	3	2	0	4	0	2	6	5	6	10	4	1	17	7
TTCACG:AAGTGC	0	1	1	2	1	0	5	6	6	7	5	7	2	1	10	5
TTCACG:GAACCA	0	2	0	0	1	2	2	3	6	5	3	8	0	0	12	8
TTCACG:GAGAAG	0	0	5	2	1	3	1	3	5	3	4	11	3	0	18	14
TTCACG:ATCCAC	0	1	2	2	0	2	2	6	2	5	2	4	0	0	14	5
TTCACG:ATGAGC	0	2	3	7	0	0	3	5	2	3	4	7	1	1	16	7
TTCACG:ACGACA	0	3	2	2	0	1	2	5	2	4	5	7	0	1	14	10
TTCACG:ATGACG	0	0	2	6	1	1	4	3	7	6	7	6	1	1	15	6
TTCACG:TTCGGA	0	1	4	2	2	1	2	2	7	5	7	7	2	0	10	3
TTCACG:AGCAGT	0	0	1	0	0	0	0	3	3	8	5	2	0	0	11	13
TTCACG:AGAAGG	0	1	1	2	0	2	2	4	3	5	5	2	1	1	10	9
TTCACG:TGGTAG	0	1	2	2	1	0	1	2	1	5	10	11	2	0	15	7
TTCACG:ACAGGT	0	0	1	0	0	0	0	4	3	1	6	5	4	0	13	9
TTCACG:CTTGGT	0	0	1	1	0	0	4	4	0	8	4	8	3	0	17	4
TTCACG:CACATC	2	2	0	2	0	2	4	4	4	10	5	10	0	0	19	5
TTCACG:GCATGA	0	3	3	3	1	2	4	6	4	5	8	6	0	0	19	6
TTCACG:ACTTGC	0	1	1	2	0	1	3	1	5	3	0	5	1	0	14	10
TTCACG:TACCAC	0	0	3	2	0	1	1	3	4	4	4	3	2	0	16	4
TTCACG:GTTCGT	0	1	1	4	0	2	0	2	4	9	6	9	3	0	9	7
TTCACG:CGTGTT	0	1	3	2	2	2	1	8	6	8	13	11	3	0	16	7
TTCACG:ATGCCA	0	1	0	3	1	1	2	1	4	4	5	4	3	0	11	6
TTCACG:GCCTTA	0	0	4	3	1	1	3	10	6	6	5	11	2	0	12	8
TTCACG:TGACGA	0	1	2	4	2	2	4	5	6	4	5	12	2	0	9	2
TTCACG:ACGTGA	0	10	14	17	7	12	13	21	35	35	50	41	294	35	1074	462
TTCACG:AGCTAG	0	1	2	4	0	2	2	0	2	3	5	7	1	0	11	3
TTCACG:ACTCAC	0	0	0	3	0	1	2	4	4	6	4	3	1	0	9	6
TTCACG:TCATCG	0	1	3	5	1	2	3	5	6	5	8	5	4	0	17	9
TTCACG:AGTTCC	0	1	1	2	2	0	4	4	5	6	6	10	2	0	14	2
TTCACG:TGAGAC	1	2	4	1	1	4	1	2	3	2	3	7	1	0	7	4
TTCACG:GTCAAG	0	0	1	3	0	0	3	5	1	3	6	6	2	0	20	4
TTCACG:TGTGCT	0	0	2	2	0	2	2	4	3	4	5	3	3	1	11	2
TTCACG:ACACAG	0	1	4	3	1	4	3	6	6	5	5	12	2	0	18	9
TTCACG:CAAGAC	0	2	2	2	1	0	4	2	3	9	3	6	3	1	14	5
TTCACG:CCAATG	1	1	4	1	2	1	5	6	5	3	9	6	1	1	8	4
TTCACG:CGTGAA	190	1232	2115	3005	1259	1739	2338	3784	4135	5753	6522	6330	1473	240	6391	2987
TTCACG:ACGGTT	0	2	2	2	1	2	0	6	5	10	9	9	0	1	23	8
TTCACG:TCGCAA	0	0	2	5	2	0	3	7	2	2	4	8	4	0	14	4
TTCACG:CCTGAT	1	1	0	2	0	4	5	4	6	10	4	8	2	0	15	16
TTCACG:TCCTTC	0	1	2	1	2	2	1	1	2	6	6	3	1	0	10	10
TTCACG:GGCAAT	0	3	5	4	0	2	4	2	2	7	10	8	0	1	18	12
TTCACG:GTTCTG	0	1	6	2	0	4	2	4	1	2	5	4	2	0	22	8
TTCACG:GTTGTC	0	0	3	3	0	3	6	3	5	8	5	12	4	0	22	13
TTCACG:TCGACT	1	2	3	4	0	3	3	2	2	6	3	4	0	0	11	4
TTCACG:CACTTG	0	2	1	4	1	2	5	0	4	7	8	5	1	0	13	3
TTCACG:ACTTCG	0	3	1	2	0	3	2	4	2	9	3	2	4	1	21	5
TTCACG:GAAGGA	0	1	3	2	1	1	2	3	3	8	4	7	2	0	9	7
TTCACG:AGTACG	0	2	3	3	1	1	2	8	0	4	12	6	3	0	11	6
TTCACG:TGTCAC	0	0	2	2	1	2	0	0	3	4	3	2	0	0	9	2
TTCACG:CGTTAG	0	1	3	3	1	3	0	5	0	7	10	8	1	0	9	4
TTCACG:GCATAC	0	0	3	0	0	1	3	1	9	3	4	1	1	0	7	6
TTCACG:CTATCC	0	1	2	1	3	0	1	4	3	7	7	4	5	0	10	6
TTCACG:TTGCGA	1	3	4	3	0	2	1	4	1	9	2	6	1	0	14	4
TTCACG:CAGCAA	0	0	4	1	1	0	3	2	2	1	5	8	1	0	16	3
TTCACG:TCACTG	0	0	3	4	0	1	2	6	5	9	8	9	2	1	22	7
TTCACG:CGTATG	0	1	3	3	0	2	3	6	3	9	5	8	3	0	10	5
TTCACG:TGTCTG	1	2	2	6	1	3	4	3	5	7	11	8	0	0	17	7
TTCACG:GAATGG	0	2	2	2	1	6	4	2	3	4	11	6	0	0	16	10
TTCACG:AAGAGG	1	3	2	3	0	4	5	3	5	9	12	5	2	0	20	5
AACCGT:AAGTGC	0	3	1	4	2	0	0	3	5	4	4	11	4	1	8	1
AACCGT:GAACCA	0	2	0	2	0	1	1	8	1	12	5	6	0	0	17	3
AACCGT:GAGAAG	0	0	2	2	0	2	2	8	9	3	6	10	2	0	14	3
AACCGT:ATCCAC	0	1	3	4	0	1	2	6	1	6	8	18	0	0	8	6
AACCGT:ATGAGC	0	3	2	4	1	2	4	8	3	9	10	12	2	0	17	7
AACCGT:ACGACA	1	0	3	5	1	3	2	8	3	5	4	11	0	0	24	2
AACCGT:ATGACG	0	1	1	2	0	1	1	2	1	5	6	9	3	0	15	0
AACCGT:TTCGGA	1	1	2	2	2	1	4	4	3	4	6	12	1	0	11	7
AACCGT:AGCAGT	0	2	2	3	2	4	0	4	4	7	7	6	4	0	6	5
AACCGT:AGAAGG	1	0	3	2	0	0	3	4	4	8	9	18	1	0	14	8
AACCGT:TGGTAG	0	1	1	6	0	1	2	4	4	4	10	9	0	0	7	4
AACCGT:ACAGGT	0	2	1	4	1	1	3	2	3	6	12	7	1	0	9	5
AACCGT:CTTGGT	1	0	4	2	0	1	1	5	4	6	15	14	3	0	12	7
AACCGT:CACATC	0	0	1	1	1	1	2	5	1	7	7	8	3	0	18	5
AACCGT:GCATGA	0	1	4	1	3	1	2	3	4	9	12	7	2	0	13	6
AACCGT:ACTTGC	0	0	0	1	0	1	3	5	3	6	12	17	2	0	9	3
AACCGT:TACCAC	0	2	1	5	1	1	2	4	4	5	3	10	1	1	10	5
AACCGT:GTTCGT	1	0	3	4	0	2	6	3	4	6	7	8	1	1	22	12
AACCGT:CGTGTT	0	1	0	1	0	0	2	4	4	6	5	13	0	0	13	4
AACCGT:ATGCCA	1	0	3	1	0	4	1	5	6	12	13	11	0	0	9	3
AACCGT:GCCTTA	1	1	3	2	1	1	0	3	5	2	4	7	2	0	18	5
AACCGT:TGACGA	0	0	1	0	0	1	2	3	3	3	4	10	2	1	12	4
AACCGT:ACGTGA	0	0	1	1	3	3	3	4	2	15	12	21	2	0	8	5
AACCGT:AGCTAG	0	1	3	3	0	2	0	3	2	9	9	4	0	1	10	3
AACCGT:ACTCAC	0	2	4	3	0	1	4	5	5	6	8	12	3	1	21	4
AACCGT:TCATCG	1	1	4	3	0	1	1	4	7	8	6	12	0	0	16	7
AACCGT:AGTTCC	0	1	0	0	1	1	2	8	6	5	5	4	4	0	10	4
AACCGT:TGAGAC	0	1	2	2	0	1	1	2	5	10	3	7	1	0	5	4
AACCGT:GTCAAG	0	1	5	2	1	2	2	12	4	8	16	13	0	1	20	4
AACCGT:TGTGCT	0	0	0	3	1	2	2	9	1	10	11	8	2	0	12	12
AACCGT:ACACAG	0	2	1	4	0	1	1	8	6	16	15	5	1	0	18	12
AACCGT:CAAGAC	0	1	3	4	1	1	0	2	9	4	9	13	2	1	14	9
AACCGT:CCAATG	1	0	2	2	0	0	4	7	0	2	7	12	2	0	14	9
AACCGT:CGTGAA	0	0	3	2	0	2	0	2	3	7	10	5	1	0	16	10
AACCGT:ACGGTT	592	4047	6627	9595	4060	5828	6909	12161	12852	18932	21377	20741	3740	638	16623	7513
AACCGT:TCGCAA	0	0	3	3	0	0	2	5	1	7	10	2	0	0	17	5
AACCGT:CCTGAT	0	1	0	3	0	1	3	4	3	8	13	14	4	1	21	8
AACCGT:TCCTTC	0	1	1	4	0	0	0	4	3	4	3	4	1	1	13	6
AACCGT:GGCAAT	0	1	5	5	1	2	1	7	8	7	12	5	3	1	15	8
AACCGT:GTTCTG	1	0	1	2	2	2	1	6	6	5	3	9	2	0	14	7
AACCGT:GTTGTC	0	0	0	0	0	3	0	2	3	6	16	7	1	0	13	9
AACCGT:TCGACT	0	1	0	3	2	1	3	7	6	12	5	13	0	1	22	6
AACCGT:CACTTG	0	1	2	2	0	1	1	3	3	12	12	8	2	0	15	6
AACCGT:ACTTCG	0	1	1	3	0	3	6	1	9	11	9	11	3	1	12	4
AACCGT:GAAGGA	0	1	1	2	1	3	1	5	2	7	6	6	1	0	6	8
AACCGT:AGTACG	0	2	1	4	0	0	4	4	4	10	7	7	2	0	18	4
AACCGT:TGTCAC	1	1	1	3	1	3	3	1	4	3	8	9	4	0	13	6
AACCGT:CGTTAG	0	0	0	1	1	1	1	3	3	5	4	6	0	0	9	10
AACCGT:GCATAC	1	0	3	3	1	2	5	7	3	11	6	9	1	0	13	3
AACCGT:CTATCC	0	0	3	5	1	4	3	4	2	10	10	14	1	0	14	5
AACCGT:TTGCGA	0	1	0	2	1	1	6	2	1	8	11	11	0	1	9	8
AACCGT:CAGCAA	0	1	1	4	1	1	2	4	6	3	5	4	1	0	15	5
AACCGT:TCACTG	1	1	1	5	1	2	3	5	9	10	5	8	2	0	13	5
AACCGT:CGTATG	0	1	1	4	0	2	2	5	2	6	6	11	1	0	14	4
AACCGT:TGTCTG	0	1	4	1	1	2	2	4	1	9	8	4	1	0	11	8
AACCGT:GAATGG	0	1	0	0	1	4	2	2	6	4	9	13	2	2	8	4
AACCGT:AAGAGG	0	2	0	5	3	1	1	6	2	6	4	8	1	0	19	7
TTGCGA:AAGTGC	0	3	1	2	2	2	0	4	1	9	7	9	1	1	5	4
TTGCGA:GAACCA	0	5	0	5	0	1	1	5	1	7	2	5	2	0	11	1
TTGCGA:GAGAAG	1	0	3	4	1	0	2	5	3	9	8	8	1	0	21	5
TTGCGA:ATCCAC	0	1	3	1	0	3	1	4	4	5	10	15	1	0	15	3
[truncated: 1,250 more rows]

## Sheet: Plotted
Combinations	pDNA;16 cycles;Ex Taq;0.01ng	pDNA;16 cycles;Ex Taq;0.1ng	pDNA;16 cycles;Ex Taq;1ng	pDNA;16 cycles;Ex Taq;10ng	pDNA;22 cycles;Ex Taq;0.01ng	pDNA;22 cycles;Ex Taq;0.1ng	pDNA;22 cycles;Ex Taq;1ng	pDNA;22 cycles;Ex Taq;10ng	pDNA;28 cycles;Ex Taq;0.01ng	pDNA;28 cycles;Ex Taq;0.1ng	pDNA;28 cycles;Ex Taq;10ng	pDNA;28 cycles;Ex Taq;1ng	gDNA;22 cycles;Ex Taq;1ug	gDNA;22 cycles;Ex Taq;10ug	gDNA;28 cycles;Ex Taq;1ug	gDNA;28 cycles;Ex Taq;10ug
AACACG:AAGAGG	0.961686	0.958333	0.955513	0.95896	0.978495	0.954597	0.953929	0.949101	0.958437	0.958145	0.948101	0.954499	0.952544	0.970395	0.899428	0.903644
AACCGT:AAGTGC	0.978512	0.988037	0.985428	0.984506	0.990244	0.985458	0.983348	0.979225	0.983471	0.97936	0.974946	0.979294	0.977778	0.975535	0.956609	0.958658
ACCAAG:ACACAG	0.970944	0.977148	0.970164	0.972424	0.985562	0.980641	0.976361	0.97149	0.972297	0.973152	0.96843	0.970537	0.973292	0.985294	0.951396	0.951511
ACCTGT:ACAGGT	0.93	0.947947	0.9375	0.941957	0.961228	0.949153	0.935611	0.933088	0.945726	0.941613	0.930574	0.944609	0.938503	0.948882	0.884914	0.887776
ACGAAC:ACGACA	0.961268	0.955179	0.955962	0.951297	0.974251	0.94876	0.957707	0.947624	0.957081	0.950318	0.943798	0.955042	0.964364	0.973684	0.939921	0.938113
ACTGCT:ACGGTT	0.982979	0.968421	0.965112	0.966476	0.973599	0.960669	0.965108	0.958931	0.964759	0.959031	0.956941	0.965325	0.952813	0.930041	0.90748	0.916119
AGCACA:ACGTGA	0.986517	0.977378	0.968668	0.97094	0.98251	0.97111	0.966301	0.97074	0.97174	0.965645	0.962717	0.970763	0.979671	0.979888	0.961205	0.960053
AGTCGA:ACTCAC	0.951662	0.966172	0.956291	0.959508	0.962487	0.955685	0.954501	0.949397	0.963486	0.951499	0.949449	0.95287	0.946917	0.952607	0.89857	0.897212
ATCAGG:ACTTCG	0.982571	0.981992	0.98006	0.981438	0.987225	0.981794	0.981248	0.978652	0.976209	0.977416	0.970882	0.975736	0.982645	0.978386	0.962425	0.958293
ATTGCC:ACTTGC	0.972569	0.972212	0.969156	0.966531	0.976744	0.971131	0.966688	0.968432	0.970281	0.96336	0.962126	0.966202	0.973342	0.967836	0.947288	0.94807
CAAGTG:AGAAGG	0.954301	0.97264	0.964594	0.970092	0.979856	0.971345	0.96895	0.968007	0.971005	0.967806	0.964281	0.967638	0.942634	0.938619	0.898703	0.899676
CAGAAC:AGCAGT	0.894737	0.966667	0.946746	0.950207	0.960526	0.94012	0.933333	0.933099	0.946541	0.939597	0.923351	0.943396	0.967742	0.969697	0.946375	0.916256
CAGACA:AGCTAG	0.959248	0.966985	0.974012	0.965723	0.978231	0.966633	0.969064	0.962284	0.962553	0.967098	0.960935	0.96555	0.969244	0.951952	0.925936	0.921373
CAGTGA:AGTACG	0.914286	0.949033	0.940096	0.94368	0.957283	0.939098	0.935793	0.941614	0.943262	0.94063	0.923124	0.942194	0.962309	0.972527	0.924265	0.922378
CATACG:AGTTCC	0.960843	0.966425	0.968961	0.969691	0.987255	0.970608	0.969779	0.971831	0.970467	0.964467	0.963011	0.967362	0.943317	0.943231	0.892903	0.908835
CATTGG:ATCCAC	0.97786	0.970149	0.965881	0.968708	0.981737	0.963695	0.965591	0.960531	0.96871	0.965122	0.960322	0.967511	0.960801	0.961111	0.924581	0.930324
CCATTC:ATGACG	0.945312	0.961637	0.962717	0.960432	0.974221	0.960767	0.959508	0.954729	0.961298	0.95748	0.952008	0.962946	0.963319	0.937759	0.888663	0.900785
CCTCTT:ATGAGC	0.923529	0.928088	0.929706	0.932739	0.949275	0.943728	0.920203	0.927718	0.924609	0.93243	0.910513	0.928803	0.927047	0.915423	0.845307	0.837732
CCTTCT:ATGCCA	0.938375	0.973237	0.965137	0.964145	0.97356	0.960586	0.959658	0.962163	0.962562	0.958321	0.947749	0.956841	0.970382	0.962406	0.939263	0.936045
CGAAGT:CAAGAC	0.974811	0.975786	0.968166	0.970398	0.980805	0.969637	0.965629	0.967149	0.969255	0.970303	0.962251	0.970628	0.965212	0.96332	0.91902	0.929562
CGATGA:CACATC	0.97654	0.970847	0.975473	0.976998	0.983357	0.97841	0.972497	0.968602	0.974665	0.972861	0.966994	0.970702	0.975057	0.967213	0.955534	0.957262
CGTACT:CACTTG	0.979118	0.968529	0.973216	0.967444	0.984132	0.970149	0.969059	0.966278	0.96802	0.967138	0.963886	0.966567	0.955428	0.959494	0.917622	0.90902
CGTCAT:CAGCAA	0.940559	0.9536	0.949939	0.939637	0.969637	0.945885	0.943834	0.941441	0.936622	0.940263	0.934058	0.937601	0.945934	0.96	0.884538	0.892464
CTAACG:CCAATG	0.981735	0.961379	0.966969	0.964233	0.980128	0.976348	0.966534	0.961223	0.97082	0.963731	0.958421	0.963398	0.914826	0.878505	0.845486	0.862248
CTACCA:CCTGAT	0.938144	0.956643	0.95557	0.946221	0.972522	0.956267	0.950799	0.945548	0.957209	0.951198	0.944901	0.956011	0.956644	0.95443	0.904801	0.905196
CTAGCT:CGTATG	0.984	0.967016	0.972028	0.97619	0.980198	0.97094	0.970595	0.967846	0.972428	0.969684	0.963845	0.970093	0.972269	0.960481	0.941146	0.94606
CTGTGT:CGTGAA	0.946903	0.965221	0.960976	0.964029	0.974105	0.961779	0.96148	0.963101	0.966708	0.958262	0.954554	0.96032	0.965381	0.967677	0.931823	0.92877
CTTCTC:CGTGTT	0.966942	0.966336	0.963826	0.968312	0.97677	0.972753	0.967137	0.967286	0.967997	0.963474	0.957594	0.96885	0.971242	0.979845	0.939059	0.942844
CTTGAC:CGTTAG	0.9875	0.978663	0.977945	0.980999	0.986122	0.981247	0.976801	0.977186	0.977542	0.975364	0.971343	0.976466	0.981967	0.977594	0.956739	0.956638
GAAGGA:CTATCC	0.970588	0.979063	0.980175	0.978219	0.983125	0.979367	0.97734	0.977348	0.977628	0.974995	0.96916	0.974435	0.976066	0.963203	0.944944	0.953041
GACAAC:CTTGGT	0.972426	0.975067	0.976593	0.973217	0.981379	0.977963	0.974532	0.973785	0.971793	0.972875	0.968864	0.969043	0.962514	0.962756	0.931713	0.940511
GATGTG:GAACCA	0.970745	0.979271	0.973511	0.972911	0.987242	0.96949	0.972159	0.972928	0.975506	0.970733	0.965981	0.97229	0.971385	0.975221	0.952741	0.951245
GCAAGT:GAAGGA	0.967213	0.973338	0.976269	0.969549	0.975153	0.967952	0.971498	0.966732	0.969518	0.96994	0.962199	0.966593	0.984475	0.984977	0.966733	0.967432
GCACTT:GAATGG	0.966667	0.958112	0.958402	0.96189	0.968	0.959538	0.955971	0.951323	0.958037	0.955017	0.948641	0.965069	0.977853	0.959243	0.945115	0.943665
GCTCAT:GAGAAG	0.965591	0.970007	0.972401	0.971586	0.982575	0.97599	0.969756	0.969568	0.975709	0.969533	0.962698	0.968553	0.974422	0.979143	0.957774	0.961521
GGAACT:GCATAC	0.94863	0.955906	0.96064	0.95891	0.974404	0.955019	0.953035	0.950949	0.955318	0.954316	0.945608	0.954532	0.963275	0.96882	0.925327	0.925333
GGATAG:GCATGA	0.994585	0.993757	0.992296	0.990361	0.99489	0.988215	0.990735	0.987975	0.989576	0.983521	0.982057	0.984366	0.953712	0.961783	0.923835	0.931097
GTATGC:GCCTTA	0.967427	0.97711	0.976973	0.974507	0.983744	0.974132	0.974096	0.974873	0.974281	0.971093	0.965635	0.970908	0.891369	0.866667	0.834286	0.848093
GTCTCA:GGCAAT	0.959596	0.94884	0.946537	0.953271	0.970478	0.95649	0.949028	0.949186	0.946233	0.949796	0.943487	0.950495	0.969647	0.97542	0.940497	0.947203
GTCTTG:GTCAAG	0.971503	0.961776	0.962628	0.966303	0.981878	0.967363	0.963966	0.959245	0.964946	0.961895	0.956863	0.962941	0.968623	0.978599	0.932124	0.930161
GTGACA:GTTCGT	0.942408	0.962309	0.963913	0.967801	0.976514	0.963913	0.963738	0.963416	0.959216	0.9581	0.955997	0.964014	0.872906	0.824818	0.766082	0.771041
GTGAGT:GTTCTG	0.973171	0.974787	0.975154	0.971632	0.982107	0.972588	0.968454	0.967271	0.970049	0.969143	0.963301	0.967116	0.970574	0.978405	0.945299	0.950151
GTGGAT:GTTGTC	0.966825	0.972702	0.97226	0.967514	0.985347	0.967373	0.967933	0.970492	0.970373	0.96682	0.962155	0.968876	0.97155	0.970472	0.92823	0.925476
GTGGTA:TACCAC	0.978182	0.957297	0.961501	0.961852	0.978923	0.960415	0.95617	0.961156	0.958685	0.956271	0.948176	0.961614	0.967092	0.972917	0.934228	0.93553
TAAGGC:TCACTG	0.956522	0.968726	0.966195	0.967151	0.984796	0.960131	0.962718	0.962027	0.967906	0.964656	0.960538	0.963441	0.972315	0.971739	0.9316	0.928261
TCACGT:TCATCG	0.967213	0.958606	0.963983	0.960946	0.973856	0.956339	0.961553	0.956954	0.956936	0.956423	0.951334	0.955969	0.965837	0.966809	0.945266	0.94873
TCATGC:TCCTTC	0.985612	0.973587	0.97756	0.981428	0.981905	0.977171	0.978404	0.974381	0.976632	0.970336	0.968155	0.974084	0.976333	0.968162	0.950431	0.955168
TCCGAA:TCGACT	0.936842	0.95366	0.944085	0.946764	0.968025	0.945462	0.945376	0.946413	0.950298	0.951376	0.943343	0.951753	0.969385	0.96997	0.938983	0.942259
TCCTTC:TCGCAA	0.952191	0.93194	0.939194	0.938529	0.964658	0.948413	0.941075	0.94136	0.946343	0.943528	0.933815	0.944574	0.91683	0.91453	0.830075	0.82658
TCGCAA:TGACGA	0.936455	0.960572	0.960558	0.957191	0.973993	0.957221	0.961275	0.955025	0.964615	0.957014	0.946227	0.960767	0.969163	0.963855	0.932049	0.935788
TCGTCA:TGAGAC	0.98	0.970975	0.967409	0.968334	0.982591	0.971459	0.968025	0.967324	0.969977	0.969169	0.961518	0.966809	0.974816	0.984183	0.941395	0.938406
TGGCAT:TGGTAG	0.952381	0.94674	0.942618	0.94085	0.969792	0.946237	0.945977	0.948702	0.946059	0.94898	0.935837	0.952353	0.915254	0.93662	0.852477	0.858393
TGGTTC:TGTCAC	0.935622	0.945625	0.938372	0.944157	0.965081	0.948177	0.935936	0.945822	0.950144	0.941468	0.940324	0.95035	0.953275	0.941003	0.898276	0.905012
TGTCGT:TGTCTG	0.975265	0.960563	0.958121	0.960902	0.980611	0.949084	0.95488	0.957369	0.96238	0.962834	0.953747	0.963552	0.949859	0.963964	0.889321	0.882391
TTCACG:TGTGCT	0.954774	0.944785	0.937916	0.950047	0.965491	0.943059	0.938579	0.942935	0.946008	0.943115	0.940146	0.945903	0.79151	0.836237	0.776266	0.784607
TTGCGA:TTCGGA	0.964497	0.977263	0.977589	0.97834	0.986557	0.976695	0.972645	0.971493	0.971686	0.968939	0.96638	0.969928	0.970383	0.983982	0.94702	0.945458
TTGCTG:TTGCGA	0.883562	0.911032	0.904148	0.921318	0.950311	0.925804	0.904582	0.906191	0.909036	0.912075	0.902403	0.923357	0.92934	0.95053	0.878767	0.885874
