# Supplementary material for: Uncoupling of sgRNAs from their associated barcodes during PCR amplification of combinatorial CRISPR screens
Source: PLoS One. 2018 May 25;13(5):e0197547. doi: 10.1371/journal.pone.0197547 (PMC5969736; doi:10.1371/journal.pone.0197547)
Supplement: S4 Table — (XLSX) [file pone.0197547.s004.xlsx]

## Sheet: Raw reads
Combinations	pDNA;28 cycles;Ex Taq;0.01ng	pDNA;28 cycles;Ex Taq;0.1ng	pDNA;28 cycles;Ex Taq;1ng	pDNA;28 cycles;Ex Taq;10ng	pDNA;28 cycles;Fusion;0.01ng	pDNA;28 cycles;Fusion;0.1ng	pDNA;28 cycles;Fusion;1ng	pDNA;28 cycles;Fusion;10ng	pDNA;28 cycles;Herculase;0.01ng	pDNA;28 cycles;Herculase;0.1ng	pDNA;28 cycles;Herculase;1ng	pDNA;28 cycles;Herculase;10ng	pDNA;28 cycles;KOD;0.01ng	pDNA;28 cycles;KOD;0.1ng	pDNA;28 cycles;KOD;1ng	pDNA;28 cycles;KOD;10ng	pDNA;28 cycles;LA Taq;0.01ng	pDNA;28 cycles;LA Taq;0.1ng	pDNA;28 cycles;LA Taq;1ng	pDNA;28 cycles;LA Taq;10ng	pDNA;28 cycles;NEB Next;0.01ng	pDNA;28 cycles;NEB Next;0.1ng	pDNA;28 cycles;NEB Next;1ng	pDNA;28 cycles;NEB Next;10ng	pDNA;28 cycles;Q5;0.01ng	pDNA;28 cycles;Q5;0.1ng	pDNA;28 cycles;Q5;1ng	pDNA;28 cycles;Q5;10ng	gDNA;28 cycles;Ex Taq;1ug	gDNA;28 cycles;Herculase;1ug	gDNA;28 cycles;KOD;1ug	gDNA;28 cycles;LA Taq;1ug	gDNA;28 cycles;NEB Next;1ug	gDNA;28 cycles;Fusion;1ug	gDNA;28 cycles;Ex Taq;10ug	gDNA;28 cycles;LA Taq;10ug
GGAGGAGGCTGAACGCACGA:GATCAATGTCAGCTGCTTTTA	8155	9473	7727	5938	1939	1558	3273	3050	1225	2012	1242	1464	2535	7053	8709	7627	6408	8625	7731	8899	3425	4469	3362	3876	2959	3317	4556	2811	35209	14183	26990	77315	39056	17498	15682	16975
GGAGGAGGCTGAACGCACGA:CTTTCCGCTCTCTTGCAATCA	21	38	55	48	0	3	13	17	8	9	13	26	2	17	27	69	10	23	51	58	19	38	46	81	10	22	37	46	25	24	17	1	37	13	37	40
GGAGGAGGCTGAACGCACGA:GAAATGTGCTACACTGGACAC	24	62	72	109	4	10	25	24	10	28	25	40	6	25	35	128	6	36	91	125	27	92	81	123	32	38	64	60	142	73	113	313	195	25	54	59
GGAGGAGGCTGAACGCACGA:TTAGTGACCTGCTTATGTGCC	42	79	106	125	1	10	22	35	10	51	25	41	2	33	48	213	5	62	103	181	46	107	113	162	31	39	88	72	76	23	51	293	178	25	37	51
GGAGGAGGCTGAACGCACGA:CGCTGGTGATGTCAGCACAGT	30	104	114	146	6	6	21	29	7	48	33	44	6	39	40	142	11	61	110	164	47	103	107	193	35	44	83	84	150	94	161	298	225	37	73	88
GGAGGAGGCTGAACGCACGA:TCCCGTGGAATGAAATCCGAA	14	54	60	72	3	2	7	11	9	11	10	24	2	11	17	49	5	40	54	69	27	44	51	80	15	26	29	49	17	59	50	192	75	17	34	52
GGAGGAGGCTGAACGCACGA:GGGGAGTCCGGGAAGCACCAA	40	36	77	87	3	9	14	13	6	27	22	27	6	22	23	112	15	24	63	76	26	68	58	80	15	18	48	48	121	40	22	4	76	17	39	48
GGAGGAGGCTGAACGCACGA:GACCAATCAGTGGTCGCCCTG	19	48	53	68	0	2	14	13	10	16	12	27	7	21	31	102	7	22	64	85	25	53	63	71	17	22	46	44	77	44	47	7	198	16	51	35
GGAGGAGGCTGAACGCACGA:TTCGATTCTAGGTGGTGGCTT	28	49	65	70	2	1	21	21	5	15	9	18	3	16	33	91	1	22	45	82	22	57	39	94	15	29	48	53	90	57	47	53	121	24	40	49
GGAGGAGGCTGAACGCACGA:GAGATGTAGTTTCAAGAAACC	32	63	85	90	2	5	16	20	4	15	15	20	1	29	32	72	6	37	63	98	25	66	56	108	18	32	59	65	185	45	90	208	139	27	48	85
GGAGGAGGCTGAACGCACGA:TCTGAGTCTAATGCTACCAGC	16	47	56	72	0	8	16	14	5	17	19	23	2	23	20	113	4	35	58	86	17	49	54	78	21	35	40	49	138	33	92	74	118	45	45	54
GGAGGAGGCTGAACGCACGA:CATCATCGTCAGTGACTTCCA	30	31	55	61	3	3	14	17	4	18	8	21	5	18	22	81	18	34	54	86	24	52	47	50	14	24	38	33	123	32	29	112	86	9	29	42
GGAGGAGGCTGAACGCACGA:CGACATGCCCAGCCCTATTCT	36	99	111	122	4	8	35	36	15	28	31	52	4	40	39	175	9	67	102	143	37	110	110	149	28	44	63	87	47	39	86	286	175	92	59	87
GGAGGAGGCTGAACGCACGA:GAAGTTAACTTCCACGCTTTT	29	61	99	123	6	4	27	18	1	29	23	35	6	30	30	144	8	49	87	151	46	96	82	125	25	35	81	59	133	77	140	261	131	80	62	70
GGAGGAGGCTGAACGCACGA:CGGTTTCTAAGCCAATTTTTC	33	65	89	103	3	3	16	20	3	29	19	26	4	22	34	139	9	49	79	114	30	78	66	109	30	34	49	47	64	30	86	57	115	7	46	47
GGAGGAGGCTGAACGCACGA:GACTTGTCCGCGCCAGGAGGA	35	98	125	124	2	3	12	28	7	25	21	26	3	24	28	95	11	40	81	134	47	121	115	157	27	57	94	104	106	94	129	100	293	36	88	85
GGAGGAGGCTGAACGCACGA:TAATAGTGGGCTCCTTAGCAC	21	57	68	72	2	8	15	22	6	14	9	21	4	11	28	114	9	38	60	68	25	69	56	74	15	22	51	49	63	20	72	100	116	24	43	64
GGAGGAGGCTGAACGCACGA:GACTTGCAGACGAACTCCAAG	20	55	76	80	2	5	12	20	5	22	16	33	3	19	27	58	6	42	61	74	24	55	58	94	10	27	44	38	160	50	122	166	206	47	66	84
GGAGGAGGCTGAACGCACGA:ACTGTTTCACGTTGTCCCCCA	24	44	62	83	0	7	19	12	10	16	16	26	2	15	31	99	10	51	60	93	28	64	82	100	28	27	41	62	32	76	29	71	80	30	32	40
GGAGGAGGCTGAACGCACGA:GGGTCAGCGCAGAAGTCTAGT	11	31	46	39	0	1	11	14	3	12	11	10	3	16	16	73	4	23	47	53	29	28	45	65	19	14	28	49	38	88	30	52	27	17	10	20
GGAGGAGGCTGAACGCACGA:GACAAGATCGCGGAAATCAAG	26	65	96	91	0	3	20	20	10	24	19	29	5	27	34	144	14	35	78	122	30	86	88	113	22	32	48	74	75	65	107	148	171	57	56	42
GGAGGAGGCTGAACGCACGA:GCATGACATGAACTGGTACAG	34	63	101	104	3	8	25	26	8	30	26	26	1	21	30	84	9	50	93	120	52	79	92	131	36	45	70	70	45	32	51	413	127	9	47	43
GGAGGAGGCTGAACGCACGA:GGTCTTCCACGCCTGCATCAA	39	92	137	136	1	6	25	36	6	26	25	31	4	31	41	156	2	56	112	160	43	143	128	182	33	43	91	85	113	79	110	274	215	38	88	84
GGAGGAGGCTGAACGCACGA:ACCGGATATCTGCTTCCTCAC	39	73	92	87	3	5	17	22	10	24	19	26	2	24	38	116	7	39	97	114	41	76	76	111	31	43	61	53	67	20	62	334	104	41	45	44
GGAGGAGGCTGAACGCACGA:GGTGATACAACTCGTTCGTAG	25	83	110	94	5	0	20	37	9	21	19	35	1	25	30	170	4	44	88	136	28	76	86	116	32	45	70	80	66	28	67	254	187	32	47	58
GGAGGAGGCTGAACGCACGA:CTTGGAATTGTTGGACCATGC	18	50	72	73	4	4	23	22	5	25	15	30	1	26	33	119	2	34	83	99	34	50	79	105	24	30	46	44	57	25	66	139	103	7	49	33
GGAGGAGGCTGAACGCACGA:CTTGATGAAAGCGGCTCTCAG	28	62	82	64	1	3	14	18	5	26	19	37	4	25	28	114	3	26	64	84	31	67	59	96	21	33	68	45	64	22	71	323	122	20	42	63
GGAGGAGGCTGAACGCACGA:CAAGACTCTCGAAATTATGGA	20	52	63	69	1	5	20	25	6	14	13	18	3	17	18	105	4	31	61	97	22	51	61	70	25	25	43	50	32	34	62	348	171	23	53	49
GGAGGAGGCTGAACGCACGA:CAGTTGACCAGCCCTAGACTT	54	104	140	164	6	4	30	32	13	46	38	53	11	43	38	105	23	64	132	156	59	110	107	157	27	38	90	84	163	46	109	340	160	75	81	76
GGAGGAGGCTGAACGCACGA:GGTCTCGACCCAGCTTCAGGA	39	89	105	122	2	6	22	28	10	39	24	38	1	32	33	169	10	44	73	155	60	111	112	189	34	44	77	113	175	115	149	162	254	78	112	106
GGAGGAGGCTGAACGCACGA:AACCGTCAGCTTCCGGCGTTT	36	71	88	67	5	2	17	19	6	16	21	31	3	18	32	92	4	25	85	92	31	57	61	86	17	26	50	59	56	9	32	148	131	22	44	46
GGAGGAGGCTGAACGCACGA:TGCTACCTAGACAACGCAGAA	47	94	109	98	5	4	22	35	11	23	13	39	1	37	31	180	17	37	99	160	47	97	88	148	36	43	75	59	182	51	79	357	159	19	81	77
GGAGGAGGCTGAACGCACGA:ATTTGAGGGAGCAAGGTAAAG	19	38	66	73	3	0	13	23	7	20	20	30	1	15	22	50	5	36	61	81	22	68	65	78	8	26	46	43	83	51	64	180	122	63	47	69
GGAGGAGGCTGAACGCACGA:CAGATATGTCGAAATGTCAAC	16	37	48	51	2	4	17	6	3	16	11	13	0	12	20	58	2	26	56	59	15	43	46	62	17	10	33	42	43	18	28	103	125	12	34	33
GGAGGAGGCTGAACGCACGA:CAATTTGTGGCAAAGGATCCC	31	89	134	154	6	9	25	24	14	46	34	49	6	25	46	87	15	65	119	178	35	108	103	143	32	43	90	59	122	98	70	152	155	38	67	54
GGAGGAGGCTGAACGCACGA:ACCTTACATATTCATCTTGAC	36	41	95	72	3	3	11	27	5	28	17	28	7	14	29	73	6	32	61	89	39	65	52	92	25	32	41	50	51	23	65	124	131	54	55	39
GGAGGAGGCTGAACGCACGA:GATCGACACTCTAGAGAACCC	36	76	119	117	2	6	23	29	16	30	26	35	10	39	56	146	12	54	94	155	40	113	97	163	34	31	78	94	119	60	66	148	232	73	63	66
GGAGGAGGCTGAACGCACGA:GCTTGTGAACACTGGGGTCGT	27	97	99	126	1	7	32	29	7	33	28	34	3	32	33	133	7	52	83	140	31	115	109	181	37	39	81	94	122	26	67	213	115	26	49	52
GGAGGAGGCTGAACGCACGA:ACGGTACAGTAATATCATGAA	37	80	117	121	2	6	26	30	9	24	15	45	7	42	37	146	13	56	83	120	39	89	81	110	19	36	74	69	58	53	71	84	226	32	57	79
GGAGGAGGCTGAACGCACGA:CCCAGTGCCATGAAGCATACT	21	6	12	14	3	3	3	8	3	6	0	5	5	9	11	13	14	14	15	14	4	8	13	11	7	8	6	10	63	41	27	136	32	7	20	20
GGAGGAGGCTGAACGCACGA:AGATGGCACTGGCTGCCTGCT	31	98	120	135	3	2	26	31	16	31	25	46	7	18	38	96	6	57	103	149	42	90	142	159	32	37	75	100	135	47	77	275	202	46	72	45
GGAGGAGGCTGAACGCACGA:GGGTGGCTCCGAGTCATTGTA	34	67	86	62	2	1	20	18	7	24	15	30	2	19	26	125	9	28	81	101	44	68	93	140	25	32	78	62	51	23	31	72	127	25	52	45
GGAGGAGGCTGAACGCACGA:CGCCTGCCTCCCTCAGCGCTT	40	89	117	149	2	8	32	27	5	32	24	44	6	35	41	180	11	49	112	129	52	123	125	183	34	43	82	88	19	5	14	51	53	0	20	41
GGAGGAGGCTGAACGCACGA:CAATACCTGCATCTCCTTGTC	29	63	80	96	4	5	30	27	9	25	23	33	2	22	22	81	10	50	89	122	31	79	93	125	24	37	65	58	24	8	39	31	72	2	22	33
GGAGGAGGCTGAACGCACGA:CCAGCTCCTCTTCGGGCGACA	25	30	51	70	2	6	14	14	7	15	13	18	2	9	14	70	3	23	48	54	19	54	63	90	24	24	40	45	30	25	41	114	102	15	34	29
GGAGGAGGCTGAACGCACGA:CGGGAGTCTGGCGTGAGGGTG	37	64	90	101	1	3	21	28	10	22	18	28	10	30	32	133	5	50	83	124	32	85	95	106	17	39	82	76	40	20	24	119	117	39	34	21
GGAGGAGGCTGAACGCACGA:TGGTGTGCAAGGCGGGCATCA	28	77	96	91	1	7	23	24	13	29	26	40	4	29	47	190	9	44	77	126	37	88	101	153	25	45	74	96	22	2	1	3	14	0	13	7
GGAGGAGGCTGAACGCACGA:TCTTCAAGGTGAGTGAGGGCT	15	52	42	45	4	6	8	12	2	11	10	27	5	17	28	69	12	23	66	77	19	39	43	58	15	13	47	26	11	23	26	90	51	12	13	12
GGAGGAGGCTGAACGCACGA:CAGCTTCTTCATCATGTCCTC	30	53	71	108	2	9	24	27	7	25	20	29	4	22	37	122	10	49	76	137	25	70	66	116	25	23	59	76	22	159	67	2	10	23	19	17
GGAGGAGGCTGAACGCACGA:TTTAGGAATTGCTGTTGGGAC	49	123	162	170	5	9	34	44	10	33	30	45	3	47	50	251	11	59	133	162	64	148	159	166	49	51	115	103	132	86	73	630	163	24	42	59
GGAGGAGGCTGAACGCACGA:GAGAGTAAGTCGCACCAGAAA	23	55	61	63	5	5	18	28	4	9	13	22	6	20	26	77	10	28	65	74	21	60	56	60	17	28	63	39	142	45	51	250	169	23	52	44
GGAGGAGGCTGAACGCACGA:ACTGATTTTGTTTCATCCACA	23	29	36	50	0	0	7	11	6	11	13	10	3	9	16	31	4	20	30	37	12	35	22	34	9	11	20	20	57	22	32	52	57	15	32	46
GGAGGAGGCTGAACGCACGA:TGTTTCAAATTGGTCAAGATC	29	42	53	51	2	3	6	7	6	7	9	13	2	9	18	33	4	23	32	36	18	44	42	66	18	16	31	26	64	60	16	282	141	65	52	50
GGAGGAGGCTGAACGCACGA:TCTCGAACTCCTGCAGTCTCA	20	46	80	90	3	9	19	17	4	21	20	21	3	17	29	112	7	24	63	81	27	72	80	127	27	30	50	66	28	36	26	117	98	18	29	17
GGAGGAGGCTGAACGCACGA:CTACGCCAAAAAAATCGTAAA	24	49	60	78	0	3	19	18	3	20	15	38	0	12	37	69	6	38	80	113	29	48	54	92	15	13	45	36	47	28	23	110	112	7	49	30
GGAGGAGGCTGAACGCACGA:TGCAAAAAAATCCATTCAACT	19	37	57	73	3	2	13	14	4	11	19	18	3	13	23	84	3	29	48	81	17	42	35	55	21	23	40	28	77	8	61	163	148	27	45	42
GGAGGAGGCTGAACGCACGA:AAAAAAAGAGTCGAATGTTTT	10	37	36	57	2	1	8	15	3	13	4	10	1	23	21	57	3	23	44	50	15	31	22	30	10	15	31	25	176	30	90	223	137	45	30	36
ATCCAGCGTAAGAATAACAG:GATCAATGTCAGCTGCTTTTA	17	40	60	44	1	6	15	23	5	16	11	19	1	17	22	71	8	27	54	75	20	63	53	72	16	19	28	32	33	25	30	132	71	28	23	40
ATCCAGCGTAAGAATAACAG:CTTTCCGCTCTCTTGCAATCA	6444	7190	5892	4548	1750	1522	2640	2582	833	1488	1004	1072	1557	5278	7873	4526	5042	6775	6181	6854	2775	3383	2722	3172	2574	2682	3557	2236	17916	8146	14641	39942	23951	10410	8093	8774
ATCCAGCGTAAGAATAACAG:GAAATGTGCTACACTGGACAC	29	53	99	108	8	3	32	31	7	19	25	25	6	23	39	97	9	46	87	122	48	71	80	103	20	38	51	57	51	33	36	104	164	20	34	22
ATCCAGCGTAAGAATAACAG:TTAGTGACCTGCTTATGTGCC	26	64	83	80	2	5	21	35	14	23	21	26	2	29	43	122	11	54	86	117	34	74	85	123	36	26	72	59	89	17	50	28	114	55	26	29
ATCCAGCGTAAGAATAACAG:CGCTGGTGATGTCAGCACAGT	30	82	84	83	7	11	22	32	12	16	17	24	5	26	38	73	14	49	94	115	25	84	71	127	21	36	58	59	97	48	13	80	103	17	45	37
ATCCAGCGTAAGAATAACAG:TCCCGTGGAATGAAATCCGAA	18	34	44	61	2	5	14	12	5	13	5	17	1	13	22	45	2	23	49	60	11	27	41	46	16	23	27	26	45	23	25	125	90	4	12	16
ATCCAGCGTAAGAATAACAG:GGGGAGTCCGGGAAGCACCAA	18	33	40	55	2	1	16	18	2	18	15	16	3	12	20	79	4	25	50	60	25	39	40	55	12	17	30	37	1	11	39	53	31	7	11	21
ATCCAGCGTAAGAATAACAG:GACCAATCAGTGGTCGCCCTG	13	40	41	51	0	3	18	26	5	15	15	20	2	14	24	62	5	22	41	67	10	61	50	64	13	25	24	37	13	10	64	100	116	7	20	26
ATCCAGCGTAAGAATAACAG:TTCGATTCTAGGTGGTGGCTT	26	32	42	45	4	2	15	23	4	12	8	10	0	12	28	63	9	21	40	82	20	38	46	58	19	16	32	44	44	16	67	89	75	38	26	14
ATCCAGCGTAAGAATAACAG:GAGATGTAGTTTCAAGAAACC	36	55	50	70	3	1	20	20	6	12	11	20	3	9	35	44	4	29	49	82	32	55	57	72	19	25	57	37	28	15	17	100	122	30	35	36
ATCCAGCGTAAGAATAACAG:TCTGAGTCTAATGCTACCAGC	22	45	44	52	1	5	20	19	6	17	18	17	0	19	25	73	3	35	43	86	22	52	32	67	15	23	39	45	77	16	19	75	28	21	24	49
ATCCAGCGTAAGAATAACAG:CATCATCGTCAGTGACTTCCA	13	31	26	55	1	3	12	17	3	9	7	8	2	19	18	45	2	13	39	47	17	27	31	45	14	10	22	27	21	2	5	45	34	29	8	16
ATCCAGCGTAAGAATAACAG:CGACATGCCCAGCCCTATTCT	22	53	70	81	4	5	27	28	4	30	22	32	7	29	34	108	2	47	84	107	40	99	75	123	24	33	59	67	81	17	23	212	116	19	39	46
ATCCAGCGTAAGAATAACAG:GAAGTTAACTTCCACGCTTTT	23	40	75	79	4	5	19	30	7	17	15	18	6	17	32	94	10	34	96	117	29	63	52	95	25	28	44	56	18	12	32	3	155	42	30	27
ATCCAGCGTAAGAATAACAG:CGGTTTCTAAGCCAATTTTTC	17	61	74	80	0	3	23	17	10	17	13	22	1	28	32	82	7	42	56	115	23	51	50	74	30	30	48	48	73	12	28	62	109	6	36	39
ATCCAGCGTAAGAATAACAG:GACTTGTCCGCGCCAGGAGGA	39	71	111	75	0	1	16	25	3	15	14	25	4	19	28	56	10	39	67	83	42	84	84	102	28	40	58	54	61	49	66	45	158	45	36	43
ATCCAGCGTAAGAATAACAG:TAATAGTGGGCTCCTTAGCAC	23	41	51	47	0	1	17	13	6	11	9	14	5	22	21	60	8	28	40	75	21	48	44	69	15	17	36	47	19	10	18	52	51	7	23	27
ATCCAGCGTAAGAATAACAG:GACTTGCAGACGAACTCCAAG	27	42	56	56	4	5	10	17	1	13	15	19	1	23	23	50	5	14	52	78	22	47	39	75	14	22	39	40	52	34	41	24	103	21	33	32
ATCCAGCGTAAGAATAACAG:ACTGTTTCACGTTGTCCCCCA	11	49	45	76	2	1	18	23	4	17	14	17	2	13	27	48	1	28	54	70	27	48	49	63	15	31	37	52	25	8	4	124	61	12	12	15
ATCCAGCGTAAGAATAACAG:GGGTCAGCGCAGAAGTCTAGT	14	29	34	42	1	2	7	14	3	9	9	15	1	17	30	44	6	17	33	38	14	34	42	38	11	8	32	22	34	14	15	7	50	26	6	14
ATCCAGCGTAAGAATAACAG:GACAAGATCGCGGAAATCAAG	25	71	77	95	5	7	16	18	7	15	22	26	2	25	38	93	7	37	72	98	18	64	80	116	24	28	59	53	21	19	109	74	93	26	44	22
ATCCAGCGTAAGAATAACAG:GCATGACATGAACTGGTACAG	27	54	83	92	1	2	19	24	9	20	22	18	2	16	30	49	9	40	80	105	27	66	71	113	23	33	55	53	65	12	66	24	75	35	34	34
ATCCAGCGTAAGAATAACAG:GGTCTTCCACGCCTGCATCAA	33	56	90	91	3	8	28	31	7	28	15	31	2	22	50	93	4	39	83	112	44	92	93	125	22	37	89	65	94	37	54	121	133	32	26	32
ATCCAGCGTAAGAATAACAG:ACCGGATATCTGCTTCCTCAC	17	62	65	67	5	6	15	24	5	20	18	25	2	24	25	72	6	30	57	98	27	74	71	90	29	27	51	56	35	26	22	74	88	11	17	30
ATCCAGCGTAAGAATAACAG:GGTGATACAACTCGTTCGTAG	30	66	83	76	3	1	29	29	8	21	11	21	3	27	33	114	3	47	74	84	36	71	62	106	27	37	51	72	45	24	29	28	83	15	29	20
ATCCAGCGTAAGAATAACAG:CTTGGAATTGTTGGACCATGC	25	46	46	70	3	4	17	18	6	16	21	18	2	12	22	94	3	29	59	89	30	47	56	56	10	13	42	51	20	80	23	156	41	16	27	30
ATCCAGCGTAAGAATAACAG:CTTGATGAAAGCGGCTCTCAG	24	43	67	53	0	5	22	17	6	12	17	24	1	24	33	64	3	23	54	76	15	64	56	84	16	27	37	42	74	40	68	63	109	38	33	23
ATCCAGCGTAAGAATAACAG:CAAGACTCTCGAAATTATGGA	29	46	63	71	0	3	19	20	3	9	8	25	4	20	29	63	3	20	44	75	19	41	36	57	15	17	43	38	56	20	36	4	104	12	37	33
ATCCAGCGTAAGAATAACAG:CAGTTGACCAGCCCTAGACTT	44	89	93	124	4	10	33	27	9	25	30	36	2	29	46	79	7	53	133	143	41	93	83	144	34	41	85	66	101	17	27	122	92	35	43	41
ATCCAGCGTAAGAATAACAG:GGTCTCGACCCAGCTTCAGGA	29	53	75	102	2	8	19	23	6	21	20	29	3	19	29	90	4	49	94	91	38	100	99	149	25	37	65	74	148	48	68	220	206	28	43	37
ATCCAGCGTAAGAATAACAG:AACCGTCAGCTTCCGGCGTTT	23	50	81	49	3	5	19	26	10	24	11	19	3	20	24	55	7	37	59	101	20	62	44	78	24	27	66	51	35	26	55	7	95	33	43	37
ATCCAGCGTAAGAATAACAG:TGCTACCTAGACAACGCAGAA	23	56	72	76	2	3	19	20	3	23	26	28	1	22	44	114	7	37	70	115	31	70	88	107	34	30	78	57	54	23	88	39	101	20	26	34
ATCCAGCGTAAGAATAACAG:ATTTGAGGGAGCAAGGTAAAG	17	53	68	67	2	2	9	21	3	10	5	13	0	19	24	49	4	21	62	72	21	65	49	67	9	22	28	27	51	22	5	157	80	23	31	19
ATCCAGCGTAAGAATAACAG:CAGATATGTCGAAATGTCAAC	21	42	35	38	0	5	11	12	4	14	8	3	0	11	17	31	5	31	36	44	17	38	30	36	10	16	31	28	37	12	2	44	48	2	15	10
ATCCAGCGTAAGAATAACAG:CAATTTGTGGCAAAGGATCCC	61	84	126	115	5	9	31	30	12	33	27	44	1	24	44	62	13	58	112	133	37	67	80	118	30	27	71	58	97	50	37	183	145	53	31	50
ATCCAGCGTAAGAATAACAG:ACCTTACATATTCATCTTGAC	30	61	65	62	2	3	18	19	12	21	13	15	3	20	20	49	5	35	54	58	31	53	46	75	27	20	41	25	70	23	92	17	123	35	33	45
ATCCAGCGTAAGAATAACAG:GATCGACACTCTAGAGAACCC	35	55	83	92	3	1	27	28	4	26	17	29	3	26	48	102	4	44	80	89	37	84	72	119	30	24	60	51	44	9	41	150	129	13	35	35
ATCCAGCGTAAGAATAACAG:GCTTGTGAACACTGGGGTCGT	34	76	80	102	3	6	15	30	10	22	17	24	3	19	45	88	3	31	67	121	28	84	118	119	37	32	60	69	32	25	35	213	70	12	19	32
ATCCAGCGTAAGAATAACAG:ACGGTACAGTAATATCATGAA	32	56	68	88	2	0	21	26	5	15	14	32	2	20	31	106	7	29	63	96	31	67	50	86	17	42	55	49	19	34	52	37	125	9	35	35
ATCCAGCGTAAGAATAACAG:CCCAGTGCCATGAAGCATACT	7	12	12	4	1	3	0	1	0	1	1	4	1	10	9	6	3	7	9	12	3	3	1	5	6	2	1	5	43	7	62	1	10	2	12	12
ATCCAGCGTAAGAATAACAG:AGATGGCACTGGCTGCCTGCT	32	70	98	98	6	4	32	28	8	22	17	31	1	12	43	43	11	45	98	114	24	76	104	135	25	36	78	54	31	12	63	228	144	19	47	29
ATCCAGCGTAAGAATAACAG:GGGTGGCTCCGAGTCATTGTA	28	54	64	72	1	7	16	21	6	23	11	25	4	15	32	78	2	38	75	85	28	57	65	80	22	36	48	60	20	6	50	118	51	16	27	25
ATCCAGCGTAAGAATAACAG:CGCCTGCCTCCCTCAGCGCTT	29	65	77	94	6	5	28	38	6	17	26	33	4	26	48	109	5	44	101	126	39	90	88	161	24	35	64	75	25	13	42	79	45	0	24	14
ATCCAGCGTAAGAATAACAG:CAATACCTGCATCTCCTTGTC	20	65	80	85	5	2	22	27	4	16	17	26	3	17	34	63	9	46	55	116	20	62	62	101	18	21	47	55	28	9	15	76	65	9	18	26
ATCCAGCGTAAGAATAACAG:CCAGCTCCTCTTCGGGCGACA	14	24	55	63	3	3	11	23	5	11	5	20	1	21	26	68	7	20	49	76	28	43	55	85	19	15	37	38	13	4	31	47	51	2	8	23
ATCCAGCGTAAGAATAACAG:CGGGAGTCTGGCGTGAGGGTG	25	50	82	82	4	2	22	32	5	20	13	35	3	25	47	67	10	32	81	116	38	76	76	115	30	41	67	49	22	15	23	83	114	25	11	17
ATCCAGCGTAAGAATAACAG:TGGTGTGCAAGGCGGGCATCA	24	45	64	72	2	4	20	21	6	25	24	33	1	26	41	136	12	29	59	97	35	86	64	108	19	30	54	70	16	1	12	1	22	0	1	12
ATCCAGCGTAAGAATAACAG:TCTTCAAGGTGAGTGAGGGCT	13	28	41	51	3	0	6	10	1	8	9	14	2	12	24	44	3	23	36	47	19	35	24	34	12	11	36	23	9	6	33	63	5	14	10	8
ATCCAGCGTAAGAATAACAG:CAGCTTCTTCATCATGTCCTC	25	40	68	71	4	4	17	15	4	16	17	26	7	12	21	79	7	32	71	113	24	63	55	87	23	21	32	50	24	4	0	2	15	7	9	10
ATCCAGCGTAAGAATAACAG:TTTAGGAATTGCTGTTGGGAC	32	87	104	130	1	6	35	44	8	28	25	41	1	34	58	153	7	46	89	156	46	118	107	136	40	50	68	82	28	52	72	187	128	38	30	25
ATCCAGCGTAAGAATAACAG:GAGAGTAAGTCGCACCAGAAA	25	48	60	56	2	4	18	15	7	23	8	22	1	21	19	45	3	37	45	77	18	48	49	40	16	16	44	36	34	4	44	30	57	38	19	25
ATCCAGCGTAAGAATAACAG:ACTGATTTTGTTTCATCCACA	14	21	31	34	5	1	6	7	1	7	8	10	1	7	16	30	1	12	28	48	6	21	18	20	8	9	22	17	39	18	10	91	54	0	16	7
ATCCAGCGTAAGAATAACAG:TGTTTCAAATTGGTCAAGATC	17	32	46	52	2	2	4	14	2	7	7	11	2	9	18	20	6	22	28	36	16	40	23	39	6	13	18	30	22	3	48	153	74	2	23	30
ATCCAGCGTAAGAATAACAG:TCTCGAACTCCTGCAGTCTCA	17	53	60	54	0	1	17	22	9	18	9	20	4	14	20	78	7	20	49	74	20	66	81	101	23	40	51	71	36	11	29	6	14	1	13	14
ATCCAGCGTAAGAATAACAG:CTACGCCAAAAAAATCGTAAA	18	47	43	71	1	5	14	13	3	16	19	25	4	13	23	45	7	25	59	76	35	43	42	59	10	17	42	44	93	15	5	3	53	24	32	35
ATCCAGCGTAAGAATAACAG:TGCAAAAAAATCCATTCAACT	14	30	47	45	3	2	13	6	2	16	9	16	5	11	11	54	2	26	40	57	17	45	42	54	14	17	21	25	13	1	11	200	30	19	14	10
ATCCAGCGTAAGAATAACAG:AAAAAAAGAGTCGAATGTTTT	10	26	35	27	2	3	3	7	3	6	6	3	2	19	16	37	3	13	15	30	8	22	20	30	9	6	24	19	25	37	39	124	69	3	5	18
ACATCGACTGCTGGACAATG:GATCAATGTCAGCTGCTTTTA	30	81	92	91	8	7	31	23	6	30	23	31	5	30	53	141	15	51	95	152	44	80	85	125	25	41	84	76	28	45	64	159	84	13	40	25
ACATCGACTGCTGGACAATG:CTTTCCGCTCTCTTGCAATCA	14	47	98	81	4	10	19	20	5	27	19	22	5	20	30	107	11	37	78	110	26	69	79	102	23	43	72	65	20	35	23	197	79	10	30	40
ACATCGACTGCTGGACAATG:GAAATGTGCTACACTGGACAC	12968	14178	11715	9083	3298	2592	5002	4884	1939	2965	1956	2124	3383	11033	13629	8979	10794	13405	11506	13787	5372	6842	4847	6202	4478	5083	6363	3868	34143	21353	27262	76747	39117	17040	15537	16871
ACATCGACTGCTGGACAATG:TTAGTGACCTGCTTATGTGCC	50	110	148	170	5	7	55	49	16	50	34	58	2	51	64	242	14	82	164	236	65	127	144	210	43	55	122	131	101	22	78	173	187	54	52	33
ACATCGACTGCTGGACAATG:CGCTGGTGATGTCAGCACAGT	47	112	135	149	7	4	38	62	10	46	35	64	3	38	65	154	19	78	146	200	57	127	133	219	40	67	122	133	87	111	55	138	141	58	51	86
ACATCGACTGCTGGACAATG:TCCCGTGGAATGAAATCCGAA	28	74	83	95	0	4	27	25	3	29	18	30	2	15	34	77	9	38	85	118	42	74	81	87	21	32	68	73	28	56	44	45	60	5	25	23
ACATCGACTGCTGGACAATG:GGGGAGTCCGGGAAGCACCAA	35	90	85	130	2	5	19	26	11	35	28	34	3	25	35	152	9	53	103	147	50	89	93	132	36	31	65	83	15	61	55	69	37	32	53	30
ACATCGACTGCTGGACAATG:GACCAATCAGTGGTCGCCCTG	40	75	96	109	3	8	20	33	10	25	24	37	4	36	44	136	15	53	98	122	43	88	102	104	33	30	66	68	41	37	128	72	169	20	51	41
ACATCGACTGCTGGACAATG:TTCGATTCTAGGTGGTGGCTT	44	64	111	81	0	4	33	33	4	23	26	39	5	33	40	121	16	44	72	127	40	92	71	110	39	39	78	71	70	29	27	90	167	44	31	45
ACATCGACTGCTGGACAATG:GAGATGTAGTTTCAAGAAACC	59	111	139	143	4	5	31	36	13	34	26	46	1	37	67	90	11	51	99	173	47	100	82	146	43	51	112	71	156	43	78	180	205	85	63	65
ACATCGACTGCTGGACAATG:TCTGAGTCTAATGCTACCAGC	21	84	112	126	4	7	25	34	8	38	23	32	2	38	52	153	6	34	82	147	50	107	90	138	26	32	73	69	91	42	100	231	147	48	45	65
ACATCGACTGCTGGACAATG:CATCATCGTCAGTGACTTCCA	24	57	71	57	3	2	16	34	8	23	15	32	2	23	28	109	5	35	58	88	24	53	51	70	19	29	32	48	51	17	11	105	52	35	18	19
ACATCGACTGCTGGACAATG:CGACATGCCCAGCCCTATTCT	58	115	153	149	6	11	46	46	14	45	41	50	7	32	54	230	24	75	163	205	69	157	133	223	52	65	110	118	98	41	97	134	182	45	59	69
ACATCGACTGCTGGACAATG:GAAGTTAACTTCCACGCTTTT	45	96	152	134	4	6	38	39	16	43	33	54	5	27	51	217	12	68	118	185	52	129	155	201	46	51	86	102	79	76	108	274	174	24	53	50
ACATCGACTGCTGGACAATG:CGGTTTCTAAGCCAATTTTTC	45	108	136	134	6	8	23	36	20	46	22	43	14	50	50	209	9	69	118	187	47	106	103	178	37	41	82	86	33	22	51	156	147	38	44	50
ACATCGACTGCTGGACAATG:GACTTGTCCGCGCCAGGAGGA	46	107	148	156	2	4	26	35	6	33	25	49	6	27	38	108	15	56	109	169	74	145	145	199	42	55	124	125	167	39	114	211	316	18	72	68
ACATCGACTGCTGGACAATG:TAATAGTGGGCTCCTTAGCAC	37	77	76	103	3	2	25	24	8	20	12	21	4	22	31	151	8	44	69	117	35	87	88	106	23	35	73	87	70	21	14	38	77	17	24	40
ACATCGACTGCTGGACAATG:GACTTGCAGACGAACTCCAAG	38	78	118	109	3	5	20	24	11	27	24	37	0	29	42	92	8	53	101	156	33	113	107	152	38	37	89	77	50	24	55	86	175	35	37	51
ACATCGACTGCTGGACAATG:ACTGTTTCACGTTGTCCCCCA	33	74	85	93	5	12	22	36	11	30	24	34	3	31	38	128	5	52	85	121	44	81	94	182	36	27	90	90	73	19	16	82	67	29	28	22
ACATCGACTGCTGGACAATG:GGGTCAGCGCAGAAGTCTAGT	32	48	58	44	3	6	13	16	9	17	13	24	3	11	35	72	9	32	63	74	19	63	43	95	17	24	38	44	50	7	82	95	29	12	29	21
ACATCGACTGCTGGACAATG:GACAAGATCGCGGAAATCAAG	45	108	121	156	4	10	29	40	22	27	35	38	3	32	69	179	12	42	119	184	57	132	141	210	38	40	81	113	89	59	88	142	180	31	54	53
ACATCGACTGCTGGACAATG:GCATGACATGAACTGGTACAG	49	117	140	124	5	7	39	65	10	45	34	38	7	34	60	98	14	73	115	171	42	119	119	197	53	46	93	99	74	22	53	124	143	22	46	59
ACATCGACTGCTGGACAATG:GGTCTTCCACGCCTGCATCAA	56	135	157	173	5	7	41	53	15	44	33	50	6	43	59	172	8	85	156	209	63	175	179	270	48	62	113	142	133	86	66	397	193	22	66	68
ACATCGACTGCTGGACAATG:ACCGGATATCTGCTTCCTCAC	49	103	152	160	5	7	19	47	16	41	37	52	4	46	50	184	14	78	152	181	69	140	122	187	41	43	85	102	175	102	110	138	236	82	77	86
ACATCGACTGCTGGACAATG:GGTGATACAACTCGTTCGTAG	56	111	153	149	3	14	37	53	18	42	24	62	5	31	70	196	15	71	124	210	62	133	112	177	39	62	107	115	56	30	93	199	177	38	58	48
ACATCGACTGCTGGACAATG:CTTGGAATTGTTGGACCATGC	47	81	107	156	9	9	32	30	12	35	43	56	6	30	68	173	12	62	112	174	44	106	98	143	36	47	57	77	78	39	53	94	117	45	48	43
ACATCGACTGCTGGACAATG:CTTGATGAAAGCGGCTCTCAG	36	63	99	131	0	7	21	37	5	27	33	40	2	20	40	130	10	33	84	134	41	86	80	139	27	31	59	67	58	22	27	40	134	47	43	52
ACATCGACTGCTGGACAATG:CAAGACTCTCGAAATTATGGA	23	82	102	89	2	6	26	24	8	21	14	42	3	26	36	142	10	54	78	123	36	101	88	109	23	47	68	80	23	45	124	70	175	21	57	53
ACATCGACTGCTGGACAATG:CAGTTGACCAGCCCTAGACTT	77	183	226	230	6	10	55	53	19	67	49	99	3	47	89	172	18	112	219	314	71	189	186	231	47	79	139	142	226	98	151	361	257	86	98	98
ACATCGACTGCTGGACAATG:GGTCTCGACCCAGCTTCAGGA	54	118	164	185	2	4	38	40	17	50	34	61	7	33	60	170	18	73	156	191	56	166	181	254	51	74	131	169	151	63	66	240	175	59	59	87
ACATCGACTGCTGGACAATG:AACCGTCAGCTTCCGGCGTTT	54	92	119	117	2	13	23	38	14	37	36	52	5	35	44	159	10	61	122	173	39	117	107	176	44	41	88	120	59	73	47	38	213	53	50	30
ACATCGACTGCTGGACAATG:TGCTACCTAGACAACGCAGAA	54	106	128	150	5	8	23	47	14	53	40	72	4	33	51	214	13	75	126	188	49	127	129	212	33	66	124	119	96	40	95	188	164	64	63	62
ACATCGACTGCTGGACAATG:ATTTGAGGGAGCAAGGTAAAG	40	97	96	107	2	6	29	38	11	31	18	40	5	21	39	96	7	45	109	150	45	81	91	120	30	37	65	67	52	52	48	51	85	4	35	38
ACATCGACTGCTGGACAATG:CAGATATGTCGAAATGTCAAC	26	65	66	89	3	11	22	14	9	24	12	18	4	18	21	51	5	35	66	95	35	63	79	74	29	26	47	55	4	15	10	77	73	15	24	32
ACATCGACTGCTGGACAATG:CAATTTGTGGCAAAGGATCCC	78	187	189	250	10	14	60	50	22	60	43	75	8	48	83	116	16	103	186	265	66	158	144	228	64	60	140	100	92	77	132	369	228	63	66	84
ACATCGACTGCTGGACAATG:ACCTTACATATTCATCTTGAC	39	74	106	115	3	6	28	36	11	26	31	42	0	27	46	92	4	67	107	178	46	120	93	152	34	42	60	69	70	12	54	70	109	3	31	39
ACATCGACTGCTGGACAATG:GATCGACACTCTAGAGAACCC	78	114	171	180	3	7	51	60	16	31	42	62	9	42	73	199	11	88	146	222	53	140	157	202	53	52	124	115	94	52	91	105	140	23	57	48
ACATCGACTGCTGGACAATG:GCTTGTGAACACTGGGGTCGT	64	117	166	170	3	5	43	45	12	45	47	57	11	46	54	181	10	71	138	219	80	155	218	232	62	66	134	133	54	40	60	181	99	61	47	54
ACATCGACTGCTGGACAATG:ACGGTACAGTAATATCATGAA	59	106	136	153	4	15	43	52	13	41	38	48	8	36	52	193	12	75	120	210	46	119	122	175	32	59	97	108	111	41	46	220	200	72	55	71
ACATCGACTGCTGGACAATG:CCCAGTGCCATGAAGCATACT	12	14	15	15	2	3	4	10	3	5	5	2	3	5	4	12	3	14	15	25	5	10	11	10	7	2	15	7	27	21	14	51	34	35	23	18
ACATCGACTGCTGGACAATG:AGATGGCACTGGCTGCCTGCT	48	138	146	195	6	10	46	39	13	44	39	65	7	29	50	120	5	80	158	234	69	177	166	239	41	50	122	137	161	34	46	208	179	25	53	40
ACATCGACTGCTGGACAATG:GGGTGGCTCCGAGTCATTGTA	39	89	114	108	4	11	28	40	13	32	31	35	2	36	49	169	9	57	101	193	49	112	133	158	46	39	95	118	74	21	32	118	125	6	39	24
ACATCGACTGCTGGACAATG:CGCCTGCCTCCCTCAGCGCTT	52	137	139	191	7	11	33	44	14	46	38	61	8	52	68	190	20	79	161	231	76	162	203	268	39	55	135	163	27	64	37	174	142	26	37	28
ACATCGACTGCTGGACAATG:CAATACCTGCATCTCCTTGTC	65	110	127	142	2	4	39	45	12	46	37	55	6	39	59	113	16	80	133	201	53	128	112	171	40	61	92	94	47	24	33	173	85	32	24	31
ACATCGACTGCTGGACAATG:CCAGCTCCTCTTCGGGCGACA	36	76	83	103	0	9	25	25	11	20	19	25	1	30	39	114	6	36	91	104	38	86	94	144	34	34	61	90	29	43	35	94	90	12	12	27
ACATCGACTGCTGGACAATG:CGGGAGTCTGGCGTGAGGGTG	40	107	144	151	4	3	40	44	19	41	41	44	7	42	90	171	15	77	137	203	67	138	149	246	42	64	135	143	103	24	20	128	97	19	26	29
ACATCGACTGCTGGACAATG:TGGTGTGCAAGGCGGGCATCA	39	94	134	155	4	7	45	49	10	36	39	57	1	55	75	219	9	48	112	190	49	133	175	214	42	65	87	116	0	0	2	74	16	0	4	3
ACATCGACTGCTGGACAATG:TCTTCAAGGTGAGTGAGGGCT	31	59	73	73	6	5	21	23	7	22	18	28	4	25	46	93	7	40	83	120	27	76	67	89	19	23	55	50	33	25	3	1	44	2	17	16
ACATCGACTGCTGGACAATG:CAGCTTCTTCATCATGTCCTC	32	102	106	104	3	4	22	22	10	33	26	47	2	31	36	135	6	53	111	143	41	108	99	163	35	50	82	89	38	42	56	3	39	2	10	8
ACATCGACTGCTGGACAATG:TTTAGGAATTGCTGTTGGGAC	73	145	176	232	3	9	79	55	14	41	55	69	7	66	87	325	11	103	176	246	80	224	182	274	96	82	168	170	35	71	40	328	151	32	38	44
ACATCGACTGCTGGACAATG:GAGAGTAAGTCGCACCAGAAA	37	76	112	118	2	8	29	30	11	26	22	40	6	36	38	92	12	52	83	134	24	75	80	96	26	29	68	59	35	40	7	212	72	13	41	36
ACATCGACTGCTGGACAATG:ACTGATTTTGTTTCATCCACA	23	38	64	52	2	1	15	7	5	15	12	13	2	13	20	52	2	30	48	69	15	35	32	49	20	10	37	23	50	3	15	219	129	4	22	25
ACATCGACTGCTGGACAATG:TGTTTCAAATTGGTCAAGATC	32	80	98	102	0	7	15	17	9	18	12	30	4	13	43	50	9	37	62	69	26	67	55	88	30	25	52	48	104	95	85	309	146	37	49	53
ACATCGACTGCTGGACAATG:TCTCGAACTCCTGCAGTCTCA	38	99	116	148	3	10	26	26	5	25	25	41	9	36	46	132	6	34	93	166	53	114	106	175	53	52	81	104	19	25	17	39	76	14	32	15
ACATCGACTGCTGGACAATG:CTACGCCAAAAAAATCGTAAA	36	95	111	137	3	6	29	22	7	44	30	36	2	30	47	90	14	46	94	147	46	101	81	130	25	29	69	80	50	33	25	74	83	29	45	42
ACATCGACTGCTGGACAATG:TGCAAAAAAATCCATTCAACT	27	57	78	80	0	2	17	17	6	17	22	32	5	26	43	114	2	39	70	91	27	60	70	81	18	28	52	53	142	61	33	175	86	59	39	40
ACATCGACTGCTGGACAATG:AAAAAAAGAGTCGAATGTTTT	12	34	57	52	0	11	19	12	9	17	9	16	3	23	36	78	4	28	49	61	23	50	41	71	17	27	46	45	35	12	24	34	81	7	31	28
CATGAGACCACTGTCTACGT:GATCAATGTCAGCTGCTTTTA	31	79	104	128	6	4	31	23	14	39	36	35	4	34	36	159	14	47	116	155	50	122	99	184	46	50	82	143	55	15	45	301	152	9	49	55
CATGAGACCACTGTCTACGT:CTTTCCGCTCTCTTGCAATCA	31	56	85	80	3	6	22	32	5	17	27	28	1	30	42	107	9	33	81	128	28	85	93	117	24	35	82	56	67	74	57	226	98	28	38	32
CATGAGACCACTGTCTACGT:GAAATGTGCTACACTGGACAC	55	115	159	123	2	8	33	50	17	45	47	47	3	41	67	199	5	71	150	206	60	151	149	195	41	46	116	135	17	41	104	134	138	27	45	42
CATGAGACCACTGTCTACGT:TTAGTGACCTGCTTATGTGCC	13963	15807	12784	9930	3564	2914	5405	5187	2075	3396	2153	2406	4003	11878	15826	12105	11303	15047	14079	15779	6169	7916	6036	6989	5390	5470	7596	4845	26130	10678	19709	59066	31424	14880	11328	12645
CATGAGACCACTGTCTACGT:CGCTGGTGATGTCAGCACAGT	64	132	171	172	4	9	40	45	13	67	43	65	5	41	62	190	14	81	162	222	72	150	189	239	58	67	143	133	146	29	125	181	135	62	52	54
CATGAGACCACTGTCTACGT:TCCCGTGGAATGAAATCCGAA	32	89	88	142	3	3	13	21	8	23	33	31	4	27	27	114	6	50	108	137	31	70	105	121	32	25	72	72	79	32	45	167	69	62	20	40
CATGAGACCACTGTCTACGT:GGGGAGTCCGGGAAGCACCAA	34	92	98	134	3	4	25	23	4	40	37	40	0	28	41	173	13	61	107	172	43	110	130	146	21	39	87	86	36	5	51	109	125	26	35	26
CATGAGACCACTGTCTACGT:GACCAATCAGTGGTCGCCCTG	37	65	110	113	2	1	12	51	7	34	24	58	2	34	59	162	9	52	96	130	44	103	109	150	43	42	82	89	120	20	40	133	148	27	27	32
CATGAGACCACTGTCTACGT:TTCGATTCTAGGTGGTGGCTT	33	75	111	82	3	4	23	37	10	32	14	35	3	34	42	145	12	42	73	133	44	99	100	134	38	46	70	94	55	45	79	112	172	46	53	59
CATGAGACCACTGTCTACGT:GAGATGTAGTTTCAAGAAACC	51	101	105	140	4	8	21	32	9	30	24	35	9	28	44	93	4	55	111	140	47	102	128	138	40	44	105	90	52	28	38	53	168	44	60	55
CATGAGACCACTGTCTACGT:TCTGAGTCTAATGCTACCAGC	47	84	99	109	2	8	26	27	5	28	37	30	2	27	36	164	5	47	78	148	40	104	108	144	23	28	76	102	44	36	51	135	118	18	51	47
CATGAGACCACTGTCTACGT:CATCATCGTCAGTGACTTCCA	23	47	80	74	2	5	22	22	5	19	19	20	1	20	43	123	4	41	69	115	27	76	87	89	23	32	67	64	19	12	17	17	107	13	22	17
CATGAGACCACTGTCTACGT:CGACATGCCCAGCCCTATTCT	68	144	170	179	6	10	41	63	19	47	45	68	4	44	57	279	12	80	180	235	66	167	160	263	53	73	115	148	81	40	57	414	154	43	54	57
CATGAGACCACTGTCTACGT:GAAGTTAACTTCCACGCTTTT	53	96	155	151	7	8	44	62	24	33	34	48	6	35	73	227	19	81	158	227	67	117	149	205	50	50	111	120	84	63	109	411	179	64	48	63
CATGAGACCACTGTCTACGT:CGGTTTCTAAGCCAATTTTTC	30	115	111	161	2	6	34	38	10	46	42	57	3	42	65	217	7	72	126	172	63	116	129	160	40	50	85	87	37	26	48	135	117	29	36	46
CATGAGACCACTGTCTACGT:GACTTGTCCGCGCCAGGAGGA	57	106	174	189	3	9	28	50	12	25	25	45	5	25	39	157	7	61	139	223	74	177	175	239	46	81	133	164	169	37	47	413	245	57	72	58
CATGAGACCACTGTCTACGT:TAATAGTGGGCTCCTTAGCAC	48	96	113	133	2	11	26	25	11	25	34	48	3	35	38	185	12	59	96	133	65	100	107	135	35	44	86	87	30	29	86	178	172	34	53	42
CATGAGACCACTGTCTACGT:GACTTGCAGACGAACTCCAAG	31	71	95	118	1	10	21	29	12	30	22	40	2	23	54	90	6	38	106	135	31	95	104	112	32	46	91	75	73	7	69	215	133	25	44	40
CATGAGACCACTGTCTACGT:ACTGTTTCACGTTGTCCCCCA	34	67	126	130	4	7	30	38	12	39	28	37	2	21	35	158	6	57	81	136	36	96	132	174	42	47	98	110	32	50	33	210	53	49	28	27
CATGAGACCACTGTCTACGT:GGGTCAGCGCAGAAGTCTAGT	22	58	63	75	3	4	20	23	10	14	18	25	4	22	32	124	9	45	65	107	38	76	72	122	28	25	49	78	19	39	25	148	32	26	27	21
CATGAGACCACTGTCTACGT:GACAAGATCGCGGAAATCAAG	49	103	133	163	8	10	39	43	14	38	36	44	6	32	62	188	7	73	130	176	45	119	151	197	49	46	109	134	87	34	48	145	129	33	28	47
CATGAGACCACTGTCTACGT:GCATGACATGAACTGGTACAG	45	80	139	145	4	12	41	36	11	40	42	41	3	30	77	120	7	71	148	176	50	168	137	213	48	47	112	107	50	27	49	107	147	23	38	28
CATGAGACCACTGTCTACGT:GGTCTTCCACGCCTGCATCAA	68	121	181	168	5	6	47	61	10	51	49	65	2	42	63	229	10	75	163	203	79	189	199	291	58	64	157	178	53	65	99	148	211	37	60	64
CATGAGACCACTGTCTACGT:ACCGGATATCTGCTTCCTCAC	53	108	146	145	1	3	36	40	11	45	36	53	6	28	54	153	5	70	145	227	49	118	178	176	53	60	92	118	69	114	26	58	150	41	38	38
CATGAGACCACTGTCTACGT:GGTGATACAACTCGTTCGTAG	54	97	165	181	5	11	47	51	17	54	42	68	10	50	79	275	17	78	152	217	62	143	173	213	43	56	143	147	90	72	34	400	133	34	57	49
CATGAGACCACTGTCTACGT:CTTGGAATTGTTGGACCATGC	41	103	118	129	3	11	26	30	10	35	32	54	9	32	50	184	9	58	135	181	45	101	125	145	30	47	100	115	50	12	50	207	79	45	44	30
CATGAGACCACTGTCTACGT:CTTGATGAAAGCGGCTCTCAG	27	95	106	94	1	6	26	28	9	32	23	39	8	29	43	160	7	50	105	151	43	79	97	147	40	31	74	90	118	46	37	262	172	23	33	32
CATGAGACCACTGTCTACGT:CAAGACTCTCGAAATTATGGA	44	73	99	104	4	2	31	30	11	31	30	39	5	32	44	162	15	46	108	138	34	93	104	131	27	37	81	90	96	37	62	234	96	57	42	54
CATGAGACCACTGTCTACGT:CAGTTGACCAGCCCTAGACTT	81	142	218	233	3	7	47	51	33	55	59	100	3	53	91	167	13	119	207	323	94	186	197	239	58	59	140	147	151	25	102	415	262	33	87	67
CATGAGACCACTGTCTACGT:GGTCTCGACCCAGCTTCAGGA	63	131	150	199	7	7	39	69	13	42	40	60	12	32	57	205	10	73	175	216	65	193	203	287	55	92	145	157	128	35	119	208	200	37	54	57
CATGAGACCACTGTCTACGT:AACCGTCAGCTTCCGGCGTTT	50	109	140	141	5	4	38	39	11	36	33	65	5	36	55	192	9	71	128	213	61	110	129	167	37	49	86	88	74	61	62	249	177	97	62	48
CATGAGACCACTGTCTACGT:TGCTACCTAGACAACGCAGAA	63	118	147	166	1	10	42	54	15	54	43	49	9	26	66	219	12	74	135	207	51	143	161	211	51	66	111	140	49	56	65	139	239	86	44	48
CATGAGACCACTGTCTACGT:ATTTGAGGGAGCAAGGTAAAG	33	82	106	105	7	8	37	30	5	22	31	30	5	26	43	104	6	56	97	151	40	72	106	172	35	40	90	69	52	30	38	235	137	25	33	49
CATGAGACCACTGTCTACGT:CAGATATGTCGAAATGTCAAC	20	57	66	86	3	5	25	28	9	22	15	22	5	16	43	70	1	41	74	104	27	69	74	90	19	26	64	45	49	15	22	121	62	37	46	46
CATGAGACCACTGTCTACGT:CAATTTGTGGCAAAGGATCCC	82	176	235	260	6	11	48	50	20	73	55	57	0	20	90	170	8	98	230	331	89	153	176	238	57	57	168	115	138	43	71	599	155	52	76	68
CATGAGACCACTGTCTACGT:ACCTTACATATTCATCTTGAC	52	106	125	126	7	15	29	26	11	33	39	54	4	34	46	118	11	63	126	170	54	103	78	137	49	50	108	95	100	31	165	135	134	47	58	56
CATGAGACCACTGTCTACGT:GATCGACACTCTAGAGAACCC	57	136	171	169	3	8	39	60	20	49	28	57	3	55	80	259	16	100	173	251	85	179	195	261	58	76	131	148	208	46	112	121	245	51	63	55
CATGAGACCACTGTCTACGT:GCTTGTGAACACTGGGGTCGT	58	131	191	209	3	11	55	39	13	47	43	62	7	46	54	217	11	73	156	233	81	199	228	294	65	61	131	168	97	64	105	229	97	25	50	42
CATGAGACCACTGTCTACGT:ACGGTACAGTAATATCATGAA	36	121	137	161	5	9	41	54	13	30	37	62	9	34	57	239	12	67	129	197	55	142	140	168	33	42	80	108	111	103	39	317	239	54	48	58
CATGAGACCACTGTCTACGT:CCCAGTGCCATGAAGCATACT	4	14	10	11	5	2	5	3	2	2	2	4	2	11	13	18	3	9	12	14	4	11	13	13	1	6	10	4	18	14	22	86	28	4	20	24
CATGAGACCACTGTCTACGT:AGATGGCACTGGCTGCCTGCT	61	178	170	206	6	7	50	70	25	55	41	78	5	27	81	126	11	108	198	256	81	180	226	274	58	75	150	160	123	44	50	235	151	47	46	44
CATGAGACCACTGTCTACGT:GGGTGGCTCCGAGTCATTGTA	46	96	126	146	3	8	44	43	8	40	29	45	5	29	48	191	14	76	131	179	57	116	149	210	36	60	86	127	47	27	24	72	77	47	30	29
CATGAGACCACTGTCTACGT:CGCCTGCCTCCCTCAGCGCTT	49	133	174	196	7	12	47	49	8	53	46	89	3	30	63	274	14	81	171	225	78	149	200	307	54	52	135	164	34	8	42	70	34	25	27	16
CATGAGACCACTGTCTACGT:CAATACCTGCATCTCCTTGTC	46	122	147	161	7	8	35	52	19	43	34	58	3	25	53	129	14	78	173	244	61	144	135	220	49	53	101	119	16	20	25	118	129	16	36	40
CATGAGACCACTGTCTACGT:CCAGCTCCTCTTCGGGCGACA	24	60	91	109	3	14	23	35	7	25	19	43	4	21	25	100	7	44	74	121	36	95	109	138	26	32	59	80	9	23	5	45	40	27	8	10
CATGAGACCACTGTCTACGT:CGGGAGTCTGGCGTGAGGGTG	55	110	152	188	3	11	35	59	14	50	35	63	1	35	81	203	10	75	157	248	70	188	200	272	61	71	148	151	61	5	37	2	102	0	19	24
CATGAGACCACTGTCTACGT:TGGTGTGCAAGGCGGGCATCA	41	115	156	177	3	12	35	62	13	51	35	61	4	45	61	318	4	75	153	211	69	167	218	255	65	66	132	165	0	1	2	0	9	0	9	15
CATGAGACCACTGTCTACGT:TCTTCAAGGTGAGTGAGGGCT	25	58	85	79	5	6	17	29	11	17	21	29	2	26	45	112	13	35	78	110	37	80	70	88	36	37	61	40	1	4	1	0	33	4	16	15
CATGAGACCACTGTCTACGT:CAGCTTCTTCATCATGTCCTC	34	94	120	139	3	9	36	41	15	28	27	43	6	29	50	167	7	80	119	191	41	131	142	180	27	49	88	105	26	14	35	23	52	6	18	25
CATGAGACCACTGTCTACGT:TTTAGGAATTGCTGTTGGGAC	72	205	255	254	9	12	70	80	14	54	45	92	10	71	101	389	18	92	238	307	105	236	255	319	71	90	189	177	136	23	27	68	121	66	42	47
CATGAGACCACTGTCTACGT:GAGAGTAAGTCGCACCAGAAA	33	94	112	140	6	6	28	29	8	37	28	43	3	37	48	113	6	56	102	155	44	87	103	117	37	28	64	81	22	18	59	65	167	50	46	29
CATGAGACCACTGTCTACGT:ACTGATTTTGTTTCATCCACA	22	42	47	57	4	7	13	19	6	14	14	18	4	16	20	58	6	28	52	88	20	35	49	37	12	21	30	28	30	1	56	189	68	1	19	25
CATGAGACCACTGTCTACGT:TGTTTCAAATTGGTCAAGATC	27	74	90	90	3	2	20	12	7	21	16	28	2	10	17	62	5	33	52	80	46	78	74	97	34	51	59	59	122	32	32	131	120	46	28	41
CATGAGACCACTGTCTACGT:TCTCGAACTCCTGCAGTCTCA	43	85	128	133	3	4	29	37	10	36	29	45	4	28	63	147	6	59	109	162	46	136	137	170	38	51	103	109	51	13	42	87	14	31	19	37
CATGAGACCACTGTCTACGT:CTACGCCAAAAAAATCGTAAA	42	93	143	124	2	5	34	32	6	33	35	36	7	29	42	116	11	56	119	160	50	105	90	133	21	32	88	63	78	23	53	226	120	15	27	57
CATGAGACCACTGTCTACGT:TGCAAAAAAATCCATTCAACT	36	56	82	109	3	11	17	31	8	26	24	30	3	24	47	119	9	45	77	122	31	64	70	90	29	38	51	71	73	28	108	143	104	16	31	38
CATGAGACCACTGTCTACGT:AAAAAAAGAGTCGAATGTTTT	26	42	45	60	2	4	16	19	3	16	12	14	3	19	35	82	3	28	50	55	15	40	41	65	7	23	41	52	8	12	12	97	35	8	15	17
TCAGTAACTCCTCAAGTGTG:GATCAATGTCAGCTGCTTTTA	35	90	112	122	2	5	25	24	7	27	29	35	3	26	39	116	5	57	108	160	28	67	85	111	14	37	60	70	95	38	69	401	221	64	82	58
TCAGTAACTCCTCAAGTGTG:CTTTCCGCTCTCTTGCAATCA	23	33	80	85	2	3	14	23	5	19	10	24	3	21	34	71	8	36	75	97	32	55	62	92	20	27	54	56	94	59	51	58	109	10	38	56
TCAGTAACTCCTCAAGTGTG:GAAATGTGCTACACTGGACAC	51	118	136	152	3	3	27	39	18	43	50	42	4	39	51	132	2	83	145	198	38	110	117	164	40	37	107	98	124	39	46	341	202	72	70	83
TCAGTAACTCCTCAAGTGTG:TTAGTGACCTGCTTATGTGCC	65	121	161	179	6	6	36	33	16	46	42	46	7	35	72	184	15	103	152	235	61	156	132	214	37	61	113	129	90	41	59	147	116	50	63	58
TCAGTAACTCCTCAAGTGTG:CGCTGGTGATGTCAGCACAGT	13342	14621	11937	8842	3042	2715	5042	4925	1818	2873	1864	2117	2612	9024	12978	7543	11208	13483	11617	13736	5252	6321	4792	6090	4523	5142	6640	3975	43743	18847	33366	88993	44755	20141	18994	20343
TCAGTAACTCCTCAAGTGTG:TCCCGTGGAATGAAATCCGAA	26	76	78	103	1	6	15	22	6	26	22	22	0	12	32	59	7	30	89	131	29	82	56	94	16	34	48	46	60	27	45	164	189	18	67	60
TCAGTAACTCCTCAAGTGTG:GGGGAGTCCGGGAAGCACCAA	43	73	84	123	3	6	16	22	5	34	30	31	7	27	35	104	7	51	106	141	34	80	93	124	23	31	77	71	62	62	76	67	164	13	47	48
TCAGTAACTCCTCAAGTGTG:GACCAATCAGTGGTCGCCCTG	26	64	88	89	2	3	21	23	8	21	21	40	3	28	31	97	8	38	83	102	31	74	76	114	30	19	67	62	34	41	57	108	133	14	36	59
TCAGTAACTCCTCAAGTGTG:TTCGATTCTAGGTGGTGGCTT	24	57	80	87	1	2	16	26	14	16	27	21	1	20	33	104	6	34	79	107	42	90	65	110	25	35	71	67	54	14	78	89	112	22	39	42
TCAGTAACTCCTCAAGTGTG:GAGATGTAGTTTCAAGAAACC	42	90	114	122	4	8	20	29	5	26	26	28	5	33	48	55	9	48	76	130	48	95	75	112	30	34	58	56	229	47	93	244	187	37	76	85
TCAGTAACTCCTCAAGTGTG:TCTGAGTCTAATGCTACCAGC	26	62	93	90	3	5	18	24	4	26	12	38	4	20	47	122	7	49	91	120	32	78	60	98	22	35	59	55	142	23	62	14	143	39	30	52
TCAGTAACTCCTCAAGTGTG:CATCATCGTCAGTGACTTCCA	20	49	73	67	0	2	17	32	4	16	17	25	2	20	26	59	5	34	54	99	17	52	46	77	21	19	53	52	68	17	18	108	80	22	40	27
TCAGTAACTCCTCAAGTGTG:CGACATGCCCAGCCCTATTCT	60	128	164	168	6	10	46	51	9	43	42	53	4	40	71	196	8	90	164	213	66	140	133	205	47	65	106	110	82	29	64	197	150	25	96	74
TCAGTAACTCCTCAAGTGTG:GAAGTTAACTTCCACGCTTTT	35	102	125	151	4	5	41	30	16	34	27	48	3	32	56	146	13	78	130	184	44	100	83	143	48	48	92	92	171	41	70	341	208	36	91	73
TCAGTAACTCCTCAAGTGTG:CGGTTTCTAAGCCAATTTTTC	42	105	115	159	2	4	23	40	18	35	17	31	5	31	60	145	14	66	137	159	36	112	94	127	40	36	78	62	130	41	102	297	215	42	84	70
TCAGTAACTCCTCAAGTGTG:GACTTGTCCGCGCCAGGAGGA	65	134	152	149	2	6	17	37	10	38	31	29	2	24	48	81	12	74	107	175	61	164	129	218	54	57	127	119	200	46	131	282	286	86	120	105
TCAGTAACTCCTCAAGTGTG:TAATAGTGGGCTCCTTAGCAC	44	92	100	92	4	4	19	21	19	8	17	21	3	19	38	93	9	47	69	119	16	78	64	101	29	33	60	60	74	34	41	106	152	18	53	66
TCAGTAACTCCTCAAGTGTG:GACTTGCAGACGAACTCCAAG	43	74	104	104	4	5	27	32	16	28	16	30	4	21	42	48	5	46	84	130	19	91	75	113	22	25	60	66	126	55	55	35	160	46	64	63
TCAGTAACTCCTCAAGTGTG:ACTGTTTCACGTTGTCCCCCA	35	82	112	99	3	7	20	30	6	29	34	30	1	26	31	107	8	55	97	132	40	103	70	128	25	32	56	72	31	48	11	92	143	13	27	39
TCAGTAACTCCTCAAGTGTG:GGGTCAGCGCAGAAGTCTAGT	19	50	53	65	0	3	13	19	2	14	15	23	3	20	25	72	13	27	60	83	21	66	67	75	20	19	47	58	42	38	45	85	84	89	30	29
TCAGTAACTCCTCAAGTGTG:GACAAGATCGCGGAAATCAAG	43	94	121	131	2	10	32	29	11	29	31	39	2	26	64	118	12	41	109	149	33	96	111	142	26	43	85	71	136	34	71	263	147	37	85	63
TCAGTAACTCCTCAAGTGTG:GCATGACATGAACTGGTACAG	40	101	156	138	1	10	29	33	15	43	34	41	2	23	49	70	8	62	146	182	46	126	102	156	39	34	104	94	151	67	72	341	184	40	60	66
TCAGTAACTCCTCAAGTGTG:GGTCTTCCACGCCTGCATCAA	48	121	155	161	4	13	44	38	18	52	43	56	1	25	67	142	15	53	129	193	57	152	144	226	42	65	105	113	172	25	139	114	220	65	100	80
TCAGTAACTCCTCAAGTGTG:ACCGGATATCTGCTTCCTCAC	54	104	126	137	5	4	21	32	11	40	33	41	2	41	57	98	9	71	129	151	49	124	84	168	27	33	88	65	96	72	59	369	174	34	42	50
TCAGTAACTCCTCAAGTGTG:GGTGATACAACTCGTTCGTAG	66	116	136	148	3	6	29	43	20	31	34	44	4	46	62	167	12	71	143	173	41	116	130	186	36	65	112	98	99	62	59	245	177	29	58	64
TCAGTAACTCCTCAAGTGTG:CTTGGAATTGTTGGACCATGC	40	73	91	117	1	6	23	33	14	37	28	49	0	30	51	117	15	52	114	173	42	80	83	128	23	37	69	73	96	53	76	60	152	46	53	60
TCAGTAACTCCTCAAGTGTG:CTTGATGAAAGCGGCTCTCAG	30	90	94	109	1	1	31	27	8	28	26	38	4	27	31	105	7	45	99	140	44	66	62	120	21	35	61	66	105	26	32	63	106	31	51	44
TCAGTAACTCCTCAAGTGTG:CAAGACTCTCGAAATTATGGA	34	75	83	113	3	3	19	31	5	22	32	40	5	18	39	93	5	60	93	150	32	80	73	89	42	34	56	76	112	43	58	73	187	33	61	72
TCAGTAACTCCTCAAGTGTG:CAGTTGACCAGCCCTAGACTT	78	126	203	220	13	11	38	61	21	52	44	68	3	38	60	114	21	86	189	253	73	132	107	232	37	60	117	110	109	61	69	318	226	40	104	115
TCAGTAACTCCTCAAGTGTG:GGTCTCGACCCAGCTTCAGGA	44	105	145	185	3	6	31	43	11	39	22	51	3	22	56	136	11	69	144	195	59	142	152	225	42	62	135	137	120	41	135	254	247	71	98	99
TCAGTAACTCCTCAAGTGTG:AACCGTCAGCTTCCGGCGTTT	41	75	105	99	2	4	19	19	15	44	28	40	5	25	41	105	10	55	90	157	31	86	76	140	36	36	60	67	113	52	103	248	179	41	38	50
TCAGTAACTCCTCAAGTGTG:TGCTACCTAGACAACGCAGAA	51	126	121	155	3	7	41	49	13	42	36	58	3	31	64	162	8	82	131	197	43	114	87	163	50	55	104	101	54	101	94	412	183	25	54	87
TCAGTAACTCCTCAAGTGTG:ATTTGAGGGAGCAAGGTAAAG	31	70	112	124	4	10	24	29	14	33	33	33	3	17	43	66	8	43	106	149	31	75	72	102	25	31	57	59	79	24	49	96	150	53	56	47
TCAGTAACTCCTCAAGTGTG:CAGATATGTCGAAATGTCAAC	21	53	52	73	3	2	15	30	6	25	9	21	1	11	34	45	10	37	50	85	32	60	52	75	19	18	39	39	79	44	11	181	122	57	36	31
TCAGTAACTCCTCAAGTGTG:CAATTTGTGGCAAAGGATCCC	70	163	211	205	8	9	41	57	20	52	53	64	3	26	80	111	10	94	184	269	61	132	125	175	43	63	126	93	134	77	158	367	194	74	96	115
TCAGTAACTCCTCAAGTGTG:ACCTTACATATTCATCTTGAC	49	102	123	129	5	9	22	35	14	32	26	30	1	19	38	64	13	52	104	133	37	86	70	105	40	30	76	85	52	31	75	191	200	37	54	77
TCAGTAACTCCTCAAGTGTG:GATCGACACTCTAGAGAACCC	57	108	148	162	2	5	32	31	23	43	37	42	6	45	76	159	12	81	130	240	48	121	125	167	46	48	101	101	95	55	97	284	190	63	71	88
TCAGTAACTCCTCAAGTGTG:GCTTGTGAACACTGGGGTCGT	71	141	184	180	0	1	32	47	16	34	50	55	8	50	55	121	8	89	146	206	74	149	162	245	58	59	120	121	134	84	87	255	176	10	65	69
TCAGTAACTCCTCAAGTGTG:ACGGTACAGTAATATCATGAA	45	83	120	127	1	10	28	49	8	24	31	52	3	31	62	157	16	64	97	170	56	95	95	137	33	53	85	81	82	38	99	105	169	51	70	66
TCAGTAACTCCTCAAGTGTG:CCCAGTGCCATGAAGCATACT	12	16	14	10	4	3	4	5	2	3	5	3	1	5	6	9	10	11	17	25	6	15	7	12	4	10	5	9	28	22	10	90	44	4	13	21
TCAGTAACTCCTCAAGTGTG:AGATGGCACTGGCTGCCTGCT	60	134	154	179	3	8	31	41	14	37	32	52	0	17	60	70	7	67	132	216	60	124	144	197	29	58	134	102	56	53	101	272	185	38	45	60
TCAGTAACTCCTCAAGTGTG:GGGTGGCTCCGAGTCATTGTA	37	108	91	90	3	6	35	43	10	30	26	52	3	18	43	127	17	57	110	180	52	83	79	128	35	45	76	86	78	38	87	235	172	83	53	47
TCAGTAACTCCTCAAGTGTG:CGCCTGCCTCCCTCAGCGCTT	64	116	171	188	7	6	35	45	13	51	40	70	1	35	70	160	14	82	151	220	78	160	182	245	58	67	118	105	68	8	48	61	58	13	32	34
TCAGTAACTCCTCAAGTGTG:CAATACCTGCATCTCCTTGTC	56	100	135	151	8	12	31	39	12	53	29	55	9	27	52	84	17	73	129	213	52	103	95	157	29	33	99	104	54	32	5	175	106	11	33	40
TCAGTAACTCCTCAAGTGTG:CCAGCTCCTCTTCGGGCGACA	44	70	87	97	2	5	23	25	1	26	18	35	7	14	53	58	4	33	58	103	35	81	67	127	22	39	62	49	61	28	60	84	102	25	30	36
TCAGTAACTCCTCAAGTGTG:CGGGAGTCTGGCGTGAGGGTG	48	126	119	169	5	5	36	37	10	48	30	53	2	31	81	125	6	80	125	181	53	130	131	203	33	55	129	126	41	31	72	67	100	31	29	32
TCAGTAACTCCTCAAGTGTG:TGGTGTGCAAGGCGGGCATCA	47	111	138	161	5	11	41	42	6	45	23	58	4	45	52	158	9	63	130	159	49	139	135	164	27	42	86	117	4	1	6	7	13	0	17	2
TCAGTAACTCCTCAAGTGTG:TCTTCAAGGTGAGTGAGGGCT	33	42	72	71	1	7	18	21	9	16	21	21	1	28	38	65	7	44	67	107	24	47	35	59	16	21	54	40	9	5	10	34	22	1	11	7
TCAGTAACTCCTCAAGTGTG:CAGCTTCTTCATCATGTCCTC	36	101	117	122	1	10	31	31	11	24	17	38	6	33	38	128	11	65	117	161	51	101	89	135	28	45	80	78	36	12	31	1	63	54	18	24
TCAGTAACTCCTCAAGTGTG:TTTAGGAATTGCTGTTGGGAC	73	159	206	249	3	13	52	59	21	55	47	86	5	57	87	209	13	95	166	210	80	169	184	238	60	86	162	138	84	41	75	484	174	31	54	82
TCAGTAACTCCTCAAGTGTG:GAGAGTAAGTCGCACCAGAAA	36	74	95	120	1	0	28	20	9	26	18	21	4	15	33	80	6	53	91	125	28	69	69	69	24	24	54	55	67	23	59	175	148	46	46	45
TCAGTAACTCCTCAAGTGTG:ACTGATTTTGTTTCATCCACA	12	34	55	47	2	2	4	8	5	11	9	15	0	8	21	37	3	20	46	64	17	26	28	26	8	13	18	17	20	6	23	31	100	11	42	32
TCAGTAACTCCTCAAGTGTG:TGTTTCAAATTGGTCAAGATC	29	67	79	72	2	2	8	5	9	20	17	23	3	13	26	40	5	20	45	49	23	65	58	55	25	34	58	40	86	46	40	198	179	62	49	56
TCAGTAACTCCTCAAGTGTG:TCTCGAACTCCTGCAGTCTCA	27	96	99	127	2	3	29	25	7	36	22	31	3	32	50	106	8	49	105	163	38	99	95	158	41	47	79	99	65	12	99	208	72	45	32	37
TCAGTAACTCCTCAAGTGTG:CTACGCCAAAAAAATCGTAAA	37	69	119	121	2	3	14	28	8	23	23	38	0	19	39	83	7	52	97	130	29	66	63	91	18	30	67	61	162	39	44	78	160	61	96	51
TCAGTAACTCCTCAAGTGTG:TGCAAAAAAATCCATTCAACT	34	38	88	86	2	2	17	19	6	25	25	32	4	20	45	97	4	52	75	104	25	40	45	63	19	19	61	46	136	36	35	283	115	18	34	59
TCAGTAACTCCTCAAGTGTG:AAAAAAAGAGTCGAATGTTTT	23	42	56	52	1	2	21	11	4	10	14	13	1	11	28	54	9	22	51	60	17	41	40	50	14	10	40	27	26	16	42	72	76	12	25	21
CCAGGCTTCCCGATCCACAG:GATCAATGTCAGCTGCTTTTA	22	49	59	64	2	3	9	16	2	19	22	20	1	6	17	59	4	35	59	73	12	55	47	81	22	21	39	36	25	3	16	39	45	25	11	15
CCAGGCTTCCCGATCCACAG:CTTTCCGCTCTCTTGCAATCA	22	49	49	49	5	2	8	8	2	13	13	14	1	11	17	43	1	22	51	60	21	40	41	88	9	15	39	40	23	11	21	123	19	2	14	5
CCAGGCTTCCCGATCCACAG:GAAATGTGCTACACTGGACAC	41	67	92	83	1	5	25	18	6	27	19	27	2	15	24	67	10	34	76	118	31	77	97	110	28	32	44	53	30	24	30	3	60	6	28	25
CCAGGCTTCCCGATCCACAG:TTAGTGACCTGCTTATGTGCC	35	77	119	108	1	7	14	34	9	26	33	36	3	17	28	98	7	53	118	134	37	93	98	126	24	38	84	83	14	1	6	26	22	1	10	10
CCAGGCTTCCCGATCCACAG:CGCTGGTGATGTCAGCACAGT	44	86	98	114	5	5	17	34	9	24	12	33	1	19	27	79	9	44	79	123	34	91	96	126	27	36	58	57	19	2	25	19	31	12	16	27
CCAGGCTTCCCGATCCACAG:TCCCGTGGAATGAAATCCGAA	7583	8613	7005	5442	1638	1391	2477	2462	1034	1627	1124	1209	1094	4396	6437	3958	5624	7377	6998	7897	3087	3903	3106	3451	2508	2765	3691	2338	9842	5531	7801	23726	11896	4020	4527	5036
CCAGGCTTCCCGATCCACAG:GGGGAGTCCGGGAAGCACCAA	28	52	63	72	3	4	8	13	7	20	21	30	1	19	24	55	8	35	53	91	34	67	58	73	16	20	42	46	17	3	21	90	7	19	11	10
CCAGGCTTCCCGATCCACAG:GACCAATCAGTGGTCGCCCTG	29	37	51	54	1	2	11	14	2	13	12	16	2	11	19	70	2	27	45	87	25	53	42	82	14	16	42	41	14	14	11	4	35	2	10	5
CCAGGCTTCCCGATCCACAG:TTCGATTCTAGGTGGTGGCTT	14	52	64	61	2	2	15	6	7	13	14	20	2	22	18	60	7	30	53	70	18	59	45	70	14	30	41	47	15	15	36	44	21	9	15	14
CCAGGCTTCCCGATCCACAG:GAGATGTAGTTTCAAGAAACC	32	48	84	69	0	5	15	13	6	7	4	19	4	20	24	29	4	18	71	71	32	61	56	98	28	23	52	32	35	18	27	96	24	8	21	13
CCAGGCTTCCCGATCCACAG:TCTGAGTCTAATGCTACCAGC	25	59	52	58	2	8	16	20	3	17	17	20	1	13	26	56	15	26	54	78	29	61	47	85	15	17	48	34	10	31	34	45	45	21	13	16
CCAGGCTTCCCGATCCACAG:CATCATCGTCAGTGACTTCCA	15	34	38	57	1	2	7	9	4	18	15	17	2	8	13	38	3	24	44	67	18	38	39	63	18	14	22	40	0	2	2	1	17	5	16	9
CCAGGCTTCCCGATCCACAG:CGACATGCCCAGCCCTATTCT	33	80	96	107	3	7	23	25	15	26	20	25	3	21	37	104	10	59	108	119	31	78	82	127	24	29	73	62	40	12	27	20	45	16	19	17
CCAGGCTTCCCGATCCACAG:GAAGTTAACTTCCACGCTTTT	30	58	84	94	2	3	15	19	12	25	16	27	3	16	28	96	16	38	81	113	31	70	70	99	22	26	73	70	54	35	56	146	87	21	24	8
CCAGGCTTCCCGATCCACAG:CGGTTTCTAAGCCAATTTTTC	22	69	85	84	2	7	12	19	8	16	11	23	1	23	20	88	11	37	74	113	27	71	55	79	16	24	63	40	36	7	12	1	27	0	8	22
CCAGGCTTCCCGATCCACAG:GACTTGTCCGCGCCAGGAGGA	44	68	95	115	4	4	11	16	6	16	16	20	2	14	19	57	7	43	72	90	36	92	94	153	31	35	72	94	42	12	10	148	69	11	23	18
CCAGGCTTCCCGATCCACAG:TAATAGTGGGCTCCTTAGCAC	30	45	63	64	1	3	19	9	9	15	11	16	1	15	23	57	6	29	51	73	24	63	57	74	27	22	29	31	61	1	22	185	31	24	12	18
CCAGGCTTCCCGATCCACAG:GACTTGCAGACGAACTCCAAG	22	42	59	70	3	2	15	11	5	10	12	25	1	14	17	37	6	33	56	67	19	46	47	72	13	24	37	36	12	11	5	87	61	34	37	25
CCAGGCTTCCCGATCCACAG:ACTGTTTCACGTTGTCCCCCA	23	52	57	62	1	0	15	22	5	14	13	26	1	11	14	60	1	23	73	73	19	67	59	84	13	13	42	59	10	34	14	1	24	3	17	8
CCAGGCTTCCCGATCCACAG:GGGTCAGCGCAGAAGTCTAGT	24	36	39	40	1	2	5	10	3	18	11	13	0	8	12	42	5	17	40	55	24	36	44	59	9	13	19	24	0	0	1	0	6	4	4	9
CCAGGCTTCCCGATCCACAG:GACAAGATCGCGGAAATCAAG	27	57	103	84	1	3	14	18	6	26	23	26	3	19	29	80	5	35	61	77	32	78	70	108	19	31	53	54	13	10	10	23	60	15	11	5
CCAGGCTTCCCGATCCACAG:GCATGACATGAACTGGTACAG	29	89	85	99	1	7	25	27	9	22	16	24	1	13	36	45	11	44	76	118	35	70	93	112	29	28	61	62	25	29	33	7	49	23	23	19
CCAGGCTTCCCGATCCACAG:GGTCTTCCACGCCTGCATCAA	42	73	115	127	0	1	19	29	7	20	31	32	2	16	39	88	10	45	99	142	49	127	134	158	27	35	72	97	39	14	16	7	62	2	12	16
CCAGGCTTCCCGATCCACAG:ACCGGATATCTGCTTCCTCAC	29	62	87	91	1	6	14	15	7	30	22	29	3	14	33	63	5	37	78	106	31	80	77	96	27	27	41	54	44	10	43	113	56	13	15	14
CCAGGCTTCCCGATCCACAG:GGTGATACAACTCGTTCGTAG	33	68	92	89	1	6	18	24	8	24	20	30	0	15	26	104	6	40	75	113	32	92	75	131	27	29	60	55	12	3	2	77	36	0	12	18
CCAGGCTTCCCGATCCACAG:CTTGGAATTGTTGGACCATGC	28	54	64	91	3	6	18	18	4	15	14	27	3	17	25	63	16	33	68	80	25	63	63	73	26	14	45	43	8	2	20	96	51	26	19	22
CCAGGCTTCCCGATCCACAG:CTTGATGAAAGCGGCTCTCAG	30	51	72	70	3	0	14	10	5	14	13	18	1	12	21	52	4	26	44	87	28	64	64	85	26	23	49	33	20	10	34	3	22	0	22	11
CCAGGCTTCCCGATCCACAG:CAAGACTCTCGAAATTATGGA	27	37	64	79	2	2	9	25	8	22	12	20	6	16	21	50	3	18	49	79	14	52	54	67	21	20	34	45	23	19	26	135	29	12	23	20
CCAGGCTTCCCGATCCACAG:CAGTTGACCAGCCCTAGACTT	46	110	124	143	2	5	24	29	10	31	35	49	0	22	42	60	8	69	125	156	39	100	99	154	26	41	68	67	70	19	66	115	105	24	39	27
CCAGGCTTCCCGATCCACAG:GGTCTCGACCCAGCTTCAGGA	36	75	98	105	0	4	21	14	7	13	14	32	2	17	27	80	4	28	98	143	38	100	103	141	26	34	77	80	19	16	5	94	30	8	23	21
CCAGGCTTCCCGATCCACAG:AACCGTCAGCTTCCGGCGTTT	25	66	75	78	3	4	13	20	5	20	12	24	1	23	26	62	5	45	78	86	34	56	46	91	37	38	59	51	1	22	13	116	20	0	9	14
CCAGGCTTCCCGATCCACAG:TGCTACCTAGACAACGCAGAA	29	92	97	86	1	4	20	30	13	20	34	37	2	20	35	81	5	40	82	142	42	79	77	130	31	50	66	61	82	24	12	89	66	7	15	13
CCAGGCTTCCCGATCCACAG:ATTTGAGGGAGCAAGGTAAAG	23	48	62	63	2	1	15	25	7	7	15	21	1	17	19	39	9	33	66	65	22	55	42	83	18	20	45	44	3	8	45	40	46	13	22	7
CCAGGCTTCCCGATCCACAG:CAGATATGTCGAAATGTCAAC	16	36	49	43	0	4	10	16	7	13	11	11	0	5	8	21	3	21	44	62	14	42	36	58	19	18	25	32	20	5	4	34	32	3	14	7
CCAGGCTTCCCGATCCACAG:CAATTTGTGGCAAAGGATCCC	51	102	136	141	2	4	22	23	13	39	36	43	2	26	37	56	11	61	123	186	45	92	82	138	24	38	62	71	27	19	27	112	66	4	30	17
CCAGGCTTCCCGATCCACAG:ACCTTACATATTCATCTTGAC	26	59	76	72	1	3	15	24	12	16	14	23	1	18	18	52	8	50	71	87	40	59	57	72	23	29	50	33	6	18	44	202	116	1	32	24
CCAGGCTTCCCGATCCACAG:GATCGACACTCTAGAGAACCC	35	67	86	118	2	3	17	21	7	21	19	34	5	19	30	91	8	30	97	133	36	91	103	125	29	34	56	57	44	7	33	2	67	19	11	24
CCAGGCTTCCCGATCCACAG:GCTTGTGAACACTGGGGTCGT	35	75	99	110	0	8	24	21	4	28	21	32	4	22	31	77	3	39	73	123	36	93	100	166	36	32	74	85	41	26	31	54	20	13	12	17
CCAGGCTTCCCGATCCACAG:ACGGTACAGTAATATCATGAA	30	54	90	89	3	4	14	17	9	18	13	36	5	19	28	89	4	30	66	125	28	70	64	94	35	28	59	55	70	40	8	114	37	16	13	17
CCAGGCTTCCCGATCCACAG:CCCAGTGCCATGAAGCATACT	10	12	14	8	1	1	1	2	0	4	1	7	0	9	10	6	11	8	9	4	4	9	6	11	6	8	3	4	4	4	10	152	32	24	8	8
CCAGGCTTCCCGATCCACAG:AGATGGCACTGGCTGCCTGCT	45	87	117	134	2	3	16	28	10	25	19	34	4	15	31	55	11	54	95	155	29	114	136	169	39	37	65	67	16	5	21	47	17	19	18	9
CCAGGCTTCCCGATCCACAG:GGGTGGCTCCGAGTCATTGTA	34	69	73	66	0	3	16	24	7	21	14	20	3	17	27	77	7	58	92	95	26	68	79	89	24	31	53	67	6	29	44	22	25	0	9	17
CCAGGCTTCCCGATCCACAG:CGCCTGCCTCCCTCAGCGCTT	38	72	119	104	3	1	28	35	19	35	20	28	2	27	44	107	13	50	93	130	45	109	132	178	29	48	67	90	1	1	1	1	35	1	4	13
CCAGGCTTCCCGATCCACAG:CAATACCTGCATCTCCTTGTC	43	61	84	100	3	7	22	24	7	23	21	29	1	18	29	43	9	46	93	126	38	62	75	131	31	25	58	63	0	5	2	39	24	2	18	8
CCAGGCTTCCCGATCCACAG:CCAGCTCCTCTTCGGGCGACA	11	44	47	59	3	3	16	14	2	18	13	15	3	14	13	45	5	17	45	56	27	58	46	87	12	18	34	39	16	3	3	2	6	9	1	7
CCAGGCTTCCCGATCCACAG:CGGGAGTCTGGCGTGAGGGTG	38	94	75	104	6	5	14	25	9	25	25	36	5	23	34	81	7	44	71	122	36	84	94	136	29	26	75	78	5	0	17	47	19	7	10	8
CCAGGCTTCCCGATCCACAG:TGGTGTGCAAGGCGGGCATCA	28	60	71	92	1	6	13	19	2	17	21	21	2	25	27	122	6	32	61	101	35	85	76	138	26	30	65	77	0	56	0	47	3	0	1	2
CCAGGCTTCCCGATCCACAG:TCTTCAAGGTGAGTGAGGGCT	16	35	47	55	3	1	14	7	2	15	10	11	0	16	22	35	5	18	36	50	10	30	38	55	14	15	34	32	13	5	0	48	25	1	8	10
CCAGGCTTCCCGATCCACAG:CAGCTTCTTCATCATGTCCTC	25	53	70	72	1	2	17	28	4	22	26	22	1	16	21	63	5	35	65	94	29	56	67	100	24	17	50	56	24	1	0	0	4	0	8	7
CCAGGCTTCCCGATCCACAG:TTTAGGAATTGCTGTTGGGAC	43	101	137	144	7	6	36	39	12	31	35	42	4	30	54	141	8	42	106	140	51	119	97	163	45	56	76	89	35	3	31	112	42	12	11	16
CCAGGCTTCCCGATCCACAG:GAGAGTAAGTCGCACCAGAAA	20	40	61	58	3	5	11	10	5	14	20	28	2	15	23	37	3	30	48	79	26	42	54	62	18	17	47	39	2	22	8	4	20	13	6	8
CCAGGCTTCCCGATCCACAG:ACTGATTTTGTTTCATCCACA	27	29	44	35	2	0	5	5	3	5	8	9	2	4	9	17	0	19	33	36	6	27	24	36	9	7	12	9	1	18	3	27	42	8	7	11
CCAGGCTTCCCGATCCACAG:TGTTTCAAATTGGTCAAGATC	22	40	65	66	0	6	11	3	2	11	8	13	3	6	13	28	1	18	34	36	19	38	40	54	13	18	36	32	21	16	18	2	58	17	10	17
CCAGGCTTCCCGATCCACAG:TCTCGAACTCCTGCAGTCTCA	30	60	78	68	0	2	19	17	5	12	15	35	0	15	24	56	3	28	56	97	35	75	70	97	32	28	61	68	0	4	19	26	69	0	24	14
CCAGGCTTCCCGATCCACAG:CTACGCCAAAAAAATCGTAAA	27	60	53	64	1	6	10	11	9	17	15	20	1	8	23	49	6	31	64	80	26	58	42	65	15	19	49	29	24	17	46	103	62	22	14	10
CCAGGCTTCCCGATCCACAG:TGCAAAAAAATCCATTCAACT	23	36	41	48	3	4	8	5	8	16	11	18	3	13	16	42	1	22	38	55	15	42	23	53	10	30	39	33	52	3	23	51	48	0	7	6
CCAGGCTTCCCGATCCACAG:AAAAAAAGAGTCGAATGTTTT	5	32	24	30	0	4	9	9	2	12	8	11	0	16	14	30	4	18	12	40	15	21	22	37	9	13	20	17	2	7	10	37	14	8	12	6
GGATACGTGGACCCTTCTGG:GATCAATGTCAGCTGCTTTTA	22	45	80	70	3	2	21	20	4	18	18	29	6	24	29	95	8	34	58	87	23	70	49	79	14	24	38	51	48	14	8	92	72	15	27	42
GGATACGTGGACCCTTCTGG:CTTTCCGCTCTCTTGCAATCA	26	46	47	58	2	2	15	19	4	21	11	9	1	16	22	71	1	24	40	52	8	59	50	85	23	23	47	32	52	35	47	66	58	44	17	20
GGATACGTGGACCCTTCTGG:GAAATGTGCTACACTGGACAC	37	76	107	97	2	8	32	39	9	24	26	28	12	31	43	141	7	46	92	148	36	79	97	120	31	43	49	65	19	35	60	14	123	6	30	34
GGATACGTGGACCCTTCTGG:TTAGTGACCTGCTTATGTGCC	42	88	100	119	3	3	27	32	10	26	25	44	4	29	52	197	10	45	83	162	50	97	104	144	33	37	75	70	13	26	30	203	78	11	18	24
GGATACGTGGACCCTTCTGG:CGCTGGTGATGTCAGCACAGT	38	78	108	121	9	6	16	33	13	29	16	35	8	34	50	124	8	61	98	138	43	95	99	129	29	36	71	73	69	23	47	210	76	15	44	25
GGATACGTGGACCCTTCTGG:TCCCGTGGAATGAAATCCGAA	28	38	47	80	0	3	17	12	4	22	14	21	3	17	30	65	3	33	61	77	23	42	40	55	16	16	23	41	41	26	23	63	38	17	22	30
GGATACGTGGACCCTTCTGG:GGGGAGTCCGGGAAGCACCAA	8219	9236	7560	6163	1907	1632	3086	2875	1145	1963	1303	1427	2192	6513	8991	6924	6234	8175	8005	8640	3362	4481	3079	3559	2788	2965	4104	2572	17866	8946	15287	41334	20089	8413	7927	8902
GGATACGTGGACCCTTCTGG:GACCAATCAGTGGTCGCCCTG	22	60	72	68	1	4	10	17	3	21	12	32	0	29	26	99	7	24	64	61	26	51	41	72	13	17	40	33	16	20	13	6	68	4	17	25
GGATACGTGGACCCTTCTGG:TTCGATTCTAGGTGGTGGCTT	25	55	39	51	0	4	12	22	6	14	9	21	4	29	28	89	3	20	50	68	23	58	58	61	16	37	40	45	40	8	57	150	31	14	14	20
GGATACGTGGACCCTTCTGG:GAGATGTAGTTTCAAGAAACC	30	70	74	85	7	1	13	13	11	13	13	25	0	23	36	69	6	28	58	92	34	57	63	95	22	16	48	36	141	26	54	113	93	38	38	42
GGATACGTGGACCCTTCTGG:TCTGAGTCTAATGCTACCAGC	18	58	68	81	1	9	18	17	3	23	14	27	2	16	35	103	3	27	55	94	28	64	54	61	18	26	36	25	17	14	7	81	57	0	23	24
GGATACGTGGACCCTTCTGG:CATCATCGTCAGTGACTTCCA	25	32	48	41	0	3	9	18	6	18	12	24	3	13	12	74	5	31	39	90	16	41	34	51	20	15	29	29	10	1	37	3	55	14	15	11
GGATACGTGGACCCTTCTGG:CGACATGCCCAGCCCTATTCT	30	94	122	94	3	4	28	33	10	31	33	43	3	37	50	203	14	51	95	139	57	89	92	138	36	38	55	64	55	4	62	36	67	9	35	36
GGATACGTGGACCCTTCTGG:GAAGTTAACTTCCACGCTTTT	34	76	74	80	3	3	18	34	12	26	19	25	6	39	27	142	10	39	80	108	25	60	82	115	27	43	68	52	100	39	81	34	210	25	37	32
GGATACGTGGACCCTTCTGG:CGGTTTCTAAGCCAATTTTTC	28	58	102	111	1	3	12	20	11	28	23	29	3	28	41	123	3	49	88	91	45	76	55	105	22	27	67	53	38	36	18	104	74	17	19	30
GGATACGTGGACCCTTCTGG:GACTTGTCCGCGCCAGGAGGA	36	69	93	110	2	3	8	21	6	25	12	31	2	21	28	88	6	35	83	108	32	94	77	127	25	53	65	78	67	46	72	151	155	28	55	37
GGATACGTGGACCCTTCTGG:TAATAGTGGGCTCCTTAGCAC	18	45	55	82	3	7	10	16	4	13	7	20	1	18	21	116	4	30	43	67	23	40	39	68	16	24	41	34	78	7	11	43	75	7	20	22
GGATACGTGGACCCTTCTGG:GACTTGCAGACGAACTCCAAG	34	59	66	68	2	2	9	23	3	18	16	25	3	19	27	65	11	40	59	93	24	52	59	66	28	19	56	42	12	15	28	93	75	21	21	33
GGATACGTGGACCCTTCTGG:ACTGTTTCACGTTGTCCCCCA	22	53	66	79	0	4	14	30	4	13	19	24	4	19	25	79	1	22	70	97	20	57	59	93	21	25	34	56	36	19	15	52	18	5	12	14
GGATACGTGGACCCTTCTGG:GGGTCAGCGCAGAAGTCTAGT	13	28	55	46	1	0	8	3	3	6	8	21	3	13	18	75	3	19	36	32	22	37	38	59	11	16	47	30	10	27	18	14	24	15	14	10
GGATACGTGGACCCTTCTGG:GACAAGATCGCGGAAATCAAG	42	56	87	90	5	4	20	18	5	24	19	26	2	19	50	136	11	38	51	113	28	92	74	109	26	29	55	51	67	25	33	243	111	13	33	30
GGATACGTGGACCCTTCTGG:GCATGACATGAACTGGTACAG	33	81	113	115	2	3	28	35	8	32	35	36	1	19	38	85	4	58	100	137	36	63	72	133	28	32	67	77	47	22	27	43	68	14	28	31
GGATACGTGGACCCTTCTGG:GGTCTTCCACGCCTGCATCAA	30	88	112	106	1	4	30	32	7	26	25	23	6	37	37	152	6	66	100	118	39	103	116	160	26	38	90	68	36	5	60	222	83	68	28	35
GGATACGTGGACCCTTCTGG:ACCGGATATCTGCTTCCTCAC	36	83	108	112	2	5	13	19	5	33	20	36	4	24	42	112	11	46	84	129	32	80	71	111	33	27	54	52	115	26	51	62	81	29	42	43
GGATACGTGGACCCTTCTGG:GGTGATACAACTCGTTCGTAG	30	61	91	116	4	2	24	27	5	30	29	35	9	27	38	155	6	40	73	127	33	87	78	108	33	28	55	60	28	18	31	125	57	46	36	23
GGATACGTGGACCCTTCTGG:CTTGGAATTGTTGGACCATGC	28	52	89	94	0	4	18	12	4	31	13	25	2	19	35	114	7	34	63	125	28	61	73	71	19	19	50	60	14	28	14	61	40	17	21	24
GGATACGTGGACCCTTCTGG:CTTGATGAAAGCGGCTCTCAG	31	51	69	68	3	0	14	18	9	17	21	21	5	30	35	104	8	22	65	79	37	72	67	102	25	21	46	42	67	14	32	15	57	2	32	18
GGATACGTGGACCCTTCTGG:CAAGACTCTCGAAATTATGGA	34	65	67	74	2	5	21	9	6	12	21	16	2	27	29	81	9	41	54	95	28	49	43	64	7	20	39	39	51	49	50	104	55	32	24	39
GGATACGTGGACCCTTCTGG:CAGTTGACCAGCCCTAGACTT	53	108	162	143	6	7	20	32	15	40	30	49	2	31	53	108	12	63	139	174	42	104	76	135	19	41	85	82	40	47	75	104	86	39	49	43
GGATACGTGGACCCTTCTGG:GGTCTCGACCCAGCTTCAGGA	47	92	96	120	2	4	18	27	9	28	13	44	0	27	38	131	5	46	89	139	37	112	112	174	21	47	80	89	33	21	36	164	140	16	25	49
GGATACGTGGACCCTTCTGG:AACCGTCAGCTTCCGGCGTTT	31	77	82	92	3	5	17	24	8	26	25	24	10	20	46	128	10	44	86	106	36	68	67	98	23	30	59	40	60	21	38	117	51	21	28	28
GGATACGTGGACCCTTCTGG:TGCTACCTAGACAACGCAGAA	34	91	88	113	4	9	16	20	7	23	18	38	1	30	43	118	14	55	90	128	32	66	62	100	29	29	59	66	104	28	41	81	133	54	19	28
GGATACGTGGACCCTTCTGG:ATTTGAGGGAGCAAGGTAAAG	13	66	62	74	2	0	21	30	6	22	16	17	0	21	22	74	13	36	82	95	28	56	49	86	12	13	45	43	32	28	47	200	89	8	26	29
GGATACGTGGACCCTTCTGG:CAGATATGTCGAAATGTCAAC	26	42	53	56	0	0	10	10	1	6	8	17	3	21	15	59	4	21	31	62	16	57	44	35	15	13	23	24	32	19	20	63	17	1	15	17
GGATACGTGGACCCTTCTGG:CAATTTGTGGCAAAGGATCCC	59	115	157	137	1	6	18	27	13	18	30	51	2	30	55	91	4	51	120	171	44	81	83	136	29	28	79	68	72	12	73	393	92	7	26	31
GGATACGTGGACCCTTCTGG:ACCTTACATATTCATCTTGAC	18	64	70	81	3	3	15	14	7	25	12	23	5	12	28	58	5	45	70	109	27	51	44	73	16	25	51	47	49	21	14	104	74	15	16	15
GGATACGTGGACCCTTCTGG:GATCGACACTCTAGAGAACCC	38	72	126	93	3	7	18	23	8	37	26	35	5	21	44	144	11	47	95	149	44	90	102	113	22	35	69	64	89	37	34	34	82	10	35	34
GGATACGTGGACCCTTCTGG:GCTTGTGAACACTGGGGTCGT	38	77	114	110	3	5	25	30	3	24	30	39	6	20	26	151	12	49	114	139	35	117	130	171	25	37	88	85	15	27	63	117	99	38	34	24
GGATACGTGGACCCTTCTGG:ACGGTACAGTAATATCATGAA	20	62	80	102	3	6	14	18	7	24	27	43	3	33	18	134	5	39	72	100	37	72	69	101	19	39	42	47	29	69	13	286	40	4	23	33
GGATACGTGGACCCTTCTGG:CCCAGTGCCATGAAGCATACT	7	14	10	9	3	0	0	0	2	1	0	3	0	5	4	6	1	5	9	11	3	8	10	7	1	2	5	2	20	0	0	105	15	4	5	7
GGATACGTGGACCCTTCTGG:AGATGGCACTGGCTGCCTGCT	41	106	114	145	7	5	29	38	11	33	35	36	2	13	34	87	10	47	96	157	35	97	104	145	30	40	89	66	18	25	71	239	94	20	25	23
GGATACGTGGACCCTTCTGG:GGGTGGCTCCGAGTCATTGTA	26	71	89	65	3	5	25	39	6	27	19	31	2	34	37	136	6	40	71	138	50	68	82	119	25	27	69	67	58	12	50	112	50	4	23	25
GGATACGTGGACCCTTCTGG:CGCCTGCCTCCCTCAGCGCTT	38	100	123	136	3	8	22	29	9	37	28	55	7	31	58	149	6	49	119	142	45	128	111	146	23	55	77	94	8	14	6	4	91	0	11	19
GGATACGTGGACCCTTCTGG:CAATACCTGCATCTCCTTGTC	45	77	108	86	2	3	22	31	14	31	24	39	0	21	35	98	10	39	94	125	24	56	89	109	30	33	83	61	38	28	31	5	35	2	20	12
GGATACGTGGACCCTTCTGG:CCAGCTCCTCTTCGGGCGACA	14	53	53	54	1	2	16	24	1	13	12	20	1	17	9	74	0	25	68	69	24	45	52	73	10	15	34	52	29	8	1	0	14	10	7	7
GGATACGTGGACCCTTCTGG:CGGGAGTCTGGCGTGAGGGTG	37	85	101	114	4	4	28	28	16	29	25	52	4	36	44	135	7	53	102	172	39	91	116	152	34	31	82	73	58	4	21	101	84	6	9	21
GGATACGTGGACCCTTCTGG:TGGTGTGCAAGGCGGGCATCA	32	60	99	100	2	8	25	24	2	29	14	32	5	32	50	168	6	45	82	116	41	90	100	129	27	33	71	62	12	3	5	1	29	19	4	0
GGATACGTGGACCCTTCTGG:TCTTCAAGGTGAGTGAGGGCT	24	40	51	65	0	0	15	10	6	16	6	14	5	16	22	75	4	27	43	66	12	31	40	42	24	15	22	39	9	2	17	0	28	3	6	4
GGATACGTGGACCCTTCTGG:CAGCTTCTTCATCATGTCCTC	19	47	72	90	4	3	19	15	14	22	15	35	0	19	24	103	6	27	75	109	29	67	48	109	18	27	40	56	38	0	19	5	16	14	17	21
GGATACGTGGACCCTTCTGG:TTTAGGAATTGCTGTTGGGAC	64	104	128	158	2	6	34	44	5	32	25	56	7	46	77	258	7	69	102	172	64	124	106	147	41	49	108	107	45	7	37	64	71	9	14	21
GGATACGTGGACCCTTCTGG:GAGAGTAAGTCGCACCAGAAA	20	52	77	84	1	6	13	19	5	18	17	20	0	14	20	74	12	33	65	79	10	58	44	54	15	18	32	43	47	8	31	218	83	12	22	34
GGATACGTGGACCCTTCTGG:ACTGATTTTGTTTCATCCACA	15	26	45	34	1	2	5	5	4	11	9	18	1	11	12	30	3	14	41	45	14	26	20	25	7	10	17	9	15	8	69	62	42	0	12	11
GGATACGTGGACCCTTCTGG:TGTTTCAAATTGGTCAAGATC	26	48	74	60	3	1	8	9	1	10	11	15	1	22	27	29	7	17	51	44	19	46	30	46	12	21	35	29	19	15	55	45	65	21	26	33
GGATACGTGGACCCTTCTGG:TCTCGAACTCCTGCAGTCTCA	32	62	77	86	1	4	17	26	7	14	12	32	4	32	34	135	4	45	69	107	27	87	64	95	34	29	58	69	5	8	9	2	25	7	14	17
GGATACGTGGACCCTTCTGG:CTACGCCAAAAAAATCGTAAA	26	56	91	86	1	4	18	22	6	31	18	23	2	13	33	80	9	32	73	110	16	61	62	67	21	14	38	34	20	6	25	87	52	29	19	29
GGATACGTGGACCCTTCTGG:TGCAAAAAAATCCATTCAACT	24	36	61	50	0	2	11	10	3	18	10	20	5	20	21	73	5	28	40	65	16	35	27	58	11	21	25	41	11	2	16	17	26	17	17	9
GGATACGTGGACCCTTCTGG:AAAAAAAGAGTCGAATGTTTT	20	24	33	27	2	3	10	12	1	10	5	12	5	12	24	38	1	14	23	44	12	32	30	30	11	14	25	25	39	27	47	162	19	20	18	17
GGATACATGACTGCATAGAG:GATCAATGTCAGCTGCTTTTA	23	47	73	66	1	4	16	19	7	17	13	24	6	23	27	96	4	37	52	89	19	50	46	63	9	24	46	29	106	24	60	208	139	28	59	78
GGATACATGACTGCATAGAG:CTTTCCGCTCTCTTGCAATCA	25	38	41	57	2	1	15	21	9	22	15	15	2	14	24	57	3	22	47	64	13	49	41	59	14	20	38	37	60	7	85	248	58	28	27	53
GGATACATGACTGCATAGAG:GAAATGTGCTACACTGGACAC	29	74	106	127	1	4	28	28	9	26	23	27	8	25	51	146	4	40	84	119	31	67	69	96	23	24	59	62	36	37	61	217	215	40	40	59
GGATACATGACTGCATAGAG:TTAGTGACCTGCTTATGTGCC	32	74	88	126	6	4	19	31	9	35	24	45	2	40	46	184	14	34	105	128	41	67	75	113	22	38	58	62	76	16	17	80	144	17	45	50
GGATACATGACTGCATAGAG:CGCTGGTGATGTCAGCACAGT	34	79	114	110	2	11	20	30	7	18	15	41	6	33	34	131	5	46	85	126	40	84	79	122	33	34	74	59	96	47	106	100	175	67	66	79
GGATACATGACTGCATAGAG:TCCCGTGGAATGAAATCCGAA	16	45	56	59	1	2	11	13	6	17	15	15	4	10	17	66	3	29	52	65	21	39	40	51	11	15	37	32	51	26	123	96	154	10	36	45
GGATACATGACTGCATAGAG:GGGGAGTCCGGGAAGCACCAA	21	54	70	64	4	3	11	9	5	16	11	20	2	24	32	107	5	31	59	106	19	48	46	61	19	16	31	21	75	38	55	101	136	20	39	52
GGATACATGACTGCATAGAG:GACCAATCAGTGGTCGCCCTG	8232	9234	7454	5571	1710	1451	2545	2669	1109	1717	1096	1333	2116	6762	9547	6689	6181	7901	7535	8047	3047	3443	2894	3186	2655	2870	3908	2283	37535	12811	31542	84898	40903	16037	18427	20186
GGATACATGACTGCATAGAG:TTCGATTCTAGGTGGTGGCTT	24	43	55	56	3	6	10	23	10	23	13	25	1	13	35	88	5	23	45	77	22	58	44	68	11	28	37	34	20	12	89	79	62	16	36	22
GGATACATGACTGCATAGAG:GAGATGTAGTTTCAAGAAACC	30	58	96	76	2	1	20	18	6	16	13	15	3	28	26	67	3	27	64	90	23	65	51	77	24	26	42	44	177	65	132	357	295	57	86	107
GGATACATGACTGCATAGAG:TCTGAGTCTAATGCTACCAGC	23	58	58	69	2	7	12	23	6	18	17	24	4	24	29	97	5	27	64	92	24	52	35	68	11	26	41	34	74	14	44	20	152	20	41	46
GGATACATGACTGCATAGAG:CATCATCGTCAGTGACTTCCA	17	41	49	39	1	2	15	15	3	14	10	17	2	17	24	71	5	21	48	67	10	34	29	42	20	12	32	29	74	29	49	232	77	34	37	43
GGATACATGACTGCATAGAG:CGACATGCCCAGCCCTATTCT	51	89	106	118	0	5	29	26	7	38	29	41	6	37	40	162	7	46	88	134	39	92	79	100	32	34	73	70	212	33	137	475	248	113	74	100
GGATACATGACTGCATAGAG:GAAGTTAACTTCCACGCTTTT	30	79	105	83	0	3	29	24	15	28	21	20	6	21	42	150	11	41	102	102	29	68	76	83	34	23	54	60	123	41	116	434	240	52	92	92
GGATACATGACTGCATAGAG:CGGTTTCTAAGCCAATTTTTC	40	79	87	98	0	2	18	25	10	27	12	22	5	29	46	135	7	49	83	118	19	67	63	64	19	26	50	56	64	39	128	122	181	51	70	55
GGATACATGACTGCATAGAG:GACTTGTCCGCGCCAGGAGGA	33	80	115	108	7	3	17	15	15	25	20	24	4	23	25	76	4	23	79	139	50	83	70	117	25	39	68	73	172	44	157	351	234	15	72	77
GGATACATGACTGCATAGAG:TAATAGTGGGCTCCTTAGCAC	22	54	57	72	2	3	15	18	3	12	19	17	7	18	34	87	4	28	63	60	20	44	46	56	15	18	31	39	57	18	66	56	109	10	37	44
GGATACATGACTGCATAGAG:GACTTGCAGACGAACTCCAAG	31	63	82	71	5	2	22	13	11	19	15	26	5	19	34	64	15	42	72	89	25	52	57	67	16	21	29	31	147	37	120	76	190	64	47	60
GGATACATGACTGCATAGAG:ACTGTTTCACGTTGTCCCCCA	23	51	64	62	0	3	17	21	6	20	27	26	3	28	26	74	3	35	50	94	23	61	46	70	25	27	42	40	23	27	34	106	81	16	44	45
GGATACATGACTGCATAGAG:GGGTCAGCGCAGAAGTCTAGT	12	33	32	42	2	1	7	10	2	12	6	13	3	17	21	56	4	24	30	49	20	46	28	56	11	21	26	34	32	15	43	114	44	14	29	16
GGATACATGACTGCATAGAG:GACAAGATCGCGGAAATCAAG	39	84	101	80	3	4	21	23	9	22	19	16	6	33	36	122	8	41	71	94	37	69	59	92	27	27	67	41	107	62	53	66	134	46	79	72
GGATACATGACTGCATAGAG:GCATGACATGAACTGGTACAG	49	85	97	105	1	5	15	28	14	28	22	31	3	31	35	75	13	41	92	143	36	68	59	90	38	36	70	57	65	55	191	319	217	72	94	110
GGATACATGACTGCATAGAG:GGTCTTCCACGCCTGCATCAA	40	85	136	138	6	5	29	32	10	38	24	41	1	20	45	152	13	46	90	141	27	106	108	150	32	30	87	75	99	39	140	463	232	90	108	87
GGATACATGACTGCATAGAG:ACCGGATATCTGCTTCCTCAC	22	80	72	89	1	5	17	15	13	17	7	28	4	19	43	101	4	49	87	93	31	89	55	89	16	27	54	49	182	54	90	164	114	31	85	79
GGATACATGACTGCATAGAG:GGTGATACAACTCGTTCGTAG	30	71	99	105	1	4	21	24	11	23	17	27	8	32	42	149	5	37	92	110	44	69	55	107	24	25	60	47	38	36	75	203	163	18	60	61
GGATACATGACTGCATAGAG:CTTGGAATTGTTGGACCATGC	28	61	79	82	2	2	18	20	4	20	27	31	3	23	38	114	9	35	91	85	21	57	52	66	18	21	45	42	111	21	91	268	140	24	58	71
GGATACATGACTGCATAGAG:CTTGATGAAAGCGGCTCTCAG	34	50	66	55	1	3	14	13	2	11	13	24	5	20	41	71	2	30	70	85	18	41	41	68	18	25	38	39	30	12	6	4	78	9	36	54
GGATACATGACTGCATAGAG:CAAGACTCTCGAAATTATGGA	20	53	59	77	4	5	11	21	7	21	9	16	6	18	26	63	8	30	60	79	17	45	49	59	24	20	35	39	105	32	111	34	160	45	65	56
GGATACATGACTGCATAGAG:CAGTTGACCAGCCCTAGACTT	35	84	140	138	4	5	22	30	10	33	38	42	5	44	57	96	13	67	118	138	47	74	57	117	41	52	75	72	128	33	147	299	269	51	119	96
GGATACATGACTGCATAGAG:GGTCTCGACCCAGCTTCAGGA	40	108	113	102	3	2	16	38	8	22	22	29	3	14	32	131	7	48	80	120	40	102	95	120	37	32	72	79	148	93	218	344	389	79	93	102
GGATACATGACTGCATAGAG:AACCGTCAGCTTCCGGCGTTT	26	60	64	64	4	3	17	24	9	23	15	29	5	31	30	108	10	37	65	90	27	59	50	53	22	23	33	48	104	41	68	93	152	13	56	41
GGATACATGACTGCATAGAG:TGCTACCTAGACAACGCAGAA	43	64	105	110	4	4	20	30	11	24	21	47	2	30	35	141	13	45	85	120	29	67	69	107	21	38	60	69	157	65	118	161	169	75	72	90
GGATACATGACTGCATAGAG:ATTTGAGGGAGCAAGGTAAAG	28	53	67	82	2	4	18	17	11	16	15	26	3	16	18	64	3	34	62	97	23	41	43	69	14	21	35	33	69	44	53	106	126	33	49	56
GGATACATGACTGCATAGAG:CAGATATGTCGAAATGTCAAC	25	32	47	47	1	4	11	11	2	12	6	15	0	15	28	50	4	33	46	54	14	37	28	50	12	13	23	29	19	11	33	73	85	32	34	41
GGATACATGACTGCATAGAG:CAATTTGTGGCAAAGGATCCC	37	122	137	118	3	8	24	37	10	45	21	54	4	32	53	80	9	56	134	160	36	75	73	104	19	36	71	46	73	43	113	504	185	56	82	99
GGATACATGACTGCATAGAG:ACCTTACATATTCATCTTGAC	28	63	80	87	1	3	20	27	13	20	21	18	3	14	30	64	11	38	71	117	22	66	42	68	26	26	36	37	70	29	70	316	113	42	58	58
GGATACATGACTGCATAGAG:GATCGACACTCTAGAGAACCC	27	74	102	107	2	5	25	27	5	23	14	37	13	25	36	136	7	40	86	141	31	73	83	116	29	39	58	53	92	43	68	354	235	45	96	62
GGATACATGACTGCATAGAG:GCTTGTGAACACTGGGGTCGT	36	106	110	122	5	6	21	32	9	22	30	28	3	47	40	118	4	49	88	119	37	96	100	136	29	39	63	68	94	21	71	144	208	25	63	72
GGATACATGACTGCATAGAG:ACGGTACAGTAATATCATGAA	27	64	86	96	3	4	14	25	9	19	19	36	2	23	34	119	7	31	67	124	34	60	60	87	17	39	48	57	89	35	112	166	117	22	45	54
GGATACATGACTGCATAGAG:CCCAGTGCCATGAAGCATACT	7	10	8	10	0	2	1	4	1	2	2	1	4	4	7	5	3	7	9	15	3	5	3	4	3	0	5	3	48	12	68	0	48	11	7	19
GGATACATGACTGCATAGAG:AGATGGCACTGGCTGCCTGCT	40	89	109	134	1	7	24	21	6	30	28	28	2	15	53	88	5	36	90	134	39	80	102	123	30	31	78	69	79	56	97	161	238	57	54	81
GGATACATGACTGCATAGAG:GGGTGGCTCCGAGTCATTGTA	37	80	90	57	4	3	18	21	6	15	14	28	0	28	35	92	10	46	79	102	26	44	57	83	18	21	44	40	89	16	34	79	293	33	56	46
GGATACATGACTGCATAGAG:CGCCTGCCTCCCTCAGCGCTT	34	75	114	118	2	5	26	27	11	30	25	36	5	44	41	168	10	55	85	135	45	104	94	151	38	37	80	65	7	15	43	20	91	8	35	32
GGATACATGACTGCATAGAG:CAATACCTGCATCTCCTTGTC	26	58	91	78	2	3	19	32	12	24	24	25	0	22	43	70	9	33	82	122	21	67	76	91	28	20	58	43	52	21	38	98	89	3	31	35
GGATACATGACTGCATAGAG:CCAGCTCCTCTTCGGGCGACA	24	53	54	77	2	2	14	11	4	18	17	16	2	16	29	89	5	33	44	87	24	43	50	76	21	20	37	38	49	63	18	102	141	0	30	46
GGATACATGACTGCATAGAG:CGGGAGTCTGGCGTGAGGGTG	37	74	82	127	2	8	27	27	11	31	21	45	0	27	38	116	5	52	79	118	18	84	76	95	23	40	60	64	112	23	106	308	140	16	47	39
GGATACATGACTGCATAGAG:TGGTGTGCAAGGCGGGCATCA	30	59	103	91	6	7	13	20	6	27	25	36	5	27	47	182	12	44	74	109	41	79	86	107	18	30	63	80	35	4	12	52	28	3	9	6
GGATACATGACTGCATAGAG:TCTTCAAGGTGAGTGAGGGCT	13	35	49	62	4	3	18	17	5	16	15	16	3	12	32	61	7	34	41	62	19	38	28	32	11	18	32	26	30	5	23	0	28	13	13	17
GGATACATGACTGCATAGAG:CAGCTTCTTCATCATGTCCTC	21	44	49	75	0	5	20	9	8	18	18	25	3	13	30	106	2	37	68	83	31	37	47	58	15	29	50	31	27	13	6	60	6	9	10	16
GGATACATGACTGCATAGAG:TTTAGGAATTGCTGTTGGGAC	60	93	130	163	6	10	30	30	7	42	29	41	5	37	65	216	13	52	101	151	62	112	96	143	42	42	69	90	124	38	50	201	133	24	49	48
GGATACATGACTGCATAGAG:GAGAGTAAGTCGCACCAGAAA	34	63	84	83	3	3	17	17	3	18	11	20	1	23	31	87	3	38	60	92	12	34	41	49	19	26	40	37	36	58	80	291	170	30	56	71
GGATACATGACTGCATAGAG:ACTGATTTTGTTTCATCCACA	21	37	33	40	3	0	9	4	3	8	9	10	3	12	16	26	4	14	32	32	7	30	21	20	8	8	23	7	5	36	45	134	95	45	28	38
GGATACATGACTGCATAGAG:TGTTTCAAATTGGTCAAGATC	19	47	60	65	2	6	8	7	5	15	8	12	2	12	17	21	2	11	24	41	20	33	24	34	17	15	28	28	142	34	114	122	116	59	38	50
GGATACATGACTGCATAGAG:TCTCGAACTCCTGCAGTCTCA	29	54	86	81	2	3	8	24	4	13	7	28	3	19	42	85	5	22	75	91	29	47	57	92	9	25	37	45	25	13	26	165	117	11	25	35
GGATACATGACTGCATAGAG:CTACGCCAAAAAAATCGTAAA	20	53	77	78	4	2	10	23	3	27	24	32	4	20	23	62	5	43	70	104	24	48	36	51	23	24	50	22	68	46	113	239	202	26	90	91
GGATACATGACTGCATAGAG:TGCAAAAAAATCCATTCAACT	14	36	58	41	0	2	10	14	3	16	12	16	1	15	24	71	6	21	47	56	18	38	24	45	13	12	26	26	58	24	93	108	127	43	31	44
GGATACATGACTGCATAGAG:AAAAAAAGAGTCGAATGTTTT	14	27	24	43	2	4	3	17	2	9	8	9	1	10	13	48	5	18	16	34	11	21	17	32	12	14	12	19	68	25	127	7	108	28	33	44
GTGGAGAACATTCGGCAGCT:GATCAATGTCAGCTGCTTTTA	20	29	57	62	1	2	13	22	4	11	18	17	3	18	21	116	1	31	56	66	18	51	44	74	25	20	41	38	11	19	38	3	58	10	15	11
GTGGAGAACATTCGGCAGCT:CTTTCCGCTCTCTTGCAATCA	19	30	41	46	5	4	13	12	5	10	7	10	6	15	26	64	6	15	36	53	12	48	42	58	14	10	28	34	30	5	1	2	41	0	11	12
GTGGAGAACATTCGGCAGCT:GAAATGTGCTACACTGGACAC	32	69	91	97	1	7	26	32	6	20	22	29	6	32	39	152	4	40	68	113	34	95	74	117	24	55	61	66	41	0	51	123	70	38	20	19
GTGGAGAACATTCGGCAGCT:TTAGTGACCTGCTTATGTGCC	24	78	85	110	5	6	25	39	8	25	18	37	3	39	48	163	4	48	84	132	53	90	89	143	33	31	61	82	76	24	15	115	37	48	19	15
GTGGAGAACATTCGGCAGCT:CGCTGGTGATGTCAGCACAGT	31	77	90	89	3	6	21	30	6	35	15	25	7	25	45	117	8	42	73	117	40	81	76	144	38	35	63	81	62	10	35	92	53	10	22	16
GTGGAGAACATTCGGCAGCT:TCCCGTGGAATGAAATCCGAA	13	30	54	43	0	3	14	7	0	16	11	14	6	14	24	66	2	14	50	62	26	45	44	54	25	20	29	38	15	14	14	74	39	0	14	9
GTGGAGAACATTCGGCAGCT:GGGGAGTCCGGGAAGCACCAA	13	37	65	68	1	2	9	25	9	19	14	21	5	24	29	128	2	32	57	62	21	56	74	73	14	23	43	41	10	11	37	49	47	19	14	13
GTGGAGAACATTCGGCAGCT:GACCAATCAGTGGTCGCCCTG	19	33	47	60	0	2	14	19	4	12	8	12	3	16	36	78	5	18	37	46	33	46	49	73	19	17	32	55	33	2	24	80	57	21	11	17
GTGGAGAACATTCGGCAGCT:TTCGATTCTAGGTGGTGGCTT	7211	8012	6578	4779	2034	1618	3118	3120	927	1551	968	1180	2402	7444	8990	6672	5358	6957	6035	7519	3353	4072	2909	3665	2911	3389	4221	2528	11468	4040	11044	25852	15058	6527	4676	5302
GTGGAGAACATTCGGCAGCT:GAGATGTAGTTTCAAGAAACC	26	62	59	68	6	2	13	19	2	19	15	18	3	32	41	80	5	31	42	75	33	77	59	72	22	32	50	61	40	15	49	114	89	23	14	29
GTGGAGAACATTCGGCAGCT:TCTGAGTCTAATGCTACCAGC	23	44	47	65	8	1	10	16	3	9	5	20	2	23	25	106	3	27	33	62	25	41	45	78	17	27	43	37	27	2	39	84	142	17	11	14
GTGGAGAACATTCGGCAGCT:CATCATCGTCAGTGACTTCCA	10	23	35	45	2	4	17	13	3	11	2	10	6	10	28	66	4	27	35	67	17	41	33	56	16	16	38	38	29	7	2	2	11	9	9	8
GTGGAGAACATTCGGCAGCT:CGACATGCCCAGCCCTATTCT	30	67	85	106	3	6	27	23	5	25	16	27	6	32	50	151	8	39	75	121	46	98	87	151	17	45	62	52	140	20	5	55	68	6	23	23
GTGGAGAACATTCGGCAGCT:GAAGTTAACTTCCACGCTTTT	20	56	73	74	3	5	28	21	3	21	26	17	4	20	27	135	10	36	62	85	28	84	64	96	23	27	53	62	46	19	50	32	77	36	12	15
GTGGAGAACATTCGGCAGCT:CGGTTTCTAAGCCAATTTTTC	26	45	68	72	0	1	19	21	8	10	13	19	3	25	37	142	5	38	64	105	32	73	55	76	23	30	55	47	62	5	43	180	103	13	23	21
GTGGAGAACATTCGGCAGCT:GACTTGTCCGCGCCAGGAGGA	22	66	89	91	0	1	12	19	9	22	17	24	1	20	29	74	4	29	47	85	26	78	83	105	23	41	74	80	69	16	47	82	120	1	24	34
GTGGAGAACATTCGGCAGCT:TAATAGTGGGCTCCTTAGCAC	19	52	63	52	2	6	15	12	3	16	7	9	3	24	21	79	6	30	50	58	12	43	46	72	20	19	39	45	12	17	36	35	24	24	21	15
GTGGAGAACATTCGGCAGCT:GACTTGCAGACGAACTCCAAG	23	47	58	61	1	2	14	16	9	15	13	12	3	20	30	81	5	28	44	75	34	58	62	84	14	20	55	38	29	15	36	34	65	35	23	24
GTGGAGAACATTCGGCAGCT:ACTGTTTCACGTTGTCCCCCA	20	41	64	55	1	5	11	14	4	23	12	20	1	21	30	77	0	21	58	63	34	64	58	103	23	27	40	54	6	10	27	7	19	13	20	9
GTGGAGAACATTCGGCAGCT:GGGTCAGCGCAGAAGTCTAGT	14	31	30	34	6	0	10	21	1	4	7	9	0	10	18	65	5	13	23	36	20	40	48	61	12	23	22	18	9	1	2	41	3	7	8	7
GTGGAGAACATTCGGCAGCT:GACAAGATCGCGGAAATCAAG	21	46	53	80	1	3	18	27	6	19	13	21	5	32	34	115	7	25	42	78	24	73	60	88	22	29	48	53	57	38	13	139	62	33	25	20
GTGGAGAACATTCGGCAGCT:GCATGACATGAACTGGTACAG	20	53	64	80	0	6	24	38	7	21	19	21	0	12	26	81	2	35	61	92	25	71	67	114	31	18	64	59	2	7	24	130	60	19	10	15
GTGGAGAACATTCGGCAGCT:GGTCTTCCACGCCTGCATCAA	25	62	74	82	3	7	25	30	11	24	12	30	8	26	34	129	6	32	58	89	31	88	103	130	24	37	62	74	11	15	17	80	93	29	13	21
GTGGAGAACATTCGGCAGCT:ACCGGATATCTGCTTCCTCAC	25	77	76	99	3	8	20	28	6	19	17	22	6	31	38	116	6	35	67	77	39	82	71	117	21	41	49	61	33	5	6	82	73	13	13	12
GTGGAGAACATTCGGCAGCT:GGTGATACAACTCGTTCGTAG	26	59	69	78	4	6	21	26	5	24	17	36	3	24	45	134	8	40	63	79	36	84	77	119	26	38	55	80	22	19	55	52	66	20	22	27
GTGGAGAACATTCGGCAGCT:CTTGGAATTGTTGGACCATGC	21	53	67	73	6	2	12	25	8	23	15	21	2	32	34	108	3	29	39	86	25	61	45	69	14	27	43	49	4	20	11	2	57	2	11	11
GTGGAGAACATTCGGCAGCT:CTTGATGAAAGCGGCTCTCAG	18	43	57	51	1	0	17	13	6	12	12	20	0	19	24	93	5	23	44	72	25	55	57	70	21	26	49	36	19	1	40	0	25	17	14	7
GTGGAGAACATTCGGCAGCT:CAAGACTCTCGAAATTATGGA	13	35	59	62	0	2	17	34	4	12	7	23	3	23	23	102	5	22	40	76	22	56	42	69	20	25	34	58	4	13	6	27	160	9	13	12
GTGGAGAACATTCGGCAGCT:CAGTTGACCAGCCCTAGACTT	50	99	112	124	5	4	34	44	9	36	27	42	5	42	54	101	17	46	96	146	50	98	91	150	36	47	82	61	70	8	55	174	61	57	33	30
GTGGAGAACATTCGGCAGCT:GGTCTCGACCCAGCTTCAGGA	33	64	87	86	2	7	23	30	2	15	14	28	6	21	31	139	3	28	68	90	33	85	116	162	40	45	76	95	6	15	25	59	108	3	21	28
GTGGAGAACATTCGGCAGCT:AACCGTCAGCTTCCGGCGTTT	26	46	63	75	2	2	13	17	8	11	11	21	3	19	29	104	12	32	69	86	40	62	50	76	20	24	59	56	68	28	20	3	86	26	20	15
GTGGAGAACATTCGGCAGCT:TGCTACCTAGACAACGCAGAA	33	55	78	87	7	6	27	29	5	24	15	27	3	34	37	157	6	41	56	103	26	77	65	115	29	29	67	62	31	6	6	64	46	7	11	26
GTGGAGAACATTCGGCAGCT:ATTTGAGGGAGCAAGGTAAAG	23	44	53	47	3	2	18	21	6	11	3	12	2	17	22	61	1	38	46	73	16	52	60	72	15	23	24	37	56	23	38	88	68	21	14	17
GTGGAGAACATTCGGCAGCT:CAGATATGTCGAAATGTCAAC	15	32	36	36	2	2	11	18	1	16	5	14	3	10	18	46	0	14	34	38	14	32	33	42	15	22	30	31	13	1	13	52	17	2	11	6
GTGGAGAACATTCGGCAGCT:CAATTTGTGGCAAAGGATCCC	44	95	119	108	4	5	38	38	13	41	25	47	8	26	52	82	11	61	94	147	40	89	77	132	28	40	84	67	41	9	25	187	147	52	14	43
GTGGAGAACATTCGGCAGCT:ACCTTACATATTCATCTTGAC	22	53	75	64	1	3	22	27	3	14	9	20	2	28	26	87	7	28	49	80	30	64	51	85	19	34	51	32	41	6	1	0	27	21	6	15
GTGGAGAACATTCGGCAGCT:GATCGACACTCTAGAGAACCC	24	65	68	92	4	5	27	23	11	28	13	31	2	36	40	147	5	46	67	125	34	111	100	162	32	36	63	75	26	18	32	113	129	4	19	22
GTGGAGAACATTCGGCAGCT:GCTTGTGAACACTGGGGTCGT	28	54	74	93	4	5	12	33	11	21	19	27	2	29	41	134	3	37	75	97	35	105	113	146	40	35	77	75	59	19	14	100	81	15	24	20
GTGGAGAACATTCGGCAGCT:ACGGTACAGTAATATCATGAA	34	49	87	97	2	5	24	28	10	19	18	25	2	26	40	170	2	32	61	123	37	76	64	103	29	38	45	74	21	26	71	146	78	9	17	19
GTGGAGAACATTCGGCAGCT:CCCAGTGCCATGAAGCATACT	6	3	13	9	1	3	3	6	0	3	0	1	0	2	6	10	5	6	1	6	0	11	9	6	3	5	4	7	0	0	11	0	2	0	1	2
GTGGAGAACATTCGGCAGCT:AGATGGCACTGGCTGCCTGCT	37	54	104	98	2	4	16	27	5	13	21	28	5	14	27	66	9	28	65	99	34	100	112	145	36	33	85	67	64	7	34	36	73	5	19	15
GTGGAGAACATTCGGCAGCT:GGGTGGCTCCGAGTCATTGTA	25	45	66	75	3	3	21	29	5	24	12	11	3	18	37	117	6	33	58	84	30	66	62	96	27	28	63	52	35	10	17	31	100	19	7	15
GTGGAGAACATTCGGCAGCT:CGCCTGCCTCCCTCAGCGCTT	36	79	91	106	2	4	26	29	9	25	17	37	11	21	55	153	6	46	65	112	36	89	108	152	40	38	67	93	29	5	11	139	20	9	10	22
GTGGAGAACATTCGGCAGCT:CAATACCTGCATCTCCTTGTC	30	64	85	70	3	4	20	32	6	15	17	25	4	18	36	80	5	39	77	99	30	73	68	99	31	32	47	54	23	6	2	6	72	25	5	9
GTGGAGAACATTCGGCAGCT:CCAGCTCCTCTTCGGGCGACA	14	42	46	48	0	1	20	10	6	13	12	12	3	16	18	64	4	19	33	58	26	55	51	85	10	18	42	37	27	4	18	71	42	27	15	10
GTGGAGAACATTCGGCAGCT:CGGGAGTCTGGCGTGAGGGTG	21	64	81	86	2	4	15	35	5	24	21	33	4	29	44	105	4	26	61	118	37	89	100	116	30	31	73	80	1	6	3	26	25	42	11	17
GTGGAGAACATTCGGCAGCT:TGGTGTGCAAGGCGGGCATCA	28	45	81	73	1	7	17	26	6	18	14	23	2	23	38	188	7	30	45	93	33	79	85	129	25	30	55	69	0	0	1	1	17	0	6	10
GTGGAGAACATTCGGCAGCT:TCTTCAAGGTGAGTGAGGGCT	8	31	54	46	3	4	10	20	1	9	5	11	5	12	21	63	2	25	32	42	10	41	32	51	10	14	26	31	0	8	9	1	15	2	3	12
GTGGAGAACATTCGGCAGCT:CAGCTTCTTCATCATGTCCTC	13	46	54	87	2	7	22	20	3	10	11	27	6	17	25	92	6	28	66	87	21	52	64	103	23	19	66	53	1	2	0	33	16	6	9	5
GTGGAGAACATTCGGCAGCT:TTTAGGAATTGCTGTTGGGAC	43	86	97	125	1	8	30	37	5	28	20	40	11	48	69	226	8	36	97	130	64	125	108	146	42	57	92	116	24	9	13	38	55	10	22	27
GTGGAGAACATTCGGCAGCT:GAGAGTAAGTCGCACCAGAAA	17	42	52	47	1	5	14	18	4	15	15	21	2	14	28	68	3	30	40	55	15	48	54	56	15	18	41	47	10	4	1	42	54	14	9	14
GTGGAGAACATTCGGCAGCT:ACTGATTTTGTTTCATCCACA	14	29	34	31	1	1	2	4	4	10	6	9	0	12	19	35	2	16	37	30	12	20	22	26	13	15	16	15	1	15	24	95	44	18	9	4
GTGGAGAACATTCGGCAGCT:TGTTTCAAATTGGTCAAGATC	13	24	59	43	2	2	5	8	4	9	6	9	1	9	15	41	3	19	22	34	23	29	43	52	17	14	26	21	29	11	32	53	34	23	24	21
GTGGAGAACATTCGGCAGCT:TCTCGAACTCCTGCAGTCTCA	25	57	50	88	0	2	20	28	6	13	23	22	0	14	29	110	7	25	53	67	21	79	69	115	15	31	54	54	10	8	3	1	14	6	7	8
GTGGAGAACATTCGGCAGCT:CTACGCCAAAAAAATCGTAAA	35	44	56	59	1	4	7	18	7	16	14	17	4	10	40	74	7	29	47	96	17	57	33	74	13	35	35	29	35	3	2	39	38	36	18	20
GTGGAGAACATTCGGCAGCT:TGCAAAAAAATCCATTCAACT	17	30	36	55	5	3	19	11	5	11	14	6	6	14	25	92	5	24	49	49	26	34	37	48	19	17	30	43	27	5	14	46	33	5	19	16
GTGGAGAACATTCGGCAGCT:AAAAAAAGAGTCGAATGTTTT	11	22	31	31	1	2	6	11	2	10	4	7	0	17	30	49	2	9	19	34	10	32	29	23	11	8	22	22	39	8	17	1	25	4	7	7
GAGCTGTAAATCAGCTACCA:GATCAATGTCAGCTGCTTTTA	26	77	69	89	5	4	21	26	5	24	18	27	2	14	34	62	4	28	50	98	23	75	57	99	32	29	53	52	63	28	51	216	113	13	36	35
GAGCTGTAAATCAGCTACCA:CTTTCCGCTCTCTTGCAATCA	15	45	57	46	3	4	11	12	4	17	18	18	1	14	28	40	6	25	53	71	24	60	63	57	16	22	43	30	21	7	38	128	84	1	28	15
GAGCTGTAAATCAGCTACCA:GAAATGTGCTACACTGGACAC	25	92	123	130	1	9	19	29	4	24	24	35	7	35	44	73	7	49	103	165	50	124	103	148	26	46	77	78	76	43	69	115	193	12	43	35
GAGCTGTAAATCAGCTACCA:TTAGTGACCTGCTTATGTGCC	46	94	115	133	5	6	23	26	11	29	32	25	2	22	56	131	9	68	98	159	49	121	115	152	38	46	91	78	43	16	26	197	122	37	37	46
GAGCTGTAAATCAGCTACCA:CGCTGGTGATGTCAGCACAGT	45	93	118	140	4	5	28	30	7	22	18	43	4	27	46	88	11	47	99	132	60	111	111	165	34	41	77	72	107	20	58	136	210	39	32	65
GAGCTGTAAATCAGCTACCA:TCCCGTGGAATGAAATCCGAA	32	50	70	79	1	3	20	5	3	19	6	22	2	14	30	44	2	26	48	71	33	71	50	77	17	22	41	35	14	5	52	124	99	32	22	27
GAGCTGTAAATCAGCTACCA:GGGGAGTCCGGGAAGCACCAA	25	75	86	101	2	7	16	18	3	29	18	25	3	20	42	74	9	31	66	82	25	67	66	99	30	31	47	51	34	28	64	220	88	47	28	39
GAGCTGTAAATCAGCTACCA:GACCAATCAGTGGTCGCCCTG	26	51	64	64	3	8	18	16	7	7	14	23	0	14	28	53	3	28	61	87	34	67	73	99	29	25	52	53	55	11	36	125	123	29	32	40
GAGCTGTAAATCAGCTACCA:TTCGATTCTAGGTGGTGGCTT	29	54	76	68	1	2	16	18	8	17	10	21	6	26	34	72	5	26	58	71	40	86	47	95	19	31	48	41	76	19	50	137	140	71	25	34
GAGCTGTAAATCAGCTACCA:GAGATGTAGTTTCAAGAAACC	10150	11296	9451	6879	2185	1821	3336	3353	1107	1890	1175	1335	1374	6885	10971	4089	7205	8404	7581	8994	4314	5356	3610	4717	3435	3597	5043	2724	28733	8647	28382	64732	33665	8526	11678	12927
GAGCTGTAAATCAGCTACCA:TCTGAGTCTAATGCTACCAGC	22	52	71	83	0	5	16	20	4	20	14	15	2	22	44	63	9	38	45	88	27	72	60	97	26	33	56	51	181	35	56	459	167	49	80	34
GAGCTGTAAATCAGCTACCA:CATCATCGTCAGTGACTTCCA	15	33	63	57	2	2	15	15	1	23	19	20	3	14	34	48	5	23	48	64	30	48	46	69	13	14	51	35	51	5	30	202	61	12	20	34
GAGCTGTAAATCAGCTACCA:CGACATGCCCAGCCCTATTCT	30	95	121	154	8	7	27	27	4	36	29	46	3	30	71	110	10	52	98	138	62	117	108	169	51	40	89	70	123	15	46	41	123	25	38	56
GAGCTGTAAATCAGCTACCA:GAAGTTAACTTCCACGCTTTT	26	86	121	111	3	5	21	38	9	29	20	38	2	31	43	93	11	38	83	119	43	98	105	138	37	52	69	79	39	28	66	121	216	30	48	53
GAGCTGTAAATCAGCTACCA:CGGTTTCTAAGCCAATTTTTC	37	75	100	99	4	6	11	22	13	23	21	21	2	26	44	88	6	43	75	121	29	89	81	113	35	51	59	50	55	7	25	304	166	26	44	47
GAGCTGTAAATCAGCTACCA:GACTTGTCCGCGCCAGGAGGA	43	83	114	128	1	6	18	22	10	20	11	29	2	17	44	58	12	45	85	111	60	131	110	172	50	44	92	90	101	40	57	62	142	34	53	53
GAGCTGTAAATCAGCTACCA:TAATAGTGGGCTCCTTAGCAC	23	74	64	70	1	3	11	12	4	15	11	7	0	15	34	56	6	29	61	76	29	71	47	96	11	27	52	42	35	4	58	76	111	4	36	24
GAGCTGTAAATCAGCTACCA:GACTTGCAGACGAACTCCAAG	16	60	88	88	3	1	15	17	8	29	19	14	1	14	44	52	1	27	66	105	39	80	62	105	18	18	51	48	45	24	52	215	179	32	35	36
GAGCTGTAAATCAGCTACCA:ACTGTTTCACGTTGTCCCCCA	23	61	101	100	3	2	25	20	7	20	20	41	4	16	42	56	4	36	67	80	33	75	72	74	25	27	58	35	24	15	84	132	73	9	26	37
GAGCTGTAAATCAGCTACCA:GGGTCAGCGCAGAAGTCTAGT	13	43	45	44	1	3	7	13	4	14	8	10	2	13	32	57	4	17	25	59	24	55	41	67	21	18	27	34	32	9	21	157	55	26	22	20
GAGCTGTAAATCAGCTACCA:GACAAGATCGCGGAAATCAAG	39	89	80	83	2	5	14	26	5	25	18	27	2	19	44	78	7	22	78	86	41	98	101	119	29	38	79	63	29	27	75	242	118	17	44	47
GAGCTGTAAATCAGCTACCA:GCATGACATGAACTGGTACAG	45	85	110	118	2	6	27	36	5	19	25	23	3	16	40	57	3	41	84	128	51	111	76	126	39	46	72	66	101	18	94	221	88	10	29	35
GAGCTGTAAATCAGCTACCA:GGTCTTCCACGCCTGCATCAA	50	100	129	149	3	5	25	42	10	22	17	31	2	31	57	98	9	44	93	128	49	125	122	170	43	37	102	85	98	18	134	295	238	21	73	61
GAGCTGTAAATCAGCTACCA:ACCGGATATCTGCTTCCTCAC	35	109	97	113	1	8	20	24	8	18	25	32	6	33	57	90	9	50	92	124	36	105	91	135	26	43	74	70	29	30	94	181	115	33	46	48
GAGCTGTAAATCAGCTACCA:GGTGATACAACTCGTTCGTAG	48	82	113	134	1	4	22	26	12	23	21	34	3	46	57	83	4	42	89	130	56	117	100	135	24	37	89	76	68	26	74	110	171	15	33	29
GAGCTGTAAATCAGCTACCA:CTTGGAATTGTTGGACCATGC	26	68	86	95	2	2	21	17	11	16	22	22	0	22	43	74	8	43	69	101	39	71	70	95	28	29	52	55	19	24	43	181	140	24	26	41
GAGCTGTAAATCAGCTACCA:CTTGATGAAAGCGGCTCTCAG	25	56	75	82	1	2	14	20	6	23	15	23	1	19	27	67	5	39	59	81	30	69	81	111	25	30	61	71	35	26	88	63	123	10	34	28
GAGCTGTAAATCAGCTACCA:CAAGACTCTCGAAATTATGGA	32	58	84	73	1	7	23	21	4	26	17	17	2	18	31	57	8	29	53	84	35	49	51	86	16	29	54	44	58	18	99	193	150	57	53	47
GAGCTGTAAATCAGCTACCA:CAGTTGACCAGCCCTAGACTT	64	115	180	163	1	7	23	51	13	44	36	46	7	35	61	66	11	64	130	201	66	134	132	164	40	49	107	82	179	27	98	89	133	37	61	70
GAGCTGTAAATCAGCTACCA:GGTCTCGACCCAGCTTCAGGA	55	86	126	120	5	2	20	29	8	22	24	39	0	16	58	69	5	53	101	153	54	121	122	184	31	37	96	97	33	46	74	208	236	70	39	59
GAGCTGTAAATCAGCTACCA:AACCGTCAGCTTCCGGCGTTT	34	74	96	102	4	3	16	16	5	16	14	17	1	20	45	78	4	34	75	94	28	79	75	99	27	24	64	60	34	24	47	53	100	23	40	31
GAGCTGTAAATCAGCTACCA:TGCTACCTAGACAACGCAGAA	45	96	96	99	3	9	28	30	4	23	24	34	1	40	44	77	14	42	81	130	39	105	68	132	27	40	73	66	85	28	42	125	96	43	40	36
GAGCTGTAAATCAGCTACCA:ATTTGAGGGAGCAAGGTAAAG	27	70	73	87	2	4	16	18	10	18	17	24	1	18	38	49	3	32	70	85	31	59	65	102	21	26	58	53	99	17	26	63	133	22	27	51
GAGCTGTAAATCAGCTACCA:CAGATATGTCGAAATGTCAAC	20	35	48	57	2	3	13	12	3	16	11	17	4	18	33	28	2	22	31	69	18	47	48	68	11	23	24	31	71	19	34	111	94	18	26	28
GAGCTGTAAATCAGCTACCA:CAATTTGTGGCAAAGGATCCC	48	125	181	164	6	11	22	42	12	44	34	45	1	25	65	56	13	69	115	186	62	106	97	152	44	40	81	63	120	32	115	347	229	36	70	59
GAGCTGTAAATCAGCTACCA:ACCTTACATATTCATCTTGAC	25	67	71	98	1	4	19	23	9	16	18	21	3	19	48	50	4	43	55	86	46	67	61	87	35	29	57	47	67	23	41	168	168	17	31	46
GAGCTGTAAATCAGCTACCA:GATCGACACTCTAGAGAACCC	39	87	126	122	0	7	24	26	14	25	24	36	3	35	70	97	6	51	86	146	67	131	116	155	44	39	94	70	37	38	11	254	176	27	44	46
GAGCTGTAAATCAGCTACCA:GCTTGTGAACACTGGGGTCGT	45	99	129	132	2	4	24	22	10	39	23	43	3	36	61	90	6	35	84	118	63	142	128	196	47	43	68	81	72	19	41	113	85	33	34	47
GAGCTGTAAATCAGCTACCA:ACGGTACAGTAATATCATGAA	30	87	110	111	1	10	17	26	4	28	24	38	5	33	50	83	7	49	78	105	54	97	80	104	40	46	60	56	44	44	44	55	140	22	32	41
GAGCTGTAAATCAGCTACCA:CCCAGTGCCATGAAGCATACT	6	11	15	14	1	2	9	5	1	1	5	2	3	2	14	11	5	14	10	13	6	11	9	14	2	7	7	3	13	21	19	31	43	10	15	20
GAGCTGTAAATCAGCTACCA:AGATGGCACTGGCTGCCTGCT	33	125	117	148	5	5	24	30	15	16	26	39	2	24	53	41	12	51	105	169	40	125	127	165	40	49	97	71	80	35	78	213	200	29	31	40
GAGCTGTAAATCAGCTACCA:GGGTGGCTCCGAGTCATTGTA	40	60	85	98	2	4	16	29	4	24	27	30	4	22	49	75	1	32	66	125	29	89	64	128	27	31	73	70	34	21	24	13	87	19	27	33
GAGCTGTAAATCAGCTACCA:CGCCTGCCTCCCTCAGCGCTT	52	96	138	135	3	10	27	35	15	21	25	37	2	36	61	103	11	49	97	144	53	144	132	191	35	57	106	88	39	16	32	79	79	8	18	35
GAGCTGTAAATCAGCTACCA:CAATACCTGCATCTCCTTGTC	42	81	110	114	0	4	31	23	5	31	21	28	1	25	44	46	6	49	82	129	38	97	84	120	22	58	86	70	23	3	3	32	123	10	21	20
GAGCTGTAAATCAGCTACCA:CCAGCTCCTCTTCGGGCGACA	19	61	78	71	1	4	9	19	3	13	18	23	2	28	32	43	9	24	54	66	36	60	71	92	16	26	57	40	33	23	41	96	55	18	10	10
GAGCTGTAAATCAGCTACCA:CGGGAGTCTGGCGTGAGGGTG	35	79	119	119	4	9	26	27	7	31	20	30	3	38	57	63	4	39	96	156	47	120	125	175	34	47	103	80	54	30	36	236	104	15	19	19
GAGCTGTAAATCAGCTACCA:TGGTGTGCAAGGCGGGCATCA	23	60	93	100	4	4	28	26	3	20	17	35	2	32	61	97	7	22	71	91	51	110	94	156	30	40	62	74	32	18	8	42	49	6	4	2
GAGCTGTAAATCAGCTACCA:TCTTCAAGGTGAGTGAGGGCT	28	68	56	68	2	5	8	13	8	19	14	20	3	20	26	40	5	30	38	69	28	40	42	57	20	17	44	37	8	9	17	5	42	0	15	14
GAGCTGTAAATCAGCTACCA:CAGCTTCTTCATCATGTCCTC	29	76	90	104	1	6	20	28	4	21	23	17	2	19	38	56	6	49	64	107	46	89	89	118	35	38	65	42	7	6	27	0	17	0	14	12
GAGCTGTAAATCAGCTACCA:TTTAGGAATTGCTGTTGGGAC	53	122	153	152	6	10	32	45	7	44	36	47	1	48	72	146	18	61	116	164	76	139	139	201	56	57	116	109	70	25	77	206	76	18	45	32
GAGCTGTAAATCAGCTACCA:GAGAGTAAGTCGCACCAGAAA	33	53	79	99	3	4	12	20	7	18	16	18	3	22	34	55	6	35	65	89	35	56	48	83	20	14	49	53	33	22	34	130	110	25	33	40
GAGCTGTAAATCAGCTACCA:ACTGATTTTGTTTCATCCACA	15	33	45	46	0	0	5	4	0	8	13	7	0	7	25	19	1	23	37	35	23	19	23	36	6	11	33	22	26	18	35	108	74	29	17	28
GAGCTGTAAATCAGCTACCA:TGTTTCAAATTGGTCAAGATC	20	48	70	75	3	1	5	9	2	16	9	12	0	8	27	14	7	20	29	45	21	56	41	59	27	27	47	37	61	25	109	209	127	32	44	50
GAGCTGTAAATCAGCTACCA:TCTCGAACTCCTGCAGTCTCA	41	81	95	103	1	10	22	28	4	22	15	19	1	20	45	62	6	43	84	102	34	91	86	127	30	34	71	77	13	11	53	319	62	14	25	29
GAGCTGTAAATCAGCTACCA:CTACGCCAAAAAAATCGTAAA	28	69	98	119	4	5	9	11	2	26	12	20	3	18	44	49	11	30	79	108	35	67	57	99	25	31	59	42	89	27	57	52	100	33	17	38
GAGCTGTAAATCAGCTACCA:TGCAAAAAAATCCATTCAACT	33	55	62	82	2	5	11	18	7	20	9	19	0	21	33	59	3	28	64	68	19	50	48	78	21	23	40	41	78	22	98	184	112	19	29	44
GAGCTGTAAATCAGCTACCA:AAAAAAAGAGTCGAATGTTTT	13	30	52	57	3	3	9	10	4	16	7	15	2	13	28	33	2	21	29	37	27	32	30	36	18	22	27	28	28	23	72	191	98	17	20	19
ACAGACCACACCTGTCCCAG:GATCAATGTCAGCTGCTTTTA	14	36	59	60	1	2	19	29	8	15	9	20	3	14	23	118	4	28	53	76	29	62	55	82	21	24	43	51	65	5	46	97	75	55	30	39
ACAGACCACACCTGTCCCAG:CTTTCCGCTCTCTTGCAATCA	24	42	58	51	2	2	20	10	3	17	14	15	1	17	28	74	6	25	50	78	25	57	58	72	10	22	33	45	51	34	38	159	81	0	17	24
ACAGACCACACCTGTCCCAG:GAAATGTGCTACACTGGACAC	36	66	99	105	3	5	29	38	12	36	27	29	6	33	36	156	3	53	93	116	43	95	91	155	26	42	43	92	46	19	100	104	100	36	18	35
ACAGACCACACCTGTCCCAG:TTAGTGACCTGCTTATGTGCC	39	85	97	116	5	5	24	33	12	36	21	35	0	45	54	152	15	63	113	159	50	114	131	159	42	34	76	93	13	2	22	53	64	4	13	16
ACAGACCACACCTGTCCCAG:CGCTGGTGATGTCAGCACAGT	35	99	111	110	3	6	22	30	9	23	23	34	3	24	55	132	10	52	97	151	49	125	124	171	26	39	93	92	32	19	17	221	114	46	46	34
ACAGACCACACCTGTCCCAG:TCCCGTGGAATGAAATCCGAA	34	46	56	64	2	4	15	20	8	25	14	20	4	12	27	67	5	23	51	65	18	57	62	93	14	19	35	37	35	12	50	33	51	43	19	24
ACAGACCACACCTGTCCCAG:GGGGAGTCCGGGAAGCACCAA	20	51	66	77	1	6	15	23	7	15	13	26	2	21	33	137	4	32	72	100	35	61	76	112	18	37	45	53	12	35	15	74	74	28	29	23
ACAGACCACACCTGTCCCAG:GACCAATCAGTGGTCGCCCTG	28	49	63	69	2	4	15	28	8	22	17	20	2	14	28	96	9	37	67	91	32	50	63	93	18	28	59	62	19	11	50	5	97	6	35	34
ACAGACCACACCTGTCCCAG:TTCGATTCTAGGTGGTGGCTT	21	39	58	71	2	2	18	28	6	18	11	27	1	18	28	95	4	33	52	80	28	63	60	80	25	40	43	56	56	28	56	40	56	4	31	20
ACAGACCACACCTGTCCCAG:GAGATGTAGTTTCAAGAAACC	36	68	83	88	6	2	12	22	11	18	14	19	1	23	35	76	9	45	66	70	33	73	69	85	20	27	53	47	121	19	8	85	109	33	32	28
ACAGACCACACCTGTCCCAG:TCTGAGTCTAATGCTACCAGC	7935	9023	7584	5954	2220	1803	3429	3263	1198	1872	1217	1317	2580	7045	8967	7407	6564	8245	7758	8803	3735	4726	3541	4174	3121	3431	4345	2793	19333	7584	15702	40326	22617	11192	8692	9444
ACAGACCACACCTGTCCCAG:CATCATCGTCAGTGACTTCCA	21	49	45	49	2	2	16	14	5	13	3	14	3	22	32	75	12	28	46	71	31	26	36	67	28	22	41	37	1	29	44	2	63	1	17	20
ACAGACCACACCTGTCCCAG:CGACATGCCCAGCCCTATTCT	43	66	99	145	3	4	27	28	11	30	27	29	3	36	51	186	11	35	77	153	49	120	129	149	31	41	83	86	68	18	28	205	175	26	29	28
ACAGACCACACCTGTCCCAG:GAAGTTAACTTCCACGCTTTT	33	77	96	94	5	4	31	25	7	36	25	47	6	31	53	158	6	46	87	131	42	99	94	149	44	37	66	65	54	18	55	4	116	42	41	38
ACAGACCACACCTGTCCCAG:CGGTTTCTAAGCCAATTTTTC	30	63	94	95	7	3	18	22	7	16	19	23	6	27	36	136	12	37	91	99	51	83	72	94	31	36	59	63	17	17	21	164	57	13	25	38
ACAGACCACACCTGTCCCAG:GACTTGTCCGCGCCAGGAGGA	46	68	107	112	5	9	26	34	7	23	17	31	6	24	37	94	6	40	80	111	54	129	120	162	42	39	82	93	102	67	87	160	167	31	57	50
ACAGACCACACCTGTCCCAG:TAATAGTGGGCTCCTTAGCAC	13	48	50	57	0	3	21	18	5	9	13	24	2	19	22	99	6	29	43	79	29	57	57	67	23	28	37	45	17	10	8	90	69	20	30	19
ACAGACCACACCTGTCCCAG:GACTTGCAGACGAACTCCAAG	37	41	64	85	0	1	19	28	7	12	20	27	5	9	26	60	9	29	58	80	30	42	50	85	20	20	35	41	36	15	40	85	45	49	32	33
ACAGACCACACCTGTCCCAG:ACTGTTTCACGTTGTCCCCCA	30	53	59	75	2	3	18	28	13	19	14	17	3	14	26	83	9	34	72	114	33	66	79	90	29	16	48	65	17	17	18	48	47	47	34	26
ACAGACCACACCTGTCCCAG:GGGTCAGCGCAGAAGTCTAGT	8	38	37	38	1	1	14	17	1	11	18	12	2	13	9	78	3	17	36	52	15	38	48	60	21	13	33	46	11	5	25	0	20	5	6	10
ACAGACCACACCTGTCCCAG:GACAAGATCGCGGAAATCAAG	37	82	85	107	5	2	18	25	9	24	24	23	5	20	47	124	6	46	68	101	32	82	96	128	26	26	65	78	78	31	38	157	80	19	27	21
ACAGACCACACCTGTCCCAG:GCATGACATGAACTGGTACAG	48	72	92	95	2	9	28	37	10	16	20	28	2	23	23	85	6	53	98	131	37	77	92	118	42	40	73	75	111	40	25	133	104	7	27	25
ACAGACCACACCTGTCCCAG:GGTCTTCCACGCCTGCATCAA	42	65	119	110	3	7	29	50	7	34	32	39	3	37	33	121	5	43	92	148	53	135	138	205	35	52	78	87	75	39	57	58	101	36	58	49
ACAGACCACACCTGTCCCAG:ACCGGATATCTGCTTCCTCAC	24	86	101	79	3	4	21	21	3	26	31	30	2	30	39	123	3	39	85	95	28	75	81	117	24	36	67	58	152	2	43	3	67	40	38	35
ACAGACCACACCTGTCCCAG:GGTGATACAACTCGTTCGTAG	25	84	85	114	1	4	34	34	10	19	24	35	3	26	45	155	6	40	80	135	31	117	97	145	27	40	77	73	44	11	38	6	118	40	44	29
ACAGACCACACCTGTCCCAG:CTTGGAATTGTTGGACCATGC	26	59	76	83	3	6	18	32	12	20	16	27	4	27	32	120	0	45	83	119	27	75	69	117	21	26	59	54	43	18	109	71	72	28	39	35
ACAGACCACACCTGTCCCAG:CTTGATGAAAGCGGCTCTCAG	16	53	58	58	1	2	20	10	6	18	10	24	4	13	37	105	6	30	64	71	21	63	58	93	20	22	45	40	7	22	26	57	40	94	19	23
ACAGACCACACCTGTCCCAG:CAAGACTCTCGAAATTATGGA	34	59	63	62	2	5	17	25	6	25	15	30	5	25	28	106	8	33	51	87	52	55	67	79	19	33	42	64	68	14	15	104	105	19	28	36
ACAGACCACACCTGTCCCAG:CAGTTGACCAGCCCTAGACTT	59	119	115	142	4	6	25	47	10	42	34	44	7	33	57	108	14	71	120	172	72	110	113	137	34	49	87	78	166	25	115	123	156	70	65	65
ACAGACCACACCTGTCCCAG:GGTCTCGACCCAGCTTCAGGA	39	61	97	111	2	4	14	33	10	22	29	35	2	19	38	146	10	52	97	136	54	111	112	194	35	45	95	112	54	19	63	159	112	48	45	50
ACAGACCACACCTGTCCCAG:AACCGTCAGCTTCCGGCGTTT	29	63	86	70	2	6	17	27	9	22	20	26	15	16	43	107	8	41	88	116	27	79	81	102	32	33	51	46	72	16	61	115	141	30	27	40
ACAGACCACACCTGTCCCAG:TGCTACCTAGACAACGCAGAA	32	73	110	88	5	5	33	40	10	32	32	35	3	37	53	167	11	51	103	152	40	99	96	132	28	30	65	80	81	24	13	102	85	34	30	28
ACAGACCACACCTGTCCCAG:ATTTGAGGGAGCAAGGTAAAG	33	53	59	70	1	6	14	19	5	22	15	19	1	14	19	76	5	32	61	97	32	61	63	88	29	19	52	43	74	38	10	39	38	12	22	29
ACAGACCACACCTGTCCCAG:CAGATATGTCGAAATGTCAAC	13	36	39	45	0	2	13	17	7	11	8	9	1	18	26	41	4	24	40	64	19	46	44	52	11	13	36	31	3	5	4	0	44	23	11	19
ACAGACCACACCTGTCCCAG:CAATTTGTGGCAAAGGATCCC	43	109	120	132	6	6	42	41	14	41	31	53	3	24	49	80	3	71	112	180	62	89	114	153	27	48	74	74	193	47	139	482	150	32	52	36
ACAGACCACACCTGTCCCAG:ACCTTACATATTCATCTTGAC	31	56	72	75	3	5	28	22	10	22	13	23	2	18	25	71	11	37	73	107	31	72	59	73	28	36	44	52	33	3	87	22	105	40	30	26
ACAGACCACACCTGTCCCAG:GATCGACACTCTAGAGAACCC	38	65	118	119	7	8	25	39	8	31	28	37	3	42	40	144	10	53	92	117	48	93	113	151	22	27	65	84	22	29	33	86	164	56	37	41
ACAGACCACACCTGTCCCAG:GCTTGTGAACACTGGGGTCGT	25	91	132	115	1	4	22	39	7	41	26	42	2	37	43	143	4	51	102	140	55	124	128	202	39	45	70	87	92	41	34	27	131	0	13	27
ACAGACCACACCTGTCCCAG:ACGGTACAGTAATATCATGAA	44	53	83	100	3	4	28	32	3	23	23	21	5	24	49	155	8	41	88	113	36	84	73	111	29	31	64	62	21	61	56	190	78	75	36	33
ACAGACCACACCTGTCCCAG:CCCAGTGCCATGAAGCATACT	12	15	18	12	5	2	7	13	1	4	4	2	1	5	12	7	7	18	13	16	6	8	10	5	3	2	3	3	5	2	12	205	64	14	9	9
ACAGACCACACCTGTCCCAG:AGATGGCACTGGCTGCCTGCT	36	101	107	123	4	7	31	19	9	36	37	52	3	16	53	75	15	49	105	140	58	96	128	159	47	34	95	90	26	32	23	16	115	36	32	24
ACAGACCACACCTGTCCCAG:GGGTGGCTCCGAGTCATTGTA	36	69	89	91	6	7	31	28	8	11	12	23	6	25	30	133	8	34	87	107	44	87	118	137	22	29	52	72	72	29	50	137	31	21	30	41
ACAGACCACACCTGTCCCAG:CGCCTGCCTCCCTCAGCGCTT	48	85	112	124	6	10	28	39	13	25	33	33	8	32	48	174	7	47	100	162	58	143	154	178	39	43	106	87	3	0	16	22	33	20	17	10
ACAGACCACACCTGTCCCAG:CAATACCTGCATCTCCTTGTC	36	78	118	85	6	6	19	38	5	32	28	33	7	29	48	99	11	51	86	124	34	107	95	128	37	32	78	73	41	3	8	5	35	12	26	29
ACAGACCACACCTGTCCCAG:CCAGCTCCTCTTCGGGCGACA	23	41	45	65	1	4	19	17	6	22	10	26	2	17	19	77	4	24	46	59	22	64	69	98	25	27	33	46	0	14	32	30	38	8	14	10
ACAGACCACACCTGTCCCAG:CGGGAGTCTGGCGTGAGGGTG	31	68	105	109	1	8	27	35	8	24	39	31	3	21	34	153	5	38	106	149	44	110	136	149	39	42	91	82	1	11	28	33	83	0	10	21
ACAGACCACACCTGTCCCAG:TGGTGTGCAAGGCGGGCATCA	29	77	89	103	1	6	27	33	4	30	18	37	7	45	55	171	7	49	82	125	48	122	145	164	28	39	87	98	18	6	10	0	14	0	5	5
ACAGACCACACCTGTCCCAG:TCTTCAAGGTGAGTGAGGGCT	22	49	52	70	3	3	16	17	11	16	15	20	7	17	36	91	4	24	59	81	26	55	53	65	15	28	32	41	1	4	13	0	5	8	8	8
ACAGACCACACCTGTCCCAG:CAGCTTCTTCATCATGTCCTC	31	60	72	86	3	7	15	30	7	24	22	30	5	17	24	104	10	34	89	117	31	72	70	127	24	34	58	53	7	0	19	42	37	16	5	11
ACAGACCACACCTGTCCCAG:TTTAGGAATTGCTGTTGGGAC	45	102	139	131	5	15	39	58	13	40	24	48	7	54	70	276	13	61	129	162	61	143	156	214	52	52	107	131	46	0	46	148	63	42	23	32
ACAGACCACACCTGTCCCAG:GAGAGTAAGTCGCACCAGAAA	28	56	82	65	3	6	18	26	9	14	17	19	1	18	22	96	12	37	55	88	28	59	54	78	19	16	48	47	51	14	9	42	72	30	32	28
ACAGACCACACCTGTCCCAG:ACTGATTTTGTTTCATCCACA	13	33	37	30	4	3	8	11	3	13	14	9	3	9	10	43	10	20	34	42	17	21	20	34	7	9	24	15	50	2	55	44	32	21	12	13
ACAGACCACACCTGTCCCAG:TGTTTCAAATTGGTCAAGATC	15	37	71	67	0	1	9	10	5	13	11	18	3	7	19	46	7	22	41	45	17	53	38	49	16	20	38	32	8	35	60	70	90	20	33	38
ACAGACCACACCTGTCCCAG:TCTCGAACTCCTGCAGTCTCA	33	49	84	78	5	1	21	29	7	28	19	24	2	14	32	111	8	29	63	88	42	89	91	137	22	36	74	67	0	15	2	2	65	3	26	19
ACAGACCACACCTGTCCCAG:CTACGCCAAAAAAATCGTAAA	35	70	92	99	1	5	23	29	3	17	21	28	7	22	34	74	11	36	85	93	23	59	55	95	18	31	44	58	36	7	37	88	128	24	35	27
ACAGACCACACCTGTCCCAG:TGCAAAAAAATCCATTCAACT	28	50	56	70	3	3	11	19	2	14	15	22	3	16	20	76	2	25	51	65	20	53	44	59	20	18	48	42	79	22	15	36	68	45	32	18
ACAGACCACACCTGTCCCAG:AAAAAAAGAGTCGAATGTTTT	17	36	37	36	3	3	16	14	2	9	7	7	3	17	21	56	3	13	34	39	11	29	31	47	13	13	23	16	59	0	37	23	22	11	18	18
TGGATGCTGTAGTTAGCACA:GATCAATGTCAGCTGCTTTTA	18	36	48	49	3	3	11	11	5	12	8	14	2	19	12	79	5	22	45	69	12	35	32	48	14	15	37	25	5	20	3	142	75	3	20	32
TGGATGCTGTAGTTAGCACA:CTTTCCGCTCTCTTGCAATCA	12	29	41	36	0	4	11	18	3	11	9	12	3	11	18	49	8	21	40	48	16	24	36	50	11	16	23	15	8	32	18	2	34	2	17	10
TGGATGCTGTAGTTAGCACA:GAAATGTGCTACACTGGACAC	35	48	44	81	2	3	6	21	6	15	18	25	3	24	36	99	11	37	63	95	27	57	50	67	22	25	32	54	33	14	34	180	42	13	9	29
TGGATGCTGTAGTTAGCACA:TTAGTGACCTGCTTATGTGCC	29	57	68	71	5	9	19	24	12	21	20	28	3	32	23	114	10	44	78	114	32	65	64	98	16	20	41	42	29	16	20	8	43	55	16	19
TGGATGCTGTAGTTAGCACA:CGCTGGTGATGTCAGCACAGT	42	44	81	78	0	8	14	20	10	22	23	30	4	17	33	84	6	43	75	111	23	65	64	113	12	16	44	46	43	26	26	71	87	51	25	29
TGGATGCTGTAGTTAGCACA:TCCCGTGGAATGAAATCCGAA	14	25	44	41	2	1	9	13	4	16	6	17	1	15	14	33	5	21	42	62	16	35	26	40	9	14	23	23	16	10	3	1	7	17	10	16
TGGATGCTGTAGTTAGCACA:GGGGAGTCCGGGAAGCACCAA	19	30	36	49	0	5	10	9	5	6	8	16	4	11	16	71	2	21	39	60	7	36	42	37	17	11	24	32	49	1	19	78	32	0	10	11
TGGATGCTGTAGTTAGCACA:GACCAATCAGTGGTCGCCCTG	19	30	48	46	4	5	7	14	2	9	9	13	5	12	18	69	4	22	38	71	13	37	37	53	8	7	33	20	10	20	2	32	66	4	17	25
TGGATGCTGTAGTTAGCACA:TTCGATTCTAGGTGGTGGCTT	30	36	42	43	3	5	10	14	3	10	14	7	6	14	21	54	1	28	40	77	18	49	23	36	12	26	24	28	15	23	37	85	33	6	13	24
TGGATGCTGTAGTTAGCACA:GAGATGTAGTTTCAAGAAACC	34	54	59	80	0	1	13	12	5	14	14	14	4	14	25	43	8	18	55	75	17	46	50	66	8	11	38	42	44	18	67	167	79	11	23	26
TGGATGCTGTAGTTAGCACA:TCTGAGTCTAATGCTACCAGC	11	39	41	34	0	4	12	13	2	14	16	16	0	16	9	71	2	18	32	64	22	46	27	50	12	13	20	30	9	5	12	23	21	22	28	13
TGGATGCTGTAGTTAGCACA:CATCATCGTCAGTGACTTCCA	6016	6486	5220	3918	1457	1324	2265	2422	835	1376	830	944	1769	5126	6831	4902	5145	6334	5555	6410	2380	2842	2089	2633	1908	2205	2977	1731	13060	6520	10220	30163	15498	8618	6369	6897
TGGATGCTGTAGTTAGCACA:CGACATGCCCAGCCCTATTCT	24	66	78	88	5	4	28	25	2	19	27	32	3	25	46	134	11	56	86	104	30	72	46	122	21	33	49	57	74	9	1	161	97	36	40	27
TGGATGCTGTAGTTAGCACA:GAAGTTAACTTCCACGCTTTT	21	55	76	65	2	3	21	22	10	12	12	14	2	23	35	118	10	34	48	98	22	57	56	67	18	32	52	33	7	27	1	115	118	12	20	31
TGGATGCTGTAGTTAGCACA:CGGTTTCTAAGCCAATTTTTC	22	45	57	74	2	0	9	17	10	17	17	20	0	17	30	89	6	42	56	73	18	40	45	67	21	20	34	24	17	2	16	4	94	11	14	17
TGGATGCTGTAGTTAGCACA:GACTTGTCCGCGCCAGGAGGA	30	61	77	71	0	4	10	13	4	20	13	18	4	18	30	74	6	30	67	82	27	63	64	71	32	31	52	55	58	40	41	163	91	16	29	37
TGGATGCTGTAGTTAGCACA:TAATAGTGGGCTCCTTAGCAC	19	26	43	56	3	2	7	12	5	12	7	7	5	10	22	82	8	20	30	57	16	25	34	54	10	9	31	28	2	16	33	42	21	0	25	19
TGGATGCTGTAGTTAGCACA:GACTTGCAGACGAACTCCAAG	21	43	48	51	1	1	12	13	11	6	10	19	0	25	17	47	4	22	45	86	18	38	38	66	8	10	43	27	44	18	15	5	74	6	28	13
TGGATGCTGTAGTTAGCACA:ACTGTTTCACGTTGTCCCCCA	15	36	40	57	1	6	17	20	8	19	12	18	0	15	19	69	4	21	49	66	14	41	53	61	18	14	32	38	13	24	23	51	44	0	5	13
TGGATGCTGTAGTTAGCACA:GGGTCAGCGCAGAAGTCTAGT	13	18	19	24	2	2	4	9	1	5	8	12	0	7	21	45	5	18	26	31	9	25	41	32	7	7	21	35	1	6	1	0	6	6	8	5
TGGATGCTGTAGTTAGCACA:GACAAGATCGCGGAAATCAAG	21	49	42	60	0	1	20	16	3	16	10	14	2	17	35	84	7	27	62	68	25	51	40	81	20	24	37	43	39	29	17	7	45	0	20	33
TGGATGCTGTAGTTAGCACA:GCATGACATGAACTGGTACAG	25	45	56	57	2	2	14	26	7	20	13	22	4	11	21	46	13	41	75	91	19	56	55	79	15	35	40	50	40	8	34	95	42	19	19	21
TGGATGCTGTAGTTAGCACA:GGTCTTCCACGCCTGCATCAA	38	52	81	83	3	4	29	39	8	20	14	29	0	21	34	107	7	30	71	90	24	57	67	113	14	27	51	50	89	7	42	94	122	20	43	61
TGGATGCTGTAGTTAGCACA:ACCGGATATCTGCTTCCTCAC	17	48	57	62	3	2	16	19	8	23	14	14	2	20	23	64	5	24	59	73	21	55	51	68	17	21	33	36	5	10	30	62	53	10	34	15
TGGATGCTGTAGTTAGCACA:GGTGATACAACTCGTTCGTAG	24	29	68	61	4	6	25	32	6	24	16	18	4	20	30	106	8	32	52	105	21	52	53	66	22	32	48	47	22	14	48	126	51	36	18	24
TGGATGCTGTAGTTAGCACA:CTTGGAATTGTTGGACCATGC	14	41	59	47	1	7	11	19	4	17	10	13	2	14	20	74	7	24	45	75	22	44	33	52	16	18	36	29	62	22	26	51	33	28	19	15
TGGATGCTGTAGTTAGCACA:CTTGATGAAAGCGGCTCTCAG	24	34	51	53	0	2	12	19	2	17	9	22	1	12	26	70	2	19	51	75	20	48	38	59	18	19	29	29	42	28	48	52	63	4	7	24
TGGATGCTGTAGTTAGCACA:CAAGACTCTCGAAATTATGGA	12	34	48	49	2	2	5	13	4	14	9	17	6	13	26	61	2	25	31	62	18	28	32	58	7	17	28	26	48	24	2	74	55	8	10	27
TGGATGCTGTAGTTAGCACA:CAGTTGACCAGCCCTAGACTT	28	62	87	110	2	3	20	31	4	21	23	26	2	15	51	71	10	60	84	133	34	77	47	86	19	17	58	61	54	29	69	53	58	29	20	27
TGGATGCTGTAGTTAGCACA:GGTCTCGACCCAGCTTCAGGA	26	56	53	64	0	3	14	13	4	16	15	31	3	14	33	81	10	35	60	108	27	70	72	106	18	25	50	69	52	34	43	37	42	44	39	31
TGGATGCTGTAGTTAGCACA:AACCGTCAGCTTCCGGCGTTT	23	42	53	52	0	8	12	25	6	22	14	27	2	17	27	68	3	28	52	74	25	37	47	56	6	11	47	39	29	41	12	49	83	8	23	20
TGGATGCTGTAGTTAGCACA:TGCTACCTAGACAACGCAGAA	28	46	74	70	0	4	21	28	7	21	21	38	2	18	13	99	4	38	59	93	20	62	52	84	14	17	33	39	27	42	42	99	46	4	18	19
TGGATGCTGTAGTTAGCACA:ATTTGAGGGAGCAAGGTAAAG	25	30	44	55	2	2	9	16	6	17	10	24	3	21	14	52	5	30	43	67	16	29	36	57	9	11	30	20	40	36	20	23	32	13	24	27
TGGATGCTGTAGTTAGCACA:CAGATATGTCGAAATGTCAAC	8	21	21	33	3	4	7	7	2	2	6	11	0	13	12	43	1	18	14	48	15	19	24	31	11	9	10	14	5	26	26	9	23	9	7	12
TGGATGCTGTAGTTAGCACA:CAATTTGTGGCAAAGGATCCC	45	94	101	115	1	5	24	32	8	22	28	35	5	19	34	52	8	51	102	158	27	72	60	77	18	21	70	44	61	16	73	133	96	46	52	44
TGGATGCTGTAGTTAGCACA:ACCTTACATATTCATCTTGAC	26	43	56	44	2	2	17	13	9	16	13	16	5	19	19	56	6	26	59	67	19	42	33	47	12	10	27	41	107	25	34	106	44	22	29	16
TGGATGCTGTAGTTAGCACA:GATCGACACTCTAGAGAACCC	28	61	67	67	1	6	28	19	13	25	17	31	5	25	37	110	11	47	83	113	38	57	58	91	22	18	36	47	27	18	33	116	35	19	36	24
TGGATGCTGTAGTTAGCACA:GCTTGTGAACACTGGGGTCGT	30	57	91	74	4	5	17	20	4	17	13	31	4	29	28	104	9	39	59	110	26	70	67	106	17	33	51	41	73	55	28	3	65	24	28	23
TGGATGCTGTAGTTAGCACA:ACGGTACAGTAATATCATGAA	29	51	72	65	5	7	28	24	7	14	11	17	4	31	31	124	14	44	75	84	23	64	43	78	15	31	27	46	50	26	23	2	32	14	25	24
TGGATGCTGTAGTTAGCACA:CCCAGTGCCATGAAGCATACT	3	11	12	6	3	3	0	5	0	3	3	2	8	8	10	8	10	10	12	14	4	6	3	4	3	5	6	3	9	4	17	100	9	9	11	8
TGGATGCTGTAGTTAGCACA:AGATGGCACTGGCTGCCTGCT	25	72	72	84	1	9	24	25	3	23	12	24	1	16	28	54	12	45	63	93	31	59	67	97	26	30	46	49	22	10	31	1	82	14	15	25
TGGATGCTGTAGTTAGCACA:GGGTGGCTCCGAGTCATTGTA	19	45	52	49	4	5	10	18	3	12	10	26	3	15	26	72	4	35	51	63	16	41	51	74	15	17	35	30	23	10	1	82	54	4	22	19
TGGATGCTGTAGTTAGCACA:CGCCTGCCTCCCTCAGCGCTT	31	53	78	91	3	4	25	25	8	24	15	31	5	39	39	93	11	40	69	123	40	82	86	115	16	39	55	52	9	2	16	9	32	0	12	6
TGGATGCTGTAGTTAGCACA:CAATACCTGCATCTCCTTGTC	18	41	61	72	3	3	20	32	6	17	14	32	4	13	31	54	6	43	78	103	20	52	56	73	12	29	34	45	19	9	8	2	33	1	11	11
TGGATGCTGTAGTTAGCACA:CCAGCTCCTCTTCGGGCGACA	8	38	39	39	4	4	4	14	2	15	10	15	0	7	15	45	7	17	37	64	24	34	32	56	13	11	33	34	1	8	45	21	18	1	7	9
TGGATGCTGTAGTTAGCACA:CGGGAGTCTGGCGTGAGGGTG	19	38	73	66	3	3	26	24	3	19	17	31	3	20	34	78	4	38	56	100	27	50	77	80	26	18	45	52	11	24	12	35	18	7	19	11
TGGATGCTGTAGTTAGCACA:TGGTGTGCAAGGCGGGCATCA	29	51	44	63	4	3	13	21	6	20	13	18	1	25	36	125	3	35	54	90	19	57	54	72	19	28	57	44	0	0	6	0	10	0	5	1
TGGATGCTGTAGTTAGCACA:TCTTCAAGGTGAGTGAGGGCT	15	25	33	36	3	1	4	11	1	8	10	14	1	8	20	44	4	16	28	57	7	20	34	35	12	19	21	22	0	0	0	25	11	0	5	7
TGGATGCTGTAGTTAGCACA:CAGCTTCTTCATCATGTCCTC	10	43	50	46	0	4	14	14	6	17	11	14	2	8	26	77	5	28	55	71	23	34	36	55	16	13	35	33	0	3	0	106	17	6	2	9
TGGATGCTGTAGTTAGCACA:TTTAGGAATTGCTGTTGGGAC	29	70	83	108	5	8	30	29	5	26	21	30	3	38	49	164	8	42	85	129	32	67	87	128	23	43	50	66	27	14	11	115	16	60	13	9
TGGATGCTGTAGTTAGCACA:GAGAGTAAGTCGCACCAGAAA	19	36	44	57	5	2	12	11	7	13	13	21	9	18	19	41	3	25	49	72	14	34	29	42	18	20	22	33	31	4	12	2	56	27	10	24
TGGATGCTGTAGTTAGCACA:ACTGATTTTGTTTCATCCACA	3	25	20	26	0	2	2	9	3	9	5	10	0	8	11	24	2	11	16	30	11	19	14	17	6	8	14	15	46	2	9	99	34	8	14	10
TGGATGCTGTAGTTAGCACA:TGTTTCAAATTGGTCAAGATC	13	27	38	42	0	0	5	12	4	10	6	5	2	16	16	19	5	21	28	37	14	30	23	33	6	12	23	19	52	8	1	94	67	18	18	10
TGGATGCTGTAGTTAGCACA:TCTCGAACTCCTGCAGTCTCA	26	35	48	50	0	3	13	16	8	15	9	24	1	12	22	69	2	24	47	79	20	43	40	59	15	24	34	44	19	32	38	3	67	19	21	6
TGGATGCTGTAGTTAGCACA:CTACGCCAAAAAAATCGTAAA	15	36	51	51	2	3	13	17	5	23	15	16	0	18	23	44	5	26	38	79	16	38	24	48	8	13	34	20	38	14	14	26	54	8	13	6
TGGATGCTGTAGTTAGCACA:TGCAAAAAAATCCATTCAACT	12	28	46	42	3	2	8	11	1	8	13	14	1	13	26	56	3	24	52	44	15	31	24	34	9	11	25	20	33	8	27	5	33	5	16	17
TGGATGCTGTAGTTAGCACA:AAAAAAAGAGTCGAATGTTTT	7	15	19	23	0	0	10	10	6	9	7	7	0	6	14	32	4	11	17	31	16	14	11	19	4	7	18	15	18	13	32	1	28	13	6	15
AGAACTTAAGCGAGGCCCTG:GATCAATGTCAGCTGCTTTTA	41	63	107	117	3	5	22	21	9	28	24	38	3	24	42	166	11	45	92	135	37	69	82	121	22	29	51	62	26	41	28	114	134	11	48	53
AGAACTTAAGCGAGGCCCTG:CTTTCCGCTCTCTTGCAATCA	43	60	88	85	1	5	18	28	5	24	22	39	9	19	48	108	5	41	77	98	31	84	100	106	28	25	47	58	81	25	117	5	111	31	41	33
AGAACTTAAGCGAGGCCCTG:GAAATGTGCTACACTGGACAC	47	110	152	171	4	2	36	51	14	37	37	65	4	39	72	184	9	81	159	201	59	116	128	205	33	47	87	82	58	48	81	101	131	36	59	77
AGAACTTAAGCGAGGCCCTG:TTAGTGACCTGCTTATGTGCC	70	126	175	188	3	5	33	52	20	58	40	62	11	56	70	257	13	98	180	238	66	146	152	193	51	43	92	119	43	13	49	65	112	28	41	34
AGAACTTAAGCGAGGCCCTG:CGCTGGTGATGTCAGCACAGT	66	125	174	203	7	7	43	39	20	46	53	72	9	42	71	174	17	78	147	237	68	159	167	209	54	42	108	92	71	37	143	164	193	55	67	76
AGAACTTAAGCGAGGCCCTG:TCCCGTGGAATGAAATCCGAA	40	84	88	111	3	7	19	27	8	23	34	29	4	21	31	94	3	49	99	138	23	81	94	113	21	22	64	50	42	17	47	89	76	17	24	24
AGAACTTAAGCGAGGCCCTG:GGGGAGTCCGGGAAGCACCAA	30	92	88	113	1	7	21	27	11	27	27	30	0	37	36	135	7	46	100	135	37	94	104	102	23	25	51	69	44	24	52	107	91	37	40	30
AGAACTTAAGCGAGGCCCTG:GACCAATCAGTGGTCGCCCTG	37	81	97	101	1	5	15	16	7	24	25	44	5	16	44	141	7	34	94	127	41	92	88	112	22	22	67	72	117	10	33	173	173	27	54	39
AGAACTTAAGCGAGGCCCTG:TTCGATTCTAGGTGGTGGCTT	39	85	84	101	1	2	25	31	9	28	24	31	6	34	41	115	5	40	82	122	37	79	85	119	27	39	50	67	24	11	1	84	27	9	29	31
AGAACTTAAGCGAGGCCCTG:GAGATGTAGTTTCAAGAAACC	52	64	129	117	3	7	28	27	14	34	32	44	1	42	66	106	13	60	107	151	51	107	95	121	32	31	69	63	81	48	97	305	114	35	64	67
AGAACTTAAGCGAGGCCCTG:TCTGAGTCTAATGCTACCAGC	33	88	125	93	2	6	16	18	6	18	17	29	4	29	32	156	3	46	106	143	42	82	102	138	26	29	49	77	34	16	24	43	126	0	20	31
AGAACTTAAGCGAGGCCCTG:CATCATCGTCAGTGACTTCCA	30	70	85	99	2	2	23	26	9	21	18	25	2	31	38	113	7	49	84	131	25	60	48	108	18	32	45	48	87	35	39	207	47	2	24	34
AGAACTTAAGCGAGGCCCTG:CGACATGCCCAGCCCTATTCT	14041	15221	12451	9731	3495	2536	5145	4502	1969	3382	2054	2207	3994	11212	15010	11854	11360	13891	12530	14316	5554	7067	5315	6688	4437	4512	6469	3996	33906	11668	27178	76105	37724	13539	15669	16437
AGAACTTAAGCGAGGCCCTG:GAAGTTAACTTCCACGCTTTT	60	101	152	181	3	10	30	45	12	42	23	52	9	31	73	208	10	72	126	210	52	111	131	151	46	42	112	107	133	66	59	205	159	44	52	64
AGAACTTAAGCGAGGCCCTG:CGGTTTCTAAGCCAATTTTTC	51	118	160	169	4	5	30	33	10	37	35	45	4	58	55	177	9	68	127	196	47	110	105	136	33	26	72	61	56	20	24	85	135	13	42	45
AGAACTTAAGCGAGGCCCTG:GACTTGTCCGCGCCAGGAGGA	48	122	183	199	4	6	26	20	15	37	38	51	3	26	34	124	9	84	132	201	79	136	130	207	38	66	96	110	52	35	155	149	233	71	66	66
AGAACTTAAGCGAGGCCCTG:TAATAGTGGGCTCCTTAGCAC	44	82	94	112	0	9	23	26	4	25	13	37	3	32	41	144	8	42	90	142	38	76	90	118	24	33	62	47	58	10	25	43	62	4	25	32
AGAACTTAAGCGAGGCCCTG:GACTTGCAGACGAACTCCAAG	43	88	123	129	2	5	16	26	10	25	32	28	2	26	43	86	7	47	96	140	28	96	101	130	34	37	76	67	44	21	65	220	241	32	49	64
AGAACTTAAGCGAGGCCCTG:ACTGTTTCACGTTGTCCCCCA	46	78	121	118	3	5	18	26	7	31	28	46	5	16	48	129	8	63	114	162	35	100	103	150	31	43	82	73	40	21	54	220	143	16	39	20
AGAACTTAAGCGAGGCCCTG:GGGTCAGCGCAGAAGTCTAGT	27	55	51	51	1	2	17	16	5	16	10	24	3	27	25	104	7	43	45	75	27	57	69	98	21	20	33	47	40	19	11	115	54	40	22	15
AGAACTTAAGCGAGGCCCTG:GACAAGATCGCGGAAATCAAG	59	134	147	148	4	5	33	31	16	52	34	51	11	41	77	181	15	81	117	160	50	147	135	191	42	37	89	89	117	50	101	93	183	33	45	67
AGAACTTAAGCGAGGCCCTG:GCATGACATGAACTGGTACAG	57	109	142	150	5	6	31	45	11	38	42	46	2	32	48	111	12	48	121	196	41	108	124	168	40	44	93	80	25	56	77	160	138	10	32	47
AGAACTTAAGCGAGGCCCTG:GGTCTTCCACGCCTGCATCAA	67	144	172	196	6	7	40	42	15	44	38	69	5	41	64	177	10	86	177	243	58	185	181	270	38	55	110	128	104	33	89	149	244	33	52	75
AGAACTTAAGCGAGGCCCTG:ACCGGATATCTGCTTCCTCAC	56	127	148	151	2	3	38	34	15	45	33	56	4	35	48	171	9	61	107	204	44	105	123	163	36	44	78	63	90	70	82	153	157	40	47	56
AGAACTTAAGCGAGGCCCTG:GGTGATACAACTCGTTCGTAG	61	135	177	150	3	4	43	39	15	53	39	61	8	57	50	249	16	76	174	195	58	138	106	190	37	45	88	108	44	6	63	151	83	28	34	35
AGAACTTAAGCGAGGCCCTG:CTTGGAATTGTTGGACCATGC	61	90	120	130	1	4	22	31	13	32	30	47	6	31	33	165	12	58	107	194	28	91	95	160	28	34	84	79	35	18	75	127	120	7	50	38
AGAACTTAAGCGAGGCCCTG:CTTGATGAAAGCGGCTCTCAG	37	107	114	106	5	2	27	18	7	20	21	34	4	42	32	139	2	47	95	121	31	88	79	114	29	37	61	79	30	35	54	38	127	2	34	23
AGAACTTAAGCGAGGCCCTG:CAAGACTCTCGAAATTATGGA	40	91	108	116	5	5	21	22	9	27	26	33	6	38	56	145	6	42	92	134	41	66	75	112	28	36	59	62	20	95	85	71	129	41	46	48
AGAACTTAAGCGAGGCCCTG:CAGTTGACCAGCCCTAGACTT	83	159	225	256	9	7	61	48	20	55	66	60	8	51	92	186	20	106	193	293	88	163	171	211	43	53	100	107	83	96	87	342	356	13	83	81
AGAACTTAAGCGAGGCCCTG:GGTCTCGACCCAGCTTCAGGA	72	120	183	218	2	9	28	46	12	36	37	57	7	33	53	202	8	76	134	226	84	145	173	228	61	65	138	155	72	51	84	91	239	13	74	82
AGAACTTAAGCGAGGCCCTG:AACCGTCAGCTTCCGGCGTTT	40	90	131	120	5	4	25	36	18	32	32	46	3	36	40	154	7	57	109	139	54	79	96	166	33	48	101	89	83	17	44	7	153	29	28	31
AGAACTTAAGCGAGGCCCTG:TGCTACCTAGACAACGCAGAA	68	106	150	172	1	8	32	40	21	37	48	63	4	37	56	231	7	80	138	213	56	113	121	181	45	54	89	97	94	40	71	110	169	20	36	67
AGAACTTAAGCGAGGCCCTG:ATTTGAGGGAGCAAGGTAAAG	52	87	124	124	5	6	23	28	12	34	33	38	4	26	36	94	12	46	131	117	35	84	69	118	20	32	49	63	191	55	26	50	161	50	37	41
AGAACTTAAGCGAGGCCCTG:CAGATATGTCGAAATGTCAAC	25	52	64	80	3	2	20	16	8	20	20	27	1	20	31	73	4	28	65	90	29	56	64	79	23	28	38	43	39	63	40	85	53	18	27	31
AGAACTTAAGCGAGGCCCTG:CAATTTGTGGCAAAGGATCCC	110	190	225	251	2	11	42	39	22	53	55	88	8	45	80	128	14	112	245	344	61	148	144	207	45	59	117	92	159	58	48	407	238	46	79	77
AGAACTTAAGCGAGGCCCTG:ACCTTACATATTCATCTTGAC	37	98	135	131	3	9	28	32	14	36	30	33	6	39	62	104	5	52	115	145	39	77	96	126	33	42	59	50	96	16	83	251	153	15	50	45
AGAACTTAAGCGAGGCCCTG:GATCGACACTCTAGAGAACCC	59	134	175	202	5	11	49	45	19	61	42	56	10	49	89	288	9	88	194	270	55	149	164	215	51	67	112	116	112	67	117	276	274	30	81	79
AGAACTTAAGCGAGGCCCTG:GCTTGTGAACACTGGGGTCGT	50	127	172	216	4	8	33	33	24	44	47	76	6	54	62	206	3	78	145	219	73	155	209	231	47	64	113	107	59	26	71	125	150	21	56	45
AGAACTTAAGCGAGGCCCTG:ACGGTACAGTAATATCATGAA	55	109	153	187	5	10	25	42	12	47	32	48	10	45	61	212	15	75	129	215	47	138	93	163	34	47	83	86	49	27	106	248	193	37	61	53
AGAACTTAAGCGAGGCCCTG:CCCAGTGCCATGAAGCATACT	13	17	19	13	3	1	7	3	1	6	2	3	3	7	19	18	8	15	18	18	9	9	16	10	4	4	4	5	6	6	1	48	26	15	13	21
AGAACTTAAGCGAGGCCCTG:AGATGGCACTGGCTGCCTGCT	60	198	208	207	5	10	38	50	15	54	33	74	4	25	59	114	13	84	151	228	68	161	155	222	41	47	112	105	128	94	67	186	124	26	48	49
AGAACTTAAGCGAGGCCCTG:GGGTGGCTCCGAGTCATTGTA	52	107	126	136	5	4	20	23	8	29	28	46	6	32	46	188	18	63	133	178	51	111	125	159	43	46	65	80	91	46	17	42	128	37	43	33
AGAACTTAAGCGAGGCCCTG:CGCCTGCCTCCCTCAGCGCTT	59	148	193	200	11	10	43	34	28	52	44	84	6	50	59	260	7	79	192	267	77	181	182	279	45	59	132	137	53	35	19	4	103	4	27	30
AGAACTTAAGCGAGGCCCTG:CAATACCTGCATCTCCTTGTC	58	123	155	170	0	9	31	45	19	52	36	73	3	33	62	109	8	76	154	206	50	114	111	164	45	41	99	90	75	26	31	6	60	7	30	31
AGAACTTAAGCGAGGCCCTG:CCAGCTCCTCTTCGGGCGACA	41	92	102	106	4	3	24	19	6	26	28	38	0	30	36	112	7	64	86	135	47	116	93	165	37	30	63	72	23	18	37	13	61	3	16	21
AGAACTTAAGCGAGGCCCTG:CGGGAGTCTGGCGTGAGGGTG	49	118	158	167	4	4	28	39	18	46	50	61	6	44	80	153	10	79	126	217	53	143	154	236	54	57	112	127	62	18	18	125	68	13	27	21
AGAACTTAAGCGAGGCCCTG:TGGTGTGCAAGGCGGGCATCA	55	117	175	189	2	4	41	36	22	43	38	52	11	53	62	267	11	77	128	176	73	142	169	213	50	42	113	117	17	10	23	1	34	0	8	9
AGAACTTAAGCGAGGCCCTG:TCTTCAAGGTGAGTGAGGGCT	44	70	65	79	4	7	19	22	7	23	18	28	1	20	40	90	3	45	69	106	24	63	61	76	21	33	58	50	16	1	0	98	48	6	11	21
AGAACTTAAGCGAGGCCCTG:CAGCTTCTTCATCATGTCCTC	29	108	118	115	5	6	31	37	9	34	32	41	5	27	42	151	7	68	153	172	41	96	107	174	30	26	84	80	24	28	21	26	93	3	29	25
AGAACTTAAGCGAGGCCCTG:TTTAGGAATTGCTGTTGGGAC	65	157	229	232	10	14	42	56	14	55	41	70	8	92	97	335	11	93	200	258	94	198	210	256	70	75	175	145	71	20	74	112	91	38	41	59
AGAACTTAAGCGAGGCCCTG:GAGAGTAAGTCGCACCAGAAA	35	91	109	120	2	4	29	24	8	31	27	29	2	24	42	86	4	54	95	139	25	73	64	79	30	36	53	58	92	6	47	99	99	31	36	38
AGAACTTAAGCGAGGCCCTG:ACTGATTTTGTTTCATCCACA	21	49	60	68	1	3	9	12	6	9	18	12	1	10	22	52	5	32	54	65	26	37	38	45	12	13	40	15	15	29	42	7	60	9	24	23
AGAACTTAAGCGAGGCCCTG:TGTTTCAAATTGGTCAAGATC	37	60	106	88	0	2	5	17	8	18	12	29	4	16	29	49	6	29	41	87	29	61	55	64	14	22	49	36	66	44	49	170	190	52	59	61
AGAACTTAAGCGAGGCCCTG:TCTCGAACTCCTGCAGTCTCA	45	109	132	143	2	4	24	40	11	29	29	52	5	29	53	172	14	56	125	166	51	113	134	149	27	45	96	98	68	25	58	15	51	31	25	18
AGAACTTAAGCGAGGCCCTG:CTACGCCAAAAAAATCGTAAA	41	94	137	135	7	4	20	30	11	34	32	48	3	19	44	105	4	51	106	137	44	87	89	120	24	31	60	56	95	30	71	116	197	15	45	41
AGAACTTAAGCGAGGCCCTG:TGCAAAAAAATCCATTCAACT	35	56	87	115	5	10	19	36	14	21	25	14	2	24	42	141	10	42	82	107	29	62	66	94	25	29	45	54	43	14	73	116	82	7	29	30
AGAACTTAAGCGAGGCCCTG:AAAAAAAGAGTCGAATGTTTT	24	50	45	63	2	1	12	10	4	14	7	22	1	26	37	78	4	20	43	61	18	52	33	46	12	15	41	39	58	26	61	193	123	5	28	26
ATAGGATGCTCCAACAACCA:GATCAATGTCAGCTGCTTTTA	32	77	81	100	3	4	28	28	9	27	27	41	7	27	45	142	9	51	82	119	34	92	105	116	26	34	63	65	82	21	79	94	85	32	46	47
ATAGGATGCTCCAACAACCA:CTTTCCGCTCTCTTGCAATCA	20	59	71	83	2	2	15	31	3	22	23	35	5	33	54	106	4	35	79	95	25	55	63	95	34	40	53	58	47	32	31	117	159	5	33	21
ATAGGATGCTCCAACAACCA:GAAATGTGCTACACTGGACAC	40	108	113	148	4	4	48	42	13	39	28	55	3	40	43	200	10	74	130	205	56	128	117	172	54	52	105	100	26	40	46	87	134	52	43	50
ATAGGATGCTCCAACAACCA:TTAGTGACCTGCTTATGTGCC	68	118	154	174	7	12	40	62	9	46	34	58	3	28	62	229	6	67	149	211	62	144	150	199	38	46	121	123	147	25	36	100	95	19	43	29
ATAGGATGCTCCAACAACCA:CGCTGGTGATGTCAGCACAGT	51	140	179	166	6	12	35	37	15	44	36	57	3	32	63	165	12	89	152	207	59	131	116	183	37	41	123	117	133	95	158	272	200	72	63	73
ATAGGATGCTCCAACAACCA:TCCCGTGGAATGAAATCCGAA	33	74	101	107	3	6	16	19	10	28	16	32	3	19	39	99	3	36	83	99	29	76	71	103	26	34	52	60	118	35	75	113	85	40	26	28
ATAGGATGCTCCAACAACCA:GGGGAGTCCGGGAAGCACCAA	23	68	92	91	2	4	14	27	7	13	20	24	4	21	37	146	7	39	94	120	34	75	70	110	19	30	62	61	11	45	62	31	82	17	27	28
ATAGGATGCTCCAACAACCA:GACCAATCAGTGGTCGCCCTG	29	64	95	92	1	3	19	23	9	14	25	34	2	21	41	154	5	48	88	113	37	64	91	83	26	38	71	78	80	11	60	81	153	42	34	47
ATAGGATGCTCCAACAACCA:TTCGATTCTAGGTGGTGGCTT	21	46	80	73	3	2	18	25	6	19	16	25	3	22	50	101	6	42	61	104	35	78	65	102	28	39	66	66	31	37	20	90	59	11	21	34
ATAGGATGCTCCAACAACCA:GAGATGTAGTTTCAAGAAACC	42	86	115	116	0	4	32	42	9	29	24	34	3	33	61	82	11	50	91	133	63	107	76	127	44	56	71	72	79	23	113	352	122	33	42	62
ATAGGATGCTCCAACAACCA:TCTGAGTCTAATGCTACCAGC	38	67	92	105	1	8	22	16	3	23	17	32	5	25	29	131	5	40	72	118	44	95	67	119	17	41	69	63	82	39	81	142	112	51	31	30
ATAGGATGCTCCAACAACCA:CATCATCGTCAGTGACTTCCA	18	33	62	59	3	6	15	25	5	20	25	23	3	20	29	100	4	29	64	99	26	58	55	89	29	20	47	41	63	30	8	199	67	15	16	12
ATAGGATGCTCCAACAACCA:CGACATGCCCAGCCCTATTCT	51	136	151	173	2	10	56	49	19	48	47	49	4	40	66	250	15	64	136	203	57	142	153	211	45	51	122	115	69	55	42	326	153	24	83	59
ATAGGATGCTCCAACAACCA:GAAGTTAACTTCCACGCTTTT	11584	13043	10832	8632	3056	2623	5096	4924	1625	2823	1852	1996	3584	10890	14249	10213	9338	12259	11392	12879	4970	6524	4775	5748	4424	4899	6356	4023	29891	18472	26456	66557	36792	18446	13783	15066
ATAGGATGCTCCAACAACCA:CGGTTTCTAAGCCAATTTTTC	54	94	129	141	1	7	23	35	12	31	32	36	5	37	59	180	13	54	128	161	42	113	72	142	36	49	84	79	64	40	74	46	130	11	39	34
ATAGGATGCTCCAACAACCA:GACTTGTCCGCGCCAGGAGGA	54	114	153	154	3	4	23	45	11	27	25	35	2	24	61	129	13	60	123	158	60	130	155	202	51	63	122	124	173	61	117	280	177	22	58	90
ATAGGATGCTCCAACAACCA:TAATAGTGGGCTCCTTAGCAC	30	64	82	96	1	4	28	28	10	24	18	32	4	29	29	132	8	46	68	98	41	74	67	140	26	35	72	76	104	20	32	95	98	44	40	46
ATAGGATGCTCCAACAACCA:GACTTGCAGACGAACTCCAAG	28	71	85	115	3	6	16	31	8	22	30	35	3	22	38	80	11	53	95	134	29	82	76	118	30	35	70	65	16	19	114	167	155	81	41	50
ATAGGATGCTCCAACAACCA:ACTGTTTCACGTTGTCCCCCA	38	69	96	112	2	6	28	40	10	30	25	36	1	23	39	128	10	46	102	133	35	84	86	119	30	42	63	83	25	27	19	42	38	36	31	30
ATAGGATGCTCCAACAACCA:GGGTCAGCGCAGAAGTCTAGT	18	39	48	48	1	2	22	19	2	15	13	14	2	12	21	98	4	13	59	70	35	59	61	99	17	36	44	54	18	17	28	1	49	29	14	14
ATAGGATGCTCCAACAACCA:GACAAGATCGCGGAAATCAAG	47	97	116	135	3	6	40	32	10	26	37	37	2	38	48	165	10	56	122	120	46	102	108	153	35	43	88	86	51	32	35	135	94	32	43	22
ATAGGATGCTCCAACAACCA:GCATGACATGAACTGGTACAG	40	90	117	118	1	7	30	55	11	37	36	45	4	33	43	134	11	59	119	171	39	110	118	191	38	51	92	109	50	49	68	264	158	95	44	47
ATAGGATGCTCCAACAACCA:GGTCTTCCACGCCTGCATCAA	43	117	152	167	4	5	39	41	6	45	35	54	5	31	63	206	15	74	154	173	53	184	151	246	40	59	136	134	53	84	45	230	182	26	75	66
ATAGGATGCTCCAACAACCA:ACCGGATATCTGCTTCCTCAC	55	108	144	146	10	6	28	39	15	28	24	48	6	33	59	166	12	70	111	160	43	100	112	138	43	58	89	89	45	34	92	182	104	27	44	56
ATAGGATGCTCCAACAACCA:GGTGATACAACTCGTTCGTAG	62	113	136	136	3	12	50	55	18	32	40	54	14	53	79	269	12	58	119	196	66	151	115	174	42	59	99	128	84	58	41	226	130	69	54	42
ATAGGATGCTCCAACAACCA:CTTGGAATTGTTGGACCATGC	33	82	78	117	3	5	27	42	8	25	24	35	7	25	49	170	10	57	94	128	35	92	87	120	32	47	70	91	84	25	81	194	123	24	47	50
ATAGGATGCTCCAACAACCA:CTTGATGAAAGCGGCTCTCAG	25	67	99	123	1	7	32	34	10	22	17	36	2	30	41	161	4	48	91	125	36	91	82	119	26	35	69	69	99	61	43	84	74	8	30	32
ATAGGATGCTCCAACAACCA:CAAGACTCTCGAAATTATGGA	40	69	98	92	1	8	24	25	10	34	23	40	5	28	43	120	9	37	90	112	34	94	81	109	24	39	65	75	72	51	27	105	122	42	36	53
ATAGGATGCTCCAACAACCA:CAGTTGACCAGCCCTAGACTT	60	155	189	200	4	8	40	53	11	54	31	58	6	39	66	152	17	99	184	262	69	173	148	199	34	49	97	105	95	33	107	63	214	62	50	63
ATAGGATGCTCCAACAACCA:GGTCTCGACCCAGCTTCAGGA	46	93	122	146	3	9	35	42	10	30	30	43	2	34	53	177	12	60	136	172	61	156	132	229	61	53	120	133	97	53	93	283	195	58	75	63
ATAGGATGCTCCAACAACCA:AACCGTCAGCTTCCGGCGTTT	28	79	132	105	1	7	26	34	11	21	31	41	2	23	49	156	7	70	108	137	46	97	111	156	43	34	89	80	73	13	69	6	91	50	48	50
ATAGGATGCTCCAACAACCA:TGCTACCTAGACAACGCAGAA	49	112	155	147	4	9	40	47	15	40	45	49	3	53	58	200	14	64	142	176	60	113	128	198	48	53	98	110	70	82	60	192	154	42	40	56
ATAGGATGCTCCAACAACCA:ATTTGAGGGAGCAAGGTAAAG	47	89	92	114	3	7	28	30	6	33	24	24	3	19	42	107	9	36	80	119	50	89	76	120	33	39	61	71	117	36	28	141	83	38	21	32
ATAGGATGCTCCAACAACCA:CAGATATGTCGAAATGTCAAC	24	52	68	60	0	5	19	25	6	18	17	17	1	16	29	45	8	40	56	75	26	44	61	74	21	26	48	46	30	4	116	47	107	49	40	22
ATAGGATGCTCCAACAACCA:CAATTTGTGGCAAAGGATCCC	63	139	183	214	1	10	50	51	13	49	37	64	4	30	79	147	17	93	167	229	63	146	125	179	44	60	106	89	99	27	58	280	124	54	78	57
ATAGGATGCTCCAACAACCA:ACCTTACATATTCATCTTGAC	30	90	103	116	3	2	32	49	10	29	32	37	4	28	42	92	3	64	105	139	41	87	88	122	48	42	78	77	62	20	106	175	135	7	39	36
ATAGGATGCTCCAACAACCA:GATCGACACTCTAGAGAACCC	44	120	160	161	9	13	37	51	13	35	41	53	3	55	73	232	11	71	128	215	52	138	150	198	53	68	106	135	153	86	57	208	224	53	61	62
ATAGGATGCTCCAACAACCA:GCTTGTGAACACTGGGGTCGT	63	120	142	180	1	9	39	48	12	47	53	57	12	52	67	211	11	66	129	214	74	150	177	223	54	68	128	128	32	34	151	85	170	32	54	47
ATAGGATGCTCCAACAACCA:ACGGTACAGTAATATCATGAA	43	77	117	131	5	5	39	42	15	35	40	46	3	40	61	207	17	74	121	177	48	109	101	156	39	42	76	107	106	71	71	186	186	47	49	55
ATAGGATGCTCCAACAACCA:CCCAGTGCCATGAAGCATACT	2	9	4	14	1	2	2	2	2	2	1	5	3	9	8	14	6	14	18	16	5	12	8	13	5	11	7	5	50	15	0	41	35	2	35	19
ATAGGATGCTCCAACAACCA:AGATGGCACTGGCTGCCTGCT	47	148	172	161	2	7	39	48	14	46	46	49	1	28	53	115	6	81	148	212	63	146	184	228	46	59	118	97	104	57	162	136	160	76	64	46
ATAGGATGCTCCAACAACCA:GGGTGGCTCCGAGTCATTGTA	30	82	132	98	1	10	27	40	16	29	34	47	5	31	39	168	10	66	113	149	45	100	108	153	30	53	69	80	52	32	80	48	83	68	44	42
ATAGGATGCTCCAACAACCA:CGCCTGCCTCCCTCAGCGCTT	38	133	166	196	5	5	51	51	20	49	39	57	9	48	73	245	13	73	152	206	70	163	192	266	57	67	127	150	5	34	30	31	83	9	19	23
ATAGGATGCTCCAACAACCA:CAATACCTGCATCTCCTTGTC	36	114	124	152	12	8	38	42	17	39	37	50	7	28	48	91	9	71	136	188	56	124	124	163	42	54	78	98	42	34	17	53	93	3	26	38
ATAGGATGCTCCAACAACCA:CCAGCTCCTCTTCGGGCGACA	35	68	76	92	3	6	39	16	4	18	21	31	2	30	32	104	1	34	85	85	32	75	79	108	33	32	54	76	21	4	16	5	42	0	16	13
ATAGGATGCTCCAACAACCA:CGGGAGTCTGGCGTGAGGGTG	39	95	135	138	3	8	30	46	11	31	34	41	5	32	54	143	8	63	117	167	59	137	125	200	38	45	102	127	55	29	39	78	115	5	15	21
ATAGGATGCTCCAACAACCA:TGGTGTGCAAGGCGGGCATCA	37	103	123	146	5	12	41	47	11	42	36	51	5	47	76	252	14	66	127	172	61	133	171	239	44	48	110	114	21	9	4	31	50	12	23	4
ATAGGATGCTCCAACAACCA:TCTTCAAGGTGAGTGAGGGCT	21	60	72	83	3	4	17	26	8	19	15	21	4	25	42	71	13	43	80	87	29	47	51	88	20	29	50	46	22	3	23	4	51	5	16	14
ATAGGATGCTCCAACAACCA:CAGCTTCTTCATCATGTCCTC	26	65	98	124	4	6	33	37	11	27	25	47	5	33	42	144	14	70	111	152	44	104	83	132	27	54	87	90	0	0	15	33	24	8	11	13
ATAGGATGCTCCAACAACCA:TTTAGGAATTGCTGTTGGGAC	75	151	208	226	4	8	62	70	11	56	50	60	12	69	90	391	18	109	169	247	86	183	210	239	79	100	148	180	100	26	57	82	165	63	36	46
ATAGGATGCTCCAACAACCA:GAGAGTAAGTCGCACCAGAAA	33	64	107	112	5	9	20	29	14	28	26	29	3	32	59	96	15	40	87	130	29	83	67	92	36	44	75	65	131	50	89	192	117	46	45	49
ATAGGATGCTCCAACAACCA:ACTGATTTTGTTTCATCCACA	21	41	60	64	3	3	7	12	4	15	14	20	2	13	19	49	4	22	40	55	17	40	25	60	9	17	27	19	114	28	7	36	54	0	18	25
ATAGGATGCTCCAACAACCA:TGTTTCAAATTGGTCAAGATC	20	52	74	76	3	1	13	13	2	16	12	17	2	16	33	46	5	30	55	69	31	55	63	72	15	34	60	49	48	19	61	260	148	29	40	30
ATAGGATGCTCCAACAACCA:TCTCGAACTCCTGCAGTCTCA	50	70	111	100	3	8	23	41	22	22	32	28	2	33	41	137	5	59	87	118	44	107	118	182	37	49	81	98	146	8	20	78	104	11	41	31
ATAGGATGCTCCAACAACCA:CTACGCCAAAAAAATCGTAAA	43	72	96	117	0	5	26	27	8	37	28	39	0	16	40	82	11	54	102	142	33	85	64	109	15	31	64	45	41	59	88	249	132	27	45	37
ATAGGATGCTCCAACAACCA:TGCAAAAAAATCCATTCAACT	27	51	80	75	3	4	12	33	11	26	17	20	4	30	33	122	4	29	73	96	32	57	64	68	16	30	50	56	49	28	43	185	70	27	41	16
ATAGGATGCTCCAACAACCA:AAAAAAAGAGTCGAATGTTTT	12	39	40	51	5	9	16	15	6	16	10	18	5	21	30	73	8	38	41	58	20	45	28	63	15	29	35	29	7	32	75	191	61	13	36	39
AGTACGACTGCGAACAGCGA:GATCAATGTCAGCTGCTTTTA	36	91	133	145	3	6	20	35	16	36	24	46	8	28	43	181	18	67	107	126	47	86	93	135	43	51	89	83	109	43	80	228	167	30	57	55
AGTACGACTGCGAACAGCGA:CTTTCCGCTCTCTTGCAATCA	39	69	92	99	1	12	19	20	6	22	28	31	5	26	46	120	4	54	91	119	25	69	76	112	24	35	51	66	108	47	118	249	96	56	52	51
AGTACGACTGCGAACAGCGA:GAAATGTGCTACACTGGACAC	50	124	154	179	8	14	29	40	17	48	33	59	1	59	68	220	11	89	150	231	70	165	125	210	47	56	91	106	143	83	59	192	271	63	91	59
AGTACGACTGCGAACAGCGA:TTAGTGACCTGCTTATGTGCC	64	152	183	194	6	6	45	54	13	56	36	72	7	59	75	294	14	96	166	243	63	151	165	236	59	52	116	119	164	24	58	7	112	40	40	33
AGTACGACTGCGAACAGCGA:CGCTGGTGATGTCAGCACAGT	61	130	187	191	5	9	44	42	13	35	51	71	2	39	53	215	13	84	163	209	76	147	150	221	45	65	115	131	127	73	63	303	189	36	71	81
AGTACGACTGCGAACAGCGA:TCCCGTGGAATGAAATCCGAA	25	76	108	115	6	4	21	22	7	31	20	23	4	22	38	111	4	49	98	129	21	90	79	105	27	26	59	65	113	57	34	19	105	22	51	50
AGTACGACTGCGAACAGCGA:GGGGAGTCCGGGAAGCACCAA	47	100	119	131	3	4	27	24	9	37	20	47	7	30	42	170	7	43	94	163	45	85	103	112	30	34	74	74	24	28	49	87	99	52	72	42
AGTACGACTGCGAACAGCGA:GACCAATCAGTGGTCGCCCTG	45	103	116	123	5	8	20	25	12	31	26	42	6	32	49	191	7	50	117	156	31	69	95	127	28	44	74	87	66	35	66	303	166	13	62	56
AGTACGACTGCGAACAGCGA:TTCGATTCTAGGTGGTGGCTT	32	75	93	103	6	3	28	31	8	27	25	35	5	34	51	171	8	36	77	143	34	90	66	117	23	37	74	72	39	26	31	177	103	26	35	31
AGTACGACTGCGAACAGCGA:GAGATGTAGTTTCAAGAAACC	45	105	132	138	2	4	29	33	5	32	29	39	7	28	55	120	7	54	110	158	49	107	101	133	26	38	95	86	94	38	87	175	289	28	63	58
AGTACGACTGCGAACAGCGA:TCTGAGTCTAATGCTACCAGC	42	81	137	103	1	3	17	31	7	26	24	37	4	34	41	178	12	46	108	139	29	95	107	133	39	33	81	93	80	25	54	81	114	20	39	45
AGTACGACTGCGAACAGCGA:CATCATCGTCAGTGACTTCCA	28	54	81	80	4	3	18	28	9	27	27	29	2	27	42	104	2	37	78	113	26	72	58	90	15	19	52	54	19	44	35	57	68	10	40	40
AGTACGACTGCGAACAGCGA:CGACATGCCCAGCCCTATTCT	62	131	182	222	5	18	50	60	11	42	44	63	8	53	80	294	16	85	161	240	73	174	154	252	48	58	125	139	103	32	40	175	276	51	63	90
AGTACGACTGCGAACAGCGA:GAAGTTAACTTCCACGCTTTT	57	134	151	163	2	12	42	50	15	33	41	62	7	49	66	233	18	86	143	191	63	152	125	196	54	49	112	103	113	49	45	154	161	21	69	48
AGTACGACTGCGAACAGCGA:CGGTTTCTAAGCCAATTTTTC	13559	15005	12134	9385	3081	2513	4542	4450	1718	2900	1820	2054	3833	11515	14965	11018	10700	13157	12045	13280	5087	6396	4790	5951	4172	4732	6306	3777	32310	11721	27390	71672	35767	13151	15152	16578
AGTACGACTGCGAACAGCGA:GACTTGTCCGCGCCAGGAGGA	78	127	185	199	4	5	34	31	10	31	26	56	8	33	43	148	11	75	128	194	75	132	161	209	54	74	153	133	108	55	139	200	178	61	62	87
AGTACGACTGCGAACAGCGA:TAATAGTGGGCTCCTTAGCAC	44	83	108	134	0	5	21	25	7	27	19	31	3	29	48	164	17	55	101	111	42	80	81	142	31	51	64	56	73	18	6	233	99	1	35	41
AGTACGACTGCGAACAGCGA:GACTTGCAGACGAACTCCAAG	49	90	127	125	1	5	28	33	3	20	19	33	5	36	59	112	15	52	106	161	48	97	94	125	36	45	86	71	82	23	38	238	120	40	42	48
AGTACGACTGCGAACAGCGA:ACTGTTTCACGTTGTCCCCCA	34	80	122	133	3	5	19	30	10	29	24	30	8	34	45	136	4	50	104	139	35	104	92	171	30	46	77	91	63	40	54	47	143	64	37	42
AGTACGACTGCGAACAGCGA:GGGTCAGCGCAGAAGTCTAGT	40	51	67	72	6	2	11	15	6	18	18	30	5	15	28	115	7	39	48	74	37	67	56	94	22	26	58	67	82	18	13	29	57	20	28	28
AGTACGACTGCGAACAGCGA:GACAAGATCGCGGAAATCAAG	55	129	149	151	8	11	26	44	11	43	39	52	8	43	66	233	17	80	133	177	62	142	169	168	62	45	115	111	88	40	76	167	167	53	67	60
AGTACGACTGCGAACAGCGA:GCATGACATGAACTGGTACAG	41	109	146	174	4	13	36	45	19	49	38	40	8	37	66	143	16	86	148	195	47	136	129	187	45	58	109	121	121	75	53	206	134	43	74	61
AGTACGACTGCGAACAGCGA:GGTCTTCCACGCCTGCATCAA	58	154	195	227	2	10	43	61	23	51	41	53	6	36	66	249	11	81	196	259	73	191	202	288	49	67	152	150	129	50	86	157	137	27	73	97
AGTACGACTGCGAACAGCGA:ACCGGATATCTGCTTCCTCAC	60	136	150	181	7	7	23	35	16	46	29	61	10	36	48	215	20	81	142	185	50	134	124	163	31	62	80	106	188	34	41	153	208	26	78	71
AGTACGACTGCGAACAGCGA:GGTGATACAACTCGTTCGTAG	54	106	143	166	3	8	26	37	12	47	41	43	3	46	47	242	19	58	156	215	56	133	141	170	46	58	98	114	85	14	99	90	111	46	55	57
AGTACGACTGCGAACAGCGA:CTTGGAATTGTTGGACCATGC	40	76	162	134	3	1	33	43	15	34	37	64	5	43	51	210	14	84	135	207	45	106	100	131	38	45	84	82	82	35	53	110	124	33	60	62
AGTACGACTGCGAACAGCGA:CTTGATGAAAGCGGCTCTCAG	35	75	116	125	5	7	18	34	19	34	21	32	3	33	44	162	9	61	101	155	58	94	84	131	33	34	72	82	63	45	27	73	94	27	45	40
AGTACGACTGCGAACAGCGA:CAAGACTCTCGAAATTATGGA	47	96	106	108	6	7	29	37	6	28	31	38	3	29	49	157	15	55	119	138	40	91	85	145	29	49	79	65	131	84	111	169	166	19	54	52
AGTACGACTGCGAACAGCGA:CAGTTGACCAGCCCTAGACTT	92	195	226	297	6	11	33	63	17	70	49	76	6	51	80	199	19	114	201	297	72	194	192	242	55	75	136	119	122	39	128	434	238	48	103	96
AGTACGACTGCGAACAGCGA:GGTCTCGACCCAGCTTCAGGA	45	128	182	182	1	7	38	33	15	46	34	56	3	43	62	197	16	81	146	190	70	189	171	261	60	62	132	183	141	52	80	326	294	26	69	75
AGTACGACTGCGAACAGCGA:AACCGTCAGCTTCCGGCGTTT	36	99	131	128	4	7	32	28	14	36	19	50	5	38	46	180	13	73	143	176	46	94	103	168	45	41	95	53	42	19	55	77	91	8	47	58
AGTACGACTGCGAACAGCGA:TGCTACCTAGACAACGCAGAA	53	124	115	159	6	8	40	39	16	40	36	67	2	51	73	233	13	77	163	225	59	142	119	182	54	51	105	107	25	69	77	276	89	20	35	44
AGTACGACTGCGAACAGCGA:ATTTGAGGGAGCAAGGTAAAG	47	98	135	145	4	9	22	35	9	29	26	36	3	23	51	124	8	62	124	176	32	95	72	140	27	53	100	74	174	57	110	310	123	47	45	46
AGTACGACTGCGAACAGCGA:CAGATATGTCGAAATGTCAAC	42	74	65	72	2	7	20	22	7	20	18	22	5	23	34	93	16	35	56	123	25	64	70	75	19	29	40	55	126	29	63	180	96	11	31	33
AGTACGACTGCGAACAGCGA:CAATTTGTGGCAAAGGATCCC	72	184	213	279	9	9	43	45	16	78	53	95	5	41	81	140	14	98	231	299	65	156	173	223	46	62	127	104	120	68	111	168	113	46	92	69
AGTACGACTGCGAACAGCGA:ACCTTACATATTCATCTTGAC	46	106	125	138	4	13	29	35	8	29	30	40	3	33	39	133	4	49	120	170	45	100	84	141	36	47	72	93	68	16	44	63	98	47	43	50
AGTACGACTGCGAACAGCGA:GATCGACACTCTAGAGAACCC	71	135	172	205	7	13	44	50	18	43	37	62	4	58	82	253	21	92	164	231	71	141	154	208	55	58	104	98	94	29	56	161	187	30	72	61
AGTACGACTGCGAACAGCGA:GCTTGTGAACACTGGGGTCGT	62	157	177	228	2	10	41	38	9	55	48	65	20	53	74	251	27	93	154	237	81	158	188	258	65	60	143	137	29	28	95	141	180	16	47	36
AGTACGACTGCGAACAGCGA:ACGGTACAGTAATATCATGAA	73	119	163	185	7	9	47	52	17	44	36	50	12	53	60	265	23	87	141	201	60	128	107	183	38	69	93	99	66	85	63	396	175	55	37	63
AGTACGACTGCGAACAGCGA:CCCAGTGCCATGAAGCATACT	14	16	17	13	0	0	5	4	0	4	2	3	2	9	12	15	5	16	13	15	8	11	13	6	1	7	6	11	11	13	25	60	65	29	13	14
AGTACGACTGCGAACAGCGA:AGATGGCACTGGCTGCCTGCT	65	145	197	221	3	12	41	47	18	53	49	49	4	39	60	120	18	84	165	245	71	151	198	230	41	65	135	140	177	109	75	143	264	66	47	68
AGTACGACTGCGAACAGCGA:GGGTGGCTCCGAGTCATTGTA	37	91	152	127	6	7	24	49	18	46	32	65	2	40	39	187	13	69	119	173	50	113	117	176	29	50	85	91	50	22	82	48	65	19	48	47
AGTACGACTGCGAACAGCGA:CGCCTGCCTCCCTCAGCGCTT	54	148	177	182	7	16	44	48	16	49	42	62	7	54	81	276	20	87	171	226	53	159	197	271	54	84	128	149	24	43	42	3	56	0	28	24
AGTACGACTGCGAACAGCGA:CAATACCTGCATCTCCTTGTC	64	122	171	171	6	15	36	41	16	43	40	50	2	25	66	142	16	78	181	250	50	135	132	191	45	60	117	107	58	51	50	5	57	3	33	31
AGTACGACTGCGAACAGCGA:CCAGCTCCTCTTCGGGCGACA	35	78	85	145	2	8	28	31	9	37	24	31	2	23	38	119	14	53	98	132	38	109	115	152	21	49	64	87	25	31	27	62	72	12	29	32
AGTACGACTGCGAACAGCGA:CGGGAGTCTGGCGTGAGGGTG	54	116	154	190	5	14	35	45	12	38	50	64	3	42	83	176	9	93	147	219	55	148	159	233	43	59	139	145	21	36	45	92	92	13	42	32
AGTACGACTGCGAACAGCGA:TGGTGTGCAAGGCGGGCATCA	47	101	152	170	4	6	40	62	14	46	38	58	9	45	70	275	9	62	113	202	70	141	157	228	42	48	107	114	12	17	35	4	21	7	10	8
AGTACGACTGCGAACAGCGA:TCTTCAAGGTGAGTGAGGGCT	35	68	80	130	1	3	17	21	6	33	22	27	3	25	25	120	7	49	85	108	27	50	58	60	18	39	49	47	15	31	15	4	19	5	9	15
AGTACGACTGCGAACAGCGA:CAGCTTCTTCATCATGTCCTC	53	86	163	140	1	3	32	38	19	29	34	34	8	42	56	172	5	51	135	190	60	135	104	194	31	55	102	121	15	0	0	39	37	38	8	15
AGTACGACTGCGAACAGCGA:TTTAGGAATTGCTGTTGGGAC	82	159	236	246	4	10	45	63	21	56	57	82	12	70	90	382	26	89	186	291	84	206	193	288	71	88	158	186	152	37	79	45	131	15	47	46
AGTACGACTGCGAACAGCGA:GAGAGTAAGTCGCACCAGAAA	48	94	111	146	3	1	30	21	10	39	33	39	9	22	47	124	9	46	107	167	41	66	78	96	24	37	84	77	123	15	96	66	100	31	45	62
AGTACGACTGCGAACAGCGA:ACTGATTTTGTTTCATCCACA	27	55	69	60	0	2	12	10	3	13	14	17	1	11	25	63	6	26	60	78	17	53	36	47	13	20	35	17	34	2	31	78	54	14	18	25
AGTACGACTGCGAACAGCGA:TGTTTCAAATTGGTCAAGATC	43	93	93	126	4	2	16	12	8	20	16	29	2	11	29	50	13	30	47	92	32	62	51	76	25	33	57	46	96	58	87	123	119	28	38	49
AGTACGACTGCGAACAGCGA:TCTCGAACTCCTGCAGTCTCA	42	111	131	147	2	9	19	36	11	29	22	41	7	37	44	168	11	78	110	165	37	135	132	153	28	45	80	95	58	7	46	4	99	52	30	30
AGTACGACTGCGAACAGCGA:CTACGCCAAAAAAATCGTAAA	54	106	133	140	0	9	26	29	9	33	33	49	4	40	53	123	4	63	138	171	45	83	68	93	46	42	79	49	70	41	51	187	160	85	39	52
AGTACGACTGCGAACAGCGA:TGCAAAAAAATCCATTCAACT	36	92	112	137	5	4	21	29	8	34	27	21	6	33	43	152	9	43	75	113	33	75	61	83	30	26	61	59	61	8	72	274	82	22	40	33
AGTACGACTGCGAACAGCGA:AAAAAAAGAGTCGAATGTTTT	26	46	72	75	8	0	13	13	5	26	14	19	1	24	31	87	5	30	54	62	27	47	45	54	10	26	45	37	58	21	25	190	75	1	27	29
TCCTGGTCCGAAGCCGAGTG:GATCAATGTCAGCTGCTTTTA	39	96	110	119	2	3	12	16	8	23	31	39	3	12	31	68	11	42	58	115	38	99	95	157	36	34	78	79	162	40	133	291	331	45	89	93
TCCTGGTCCGAAGCCGAGTG:CTTTCCGCTCTCTTGCAATCA	20	69	63	76	0	1	14	15	6	14	13	27	3	12	27	41	3	25	69	85	37	83	72	93	26	29	59	59	200	30	78	480	211	26	42	53
TCCTGGTCCGAAGCCGAGTG:GAAATGTGCTACACTGGACAC	33	113	137	162	1	2	13	30	7	20	25	35	7	18	27	93	2	53	107	155	56	115	115	210	32	64	94	98	131	45	92	390	257	10	62	78
TCCTGGTCCGAAGCCGAGTG:TTAGTGACCTGCTTATGTGCC	66	118	173	187	0	1	23	36	16	33	29	36	1	31	54	135	6	67	108	212	72	168	153	216	40	66	135	127	110	20	43	244	256	44	78	87
TCCTGGTCCGAAGCCGAGTG:CGCTGGTGATGTCAGCACAGT	73	144	200	209	6	7	20	27	5	35	25	40	2	20	47	95	6	64	111	176	62	174	142	230	44	56	125	123	224	73	136	235	285	57	109	115
TCCTGGTCCGAAGCCGAGTG:TCCCGTGGAATGAAATCCGAA	25	59	83	87	0	1	9	9	8	15	15	19	1	10	23	46	5	29	47	87	24	74	76	99	28	35	60	61	115	35	63	149	209	37	49	58
TCCTGGTCCGAAGCCGAGTG:GGGGAGTCCGGGAAGCACCAA	38	71	121	94	1	4	12	20	4	24	19	31	2	13	18	86	5	37	63	103	35	93	86	132	25	27	74	71	66	47	108	122	135	19	52	40
TCCTGGTCCGAAGCCGAGTG:GACCAATCAGTGGTCGCCCTG	44	79	90	102	0	8	9	9	8	14	10	18	3	19	25	57	7	41	69	91	39	90	82	112	24	32	67	82	153	30	144	358	257	43	71	80
TCCTGGTCCGAAGCCGAGTG:TTCGATTCTAGGTGGTGGCTT	15	55	73	100	2	3	19	20	6	19	12	17	1	12	27	63	4	24	56	84	31	72	59	82	26	28	59	65	68	12	41	180	91	11	55	34
TCCTGGTCCGAAGCCGAGTG:GAGATGTAGTTTCAAGAAACC	38	106	137	128	2	2	10	18	4	27	19	21	2	27	46	48	13	33	68	109	51	106	93	114	37	41	93	69	108	49	76	229	214	30	58	63
TCCTGGTCCGAAGCCGAGTG:TCTGAGTCTAATGCTACCAGC	27	60	86	100	4	2	16	15	3	14	10	21	1	17	30	81	2	26	64	108	29	79	89	138	18	27	68	71	154	37	112	64	189	21	60	58
TCCTGGTCCGAAGCCGAGTG:CATCATCGTCAGTGACTTCCA	29	70	60	54	0	1	8	10	4	18	13	25	2	8	10	61	7	23	60	90	25	59	53	89	18	23	48	47	93	23	121	171	140	63	52	55
TCCTGGTCCGAAGCCGAGTG:CGACATGCCCAGCCCTATTCT	62	129	187	156	0	3	13	28	8	33	30	44	2	31	44	138	13	64	109	171	61	168	165	217	56	64	120	128	114	33	121	505	279	63	126	110
TCCTGGTCCGAAGCCGAGTG:GAAGTTAACTTCCACGCTTTT	63	123	136	138	3	5	34	30	6	32	21	27	1	21	46	111	6	57	105	152	49	142	110	155	28	27	111	94	160	76	110	344	320	41	86	97
TCCTGGTCCGAAGCCGAGTG:CGGTTTCTAAGCCAATTTTTC	37	97	125	122	2	5	21	19	12	24	30	27	1	32	37	88	7	46	72	135	41	101	98	133	29	42	83	85	125	33	151	402	196	33	72	73
TCCTGGTCCGAAGCCGAGTG:GACTTGTCCGCGCCAGGAGGA	13297	15011	12504	8663	1644	1577	3166	3287	1196	2080	1295	1491	1561	6168	9148	5233	7885	10104	9315	10958	5501	7146	4986	6104	4766	5316	7479	4394	56556	17793	47686	120485	64252	20380	24425	24671
TCCTGGTCCGAAGCCGAGTG:TAATAGTGGGCTCCTTAGCAC	29	88	92	86	1	2	9	14	8	12	18	23	3	14	24	75	3	26	58	83	39	104	92	120	19	36	64	63	129	40	113	193	186	28	56	47
TCCTGGTCCGAAGCCGAGTG:GACTTGCAGACGAACTCCAAG	30	80	101	103	0	1	14	21	7	14	20	22	0	20	20	44	6	33	59	105	37	73	81	123	23	35	83	71	118	34	134	179	229	39	102	90
TCCTGGTCCGAAGCCGAGTG:ACTGTTTCACGTTGTCCCCCA	34	76	93	131	1	6	14	22	6	25	8	30	3	10	25	62	5	33	72	110	40	112	111	140	33	40	83	93	95	52	109	77	179	8	46	53
TCCTGGTCCGAAGCCGAGTG:GGGTCAGCGCAGAAGTCTAGT	27	38	47	51	1	1	10	11	2	13	11	20	1	8	13	51	1	6	41	55	34	55	58	100	25	20	46	56	41	9	64	199	68	8	24	30
TCCTGGTCCGAAGCCGAGTG:GACAAGATCGCGGAAATCAAG	43	110	119	134	3	2	16	25	6	27	19	37	5	19	29	86	5	43	91	119	54	124	123	163	57	47	91	82	66	42	121	333	196	20	81	66
TCCTGGTCCGAAGCCGAGTG:GCATGACATGAACTGGTACAG	53	110	136	130	5	5	22	32	9	33	17	29	4	12	33	51	7	44	97	140	61	115	125	176	47	44	102	92	99	59	50	202	170	29	65	64
TCCTGGTCCGAAGCCGAGTG:GGTCTTCCACGCCTGCATCAA	51	128	183	170	5	6	26	43	7	28	39	40	1	24	42	112	9	73	109	178	64	161	177	253	53	61	143	134	86	65	202	483	286	48	138	112
TCCTGGTCCGAAGCCGAGTG:ACCGGATATCTGCTTCCTCAC	46	110	133	141	0	3	12	17	9	22	14	28	7	19	40	69	13	41	95	146	47	122	118	173	34	49	81	90	132	38	69	223	357	49	67	85
TCCTGGTCCGAAGCCGAGTG:GGTGATACAACTCGTTCGTAG	41	111	171	123	1	10	30	29	9	30	23	30	5	32	42	126	11	54	119	160	42	139	126	183	27	62	110	90	77	32	98	432	284	31	74	100
TCCTGGTCCGAAGCCGAGTG:CTTGGAATTGTTGGACCATGC	43	76	110	134	3	3	19	17	11	24	29	27	2	19	40	72	7	44	80	104	27	87	87	119	38	28	64	73	129	52	92	206	228	44	69	72
TCCTGGTCCGAAGCCGAGTG:CTTGATGAAAGCGGCTCTCAG	40	78	110	109	0	2	7	21	4	13	16	30	0	17	27	81	6	25	64	97	33	82	84	146	20	49	78	74	86	26	59	174	176	14	60	48
TCCTGGTCCGAAGCCGAGTG:CAAGACTCTCGAAATTATGGA	55	82	103	92	4	4	18	19	10	21	15	23	1	20	30	62	6	38	70	117	48	87	82	134	25	32	61	84	210	33	160	145	213	6	78	72
TCCTGGTCCGAAGCCGAGTG:CAGTTGACCAGCCCTAGACTT	67	135	178	198	1	4	28	37	13	44	36	41	2	27	55	87	14	67	149	204	67	157	134	231	48	58	118	126	171	68	232	337	330	54	93	85
TCCTGGTCCGAAGCCGAGTG:GGTCTCGACCCAGCTTCAGGA	53	129	156	172	1	4	20	17	7	24	16	35	4	14	32	90	9	48	104	166	47	167	164	258	45	61	108	146	268	50	188	504	414	96	98	121
TCCTGGTCCGAAGCCGAGTG:AACCGTCAGCTTCCGGCGTTT	34	92	119	125	1	1	20	13	7	20	13	35	0	24	34	65	10	56	86	105	38	121	92	152	36	47	97	87	129	33	144	506	315	55	84	81
TCCTGGTCCGAAGCCGAGTG:TGCTACCTAGACAACGCAGAA	58	118	149	143	2	4	21	25	9	25	22	51	5	47	52	116	9	48	98	134	62	152	133	180	37	47	108	95	225	65	156	225	232	34	113	77
TCCTGGTCCGAAGCCGAGTG:ATTTGAGGGAGCAAGGTAAAG	40	67	102	115	1	1	15	18	5	15	16	21	3	14	31	41	6	32	68	88	36	84	79	112	33	36	64	58	89	41	114	204	179	55	71	70
TCCTGGTCCGAAGCCGAGTG:CAGATATGTCGAAATGTCAAC	26	45	78	52	2	1	9	11	3	10	8	15	2	8	19	22	4	38	54	72	21	68	62	78	19	25	40	42	51	29	37	120	115	8	40	39
TCCTGGTCCGAAGCCGAGTG:CAATTTGTGGCAAAGGATCCC	77	151	185	223	2	7	20	40	9	56	35	53	0	21	45	53	4	54	125	200	65	132	143	202	38	64	99	99	111	60	139	133	243	85	111	123
TCCTGGTCCGAAGCCGAGTG:ACCTTACATATTCATCTTGAC	53	85	95	94	2	5	16	13	3	17	17	20	1	16	29	50	9	35	74	126	34	88	83	130	33	40	77	63	99	25	59	151	164	12	54	56
TCCTGGTCCGAAGCCGAGTG:GATCGACACTCTAGAGAACCC	50	111	149	144	2	9	20	29	7	24	33	39	1	37	52	119	10	66	110	161	66	146	147	191	57	63	108	137	184	67	101	305	291	99	72	74
TCCTGGTCCGAAGCCGAGTG:GCTTGTGAACACTGGGGTCGT	47	122	181	195	0	3	17	29	11	20	20	30	7	31	38	108	5	40	109	180	65	181	163	262	48	61	135	129	118	54	89	274	299	35	57	84
TCCTGGTCCGAAGCCGAGTG:ACGGTACAGTAATATCATGAA	49	114	127	136	2	3	15	18	7	25	19	33	3	16	34	103	7	47	97	126	43	104	109	164	37	43	89	89	89	42	115	240	262	41	84	82
TCCTGGTCCGAAGCCGAGTG:CCCAGTGCCATGAAGCATACT	6	15	21	16	3	0	2	1	0	2	3	1	0	1	15	5	5	7	7	7	6	11	4	11	4	5	11	3	53	7	20	43	35	24	25	18
TCCTGGTCCGAAGCCGAGTG:AGATGGCACTGGCTGCCTGCT	55	141	177	177	3	4	24	24	12	31	25	42	3	11	49	44	6	54	108	144	69	126	160	241	48	54	119	112	76	35	64	206	279	50	93	59
TCCTGGTCCGAAGCCGAGTG:GGGTGGCTCCGAGTCATTGTA	50	84	113	111	0	2	18	28	6	22	18	29	1	21	36	81	7	53	64	149	47	113	111	170	37	47	93	78	151	45	86	377	232	45	66	76
TCCTGGTCCGAAGCCGAGTG:CGCCTGCCTCCCTCAGCGCTT	49	124	168	164	6	2	21	35	13	27	27	39	3	20	36	117	2	65	101	153	63	142	173	249	52	62	128	158	64	24	62	53	189	9	40	63
TCCTGGTCCGAAGCCGAGTG:CAATACCTGCATCTCCTTGTC	50	102	132	182	1	3	18	28	9	39	16	39	1	18	42	72	8	69	109	165	40	136	103	175	46	54	108	87	66	37	79	265	96	16	62	49
TCCTGGTCCGAAGCCGAGTG:CCAGCTCCTCTTCGGGCGACA	26	59	83	84	1	1	6	17	5	19	8	12	1	11	26	50	5	36	67	85	19	82	70	137	23	32	69	61	74	14	12	65	75	11	21	13
TCCTGGTCCGAAGCCGAGTG:CGGGAGTCTGGCGTGAGGGTG	39	125	153	152	1	3	23	28	6	23	27	37	3	23	55	89	5	63	87	169	57	129	163	211	38	48	142	123	55	18	41	143	190	9	44	32
TCCTGGTCCGAAGCCGAGTG:TGGTGTGCAAGGCGGGCATCA	42	102	137	162	1	0	30	22	5	25	19	23	5	24	33	129	10	41	92	137	55	142	155	198	39	52	110	115	0	1	0	79	32	17	15	8
TCCTGGTCCGAAGCCGAGTG:TCTTCAAGGTGAGTGAGGGCT	37	53	89	91	1	1	10	10	5	16	13	23	0	16	33	43	8	37	66	83	19	63	46	76	25	27	45	54	83	9	59	8	51	6	27	19
TCCTGGTCCGAAGCCGAGTG:CAGCTTCTTCATCATGTCCTC	43	81	114	115	4	3	12	20	8	18	13	29	5	26	40	54	7	45	99	130	54	111	91	163	36	43	73	80	32	3	41	103	18	2	18	23
TCCTGGTCCGAAGCCGAGTG:TTTAGGAATTGCTGTTGGGAC	86	169	224	244	1	4	24	38	8	30	45	45	5	30	67	194	13	58	134	202	95	176	198	259	61	85	166	173	125	49	140	97	196	36	89	73
TCCTGGTCCGAAGCCGAGTG:GAGAGTAAGTCGCACCAGAAA	31	68	107	116	4	8	17	18	3	10	8	19	4	10	20	45	6	36	71	101	41	78	66	82	22	34	60	67	62	22	93	292	177	16	54	55
TCCTGGTCCGAAGCCGAGTG:ACTGATTTTGTTTCATCCACA	19	59	47	51	0	2	4	4	3	11	7	7	2	11	13	27	5	19	26	58	16	41	48	50	18	12	28	20	86	23	36	167	137	16	29	40
TCCTGGTCCGAAGCCGAGTG:TGTTTCAAATTGGTCAAGATC	43	74	88	95	1	3	5	12	2	11	10	13	0	8	24	17	5	14	32	52	24	56	49	63	27	32	63	55	162	46	62	37	212	48	98	82
TCCTGGTCCGAAGCCGAGTG:TCTCGAACTCCTGCAGTCTCA	36	80	108	115	2	2	7	16	4	26	18	35	0	13	23	82	5	32	77	119	57	117	111	164	25	46	98	98	100	30	41	43	98	14	33	29
TCCTGGTCCGAAGCCGAGTG:CTACGCCAAAAAAATCGTAAA	33	89	111	115	0	2	19	12	4	26	23	25	0	16	32	30	7	31	90	123	30	89	76	107	18	27	56	62	90	44	75	87	163	11	57	62
TCCTGGTCCGAAGCCGAGTG:TGCAAAAAAATCCATTCAACT	31	52	79	81	0	4	9	7	4	14	12	23	0	6	16	72	5	28	52	66	28	48	59	73	24	23	57	49	69	24	40	102	104	18	36	25
TCCTGGTCCGAAGCCGAGTG:AAAAAAAGAGTCGAATGTTTT	19	47	45	49	0	3	6	10	4	7	7	12	2	12	15	29	2	17	29	32	13	47	38	45	23	18	34	33	82	14	19	97	84	14	24	22
GCGGACCAGTGTACAGCACG:GATCAATGTCAGCTGCTTTTA	17	53	65	72	2	3	13	16	8	20	14	20	1	15	28	98	0	30	37	95	32	53	72	91	16	26	45	60	32	28	57	118	79	28	47	30
GCGGACCAGTGTACAGCACG:CTTTCCGCTCTCTTGCAATCA	24	36	38	45	0	2	10	18	3	9	18	16	2	12	24	77	3	14	47	62	24	52	65	79	22	15	44	51	27	20	25	45	77	10	22	23
GCGGACCAGTGTACAGCACG:GAAATGTGCTACACTGGACAC	22	62	89	91	2	3	17	27	11	19	17	23	3	30	42	146	5	33	81	109	42	68	103	129	19	36	57	59	49	21	42	134	149	21	37	34
GCGGACCAGTGTACAGCACG:TTAGTGACCTGCTTATGTGCC	50	80	128	125	4	4	30	31	11	29	21	39	6	40	41	197	4	61	92	148	54	124	136	193	47	50	99	117	114	24	64	217	116	40	39	39
GCGGACCAGTGTACAGCACG:CGCTGGTGATGTCAGCACAGT	42	78	102	107	5	6	28	36	10	31	27	26	6	18	47	127	6	51	79	119	52	121	106	154	29	62	76	65	161	28	65	135	190	31	40	51
GCGGACCAGTGTACAGCACG:TCCCGTGGAATGAAATCCGAA	18	39	65	63	1	3	11	13	4	15	14	19	0	9	18	59	9	32	58	61	33	50	70	68	16	20	43	29	38	12	19	163	69	19	21	17
GCGGACCAGTGTACAGCACG:GGGGAGTCCGGGAAGCACCAA	27	48	57	64	1	2	12	16	5	19	12	27	2	22	31	99	5	40	36	68	23	57	58	72	23	24	65	55	35	34	47	110	169	32	30	26
GCGGACCAGTGTACAGCACG:GACCAATCAGTGGTCGCCCTG	27	48	75	69	2	4	15	18	3	15	9	21	5	18	21	90	6	19	58	80	17	79	74	70	20	36	46	54	54	12	59	89	90	40	43	25
GCGGACCAGTGTACAGCACG:TTCGATTCTAGGTGGTGGCTT	22	53	46	57	5	1	16	14	3	11	7	12	2	17	25	83	6	15	28	77	33	62	52	76	15	25	56	41	87	18	21	1	102	43	25	24
GCGGACCAGTGTACAGCACG:GAGATGTAGTTTCAAGAAACC	26	53	78	75	3	1	18	27	8	21	11	19	0	15	33	75	3	19	45	75	28	67	70	104	23	32	51	54	78	36	35	262	110	29	22	33
GCGGACCAGTGTACAGCACG:TCTGAGTCTAATGCTACCAGC	20	52	70	67	1	1	12	18	4	19	13	20	3	13	21	121	4	19	55	79	25	67	51	90	10	17	60	45	69	16	64	132	99	6	22	15
GCGGACCAGTGTACAGCACG:CATCATCGTCAGTGACTTCCA	16	29	40	45	2	3	12	8	5	18	11	15	0	11	12	64	6	19	33	49	17	44	35	51	12	15	36	41	51	14	13	157	40	7	17	20
GCGGACCAGTGTACAGCACG:CGACATGCCCAGCCCTATTCT	33	59	116	119	4	5	20	29	12	26	23	31	6	25	40	167	5	41	68	102	45	117	104	137	23	39	66	77	96	38	53	120	107	33	48	65
GCGGACCAGTGTACAGCACG:GAAGTTAACTTCCACGCTTTT	30	67	86	106	3	6	20	24	5	19	17	26	3	31	36	156	4	43	65	103	40	97	88	132	27	34	60	73	69	49	62	269	185	29	51	47
GCGGACCAGTGTACAGCACG:CGGTTTCTAAGCCAATTTTTC	32	49	73	85	2	1	21	27	2	18	17	21	4	36	30	142	9	29	75	87	42	75	71	117	27	26	72	59	68	9	73	170	101	28	61	38
GCGGACCAGTGTACAGCACG:GACTTGTCCGCGCCAGGAGGA	28	67	98	103	0	5	18	16	5	24	15	21	5	11	26	82	3	39	75	92	41	90	101	158	31	41	90	81	83	32	94	135	172	43	52	39
GCGGACCAGTGTACAGCACG:TAATAGTGGGCTCCTTAGCAC	8212	9504	7478	5541	1813	1488	2920	2667	1003	1629	1050	1173	2337	6940	8191	7134	6322	7482	6776	8072	3587	4541	3372	4110	3076	3456	4266	2508	24880	6345	19406	52765	27005	9183	10523	11338
GCGGACCAGTGTACAGCACG:GACTTGCAGACGAACTCCAAG	18	56	66	76	2	2	16	12	5	15	13	15	2	16	29	59	3	30	59	67	30	60	52	80	11	25	55	42	50	20	16	19	98	42	23	31
GCGGACCAGTGTACAGCACG:ACTGTTTCACGTTGTCCCCCA	31	57	66	84	3	3	14	21	4	10	14	21	1	18	28	85	9	24	47	79	38	66	60	92	19	24	49	56	25	14	26	69	97	9	26	31
GCGGACCAGTGTACAGCACG:GGGTCAGCGCAGAAGTCTAGT	14	29	36	42	0	2	9	12	4	7	6	10	2	10	21	78	0	12	24	39	19	39	55	66	18	14	34	23	14	8	25	24	18	0	11	17
GCGGACCAGTGTACAGCACG:GACAAGATCGCGGAAATCAAG	37	53	91	75	1	5	18	29	11	22	22	31	6	31	35	124	9	31	60	94	34	77	97	118	30	34	52	56	53	9	33	18	131	24	33	31
GCGGACCAGTGTACAGCACG:GCATGACATGAACTGGTACAG	33	64	77	84	4	6	19	27	7	31	18	28	1	15	17	68	5	50	83	112	51	85	91	126	20	33	78	65	7	41	24	60	76	27	38	32
GCGGACCAGTGTACAGCACG:GGTCTTCCACGCCTGCATCAA	31	73	113	104	4	7	25	24	4	23	23	40	5	16	32	139	10	36	80	110	50	123	131	172	36	46	87	88	48	11	46	240	210	27	59	42
GCGGACCAGTGTACAGCACG:ACCGGATATCTGCTTCCTCAC	28	65	104	101	0	5	15	17	6	19	18	29	1	15	32	113	12	31	66	88	28	84	94	117	21	31	68	65	96	22	42	79	113	13	31	37
GCGGACCAGTGTACAGCACG:GGTGATACAACTCGTTCGTAG	43	64	100	94	1	5	22	34	8	27	29	24	0	30	29	170	6	43	68	121	38	99	78	152	27	34	79	86	89	17	92	18	103	4	38	47
GCGGACCAGTGTACAGCACG:CTTGGAATTGTTGGACCATGC	28	60	57	81	2	3	14	25	5	16	11	28	4	29	36	139	3	45	63	87	40	55	69	88	26	29	54	55	38	17	53	56	118	25	38	40
GCGGACCAGTGTACAGCACG:CTTGATGAAAGCGGCTCTCAG	15	43	60	66	3	1	11	15	5	16	11	24	0	15	21	100	2	24	51	73	24	63	72	83	17	22	51	43	40	14	43	12	117	7	38	39
GCGGACCAGTGTACAGCACG:CAAGACTCTCGAAATTATGGA	23	49	69	59	1	2	17	23	4	18	9	15	1	19	30	100	4	31	42	77	37	55	69	105	19	32	42	40	50	32	46	284	182	22	29	29
GCGGACCAGTGTACAGCACG:CAGTTGACCAGCCCTAGACTT	44	94	126	129	0	4	22	36	15	32	26	33	8	23	36	105	5	60	97	142	63	102	113	156	30	47	95	82	119	54	109	168	209	79	42	65
GCGGACCAGTGTACAGCACG:GGTCTCGACCCAGCTTCAGGA	42	76	88	113	0	3	23	21	10	15	24	26	5	22	41	132	4	37	89	96	49	117	121	214	32	40	80	113	59	44	74	392	112	35	55	50
GCGGACCAGTGTACAGCACG:AACCGTCAGCTTCCGGCGTTT	38	52	82	85	1	3	24	20	8	20	17	30	0	21	22	102	9	43	72	108	30	73	74	121	26	27	47	75	61	44	61	6	107	25	36	37
GCGGACCAGTGTACAGCACG:TGCTACCTAGACAACGCAGAA	38	68	90	106	1	8	25	30	7	17	20	45	3	36	48	151	7	48	70	148	48	104	103	150	33	46	82	80	67	24	98	115	126	32	46	63
GCGGACCAGTGTACAGCACG:ATTTGAGGGAGCAAGGTAAAG	23	52	52	67	3	4	13	20	6	20	17	14	3	22	24	65	2	28	48	70	16	65	54	65	21	23	55	34	86	21	30	1	98	35	24	28
GCGGACCAGTGTACAGCACG:CAGATATGTCGAAATGTCAAC	14	21	34	35	2	2	11	13	6	9	14	7	2	11	18	49	6	23	36	47	16	41	37	64	8	20	39	40	26	32	8	24	54	7	14	14
GCGGACCAGTGTACAGCACG:CAATTTGTGGCAAAGGATCCC	56	92	122	128	1	4	25	23	8	41	40	50	4	23	52	96	14	68	102	149	60	108	122	135	35	42	78	68	133	29	58	220	167	60	53	34
GCGGACCAGTGTACAGCACG:ACCTTACATATTCATCTTGAC	32	59	71	84	1	6	19	23	7	17	20	22	7	13	18	61	3	23	62	78	33	64	57	99	21	28	50	46	82	11	19	82	66	10	23	37
GCGGACCAGTGTACAGCACG:GATCGACACTCTAGAGAACCC	35	88	98	96	2	6	20	32	6	17	15	29	5	28	48	149	3	41	84	126	42	113	88	139	31	32	87	78	164	36	49	318	110	25	59	38
GCGGACCAGTGTACAGCACG:GCTTGTGAACACTGGGGTCGT	29	84	102	118	4	6	20	26	9	23	14	36	7	36	40	165	11	41	94	99	51	132	112	160	41	35	96	75	98	25	62	153	123	11	33	34
GCGGACCAGTGTACAGCACG:ACGGTACAGTAATATCATGAA	30	58	81	94	3	2	17	24	3	19	24	33	1	24	35	141	4	45	51	103	32	81	74	117	31	36	57	74	65	23	52	132	96	14	52	40
GCGGACCAGTGTACAGCACG:CCCAGTGCCATGAAGCATACT	7	13	10	8	2	1	2	4	1	1	3	0	2	7	7	9	5	8	9	14	5	6	7	7	1	4	2	3	40	7	28	285	61	23	2	24
GCGGACCAGTGTACAGCACG:AGATGGCACTGGCTGCCTGCT	39	83	115	111	2	4	18	19	12	23	25	33	3	12	34	72	6	32	78	138	44	108	132	173	28	34	83	81	143	29	44	122	123	36	41	39
GCGGACCAGTGTACAGCACG:GGGTGGCTCCGAGTCATTGTA	30	65	55	92	3	5	19	29	10	17	15	28	3	22	23	132	8	31	68	95	44	85	74	131	28	30	64	76	88	40	49	73	121	68	38	39
GCGGACCAGTGTACAGCACG:CGCCTGCCTCCCTCAGCGCTT	33	71	91	122	5	7	18	31	4	21	17	37	7	21	29	164	6	40	63	103	49	114	128	205	30	45	91	101	58	7	45	95	96	2	21	19
GCGGACCAGTGTACAGCACG:CAATACCTGCATCTCCTTGTC	33	77	93	94	1	6	18	29	6	39	16	29	1	24	34	78	7	35	73	106	30	75	88	108	32	40	68	79	34	37	51	55	78	12	26	26
GCGGACCAGTGTACAGCACG:CCAGCTCCTCTTCGGGCGACA	15	43	46	42	2	5	12	12	3	10	12	18	2	8	10	65	1	20	52	51	22	49	65	93	8	23	38	49	8	9	17	3	34	11	8	7
GCGGACCAGTGTACAGCACG:CGGGAGTCTGGCGTGAGGGTG	40	86	72	89	2	9	16	27	9	24	25	28	4	19	51	98	3	39	72	87	43	102	106	148	19	38	82	91	17	25	82	5	104	4	15	6
GCGGACCAGTGTACAGCACG:TGGTGTGCAAGGCGGGCATCA	35	83	79	101	0	4	20	29	1	27	28	30	0	25	30	172	1	35	66	111	33	96	133	160	39	38	84	92	9	6	15	42	33	15	8	9
GCGGACCAGTGTACAGCACG:TCTTCAAGGTGAGTGAGGGCT	22	38	51	50	5	5	7	12	2	6	7	11	1	13	16	72	1	27	52	53	16	48	41	60	11	15	32	25	2	14	30	0	40	1	13	6
GCGGACCAGTGTACAGCACG:CAGCTTCTTCATCATGTCCTC	29	49	60	76	1	5	15	24	8	20	23	23	2	13	31	118	8	39	68	118	38	73	92	112	24	33	44	56	38	4	10	27	82	12	5	23
GCGGACCAGTGTACAGCACG:TTTAGGAATTGCTGTTGGGAC	48	106	132	118	1	7	36	32	9	22	25	45	6	40	65	248	12	52	97	137	52	129	132	182	61	58	129	132	56	23	64	143	159	10	31	46
GCGGACCAGTGTACAGCACG:GAGAGTAAGTCGCACCAGAAA	31	45	43	62	4	5	15	26	4	19	11	23	2	14	22	70	10	31	47	71	18	55	59	55	26	33	46	46	3	3	60	84	88	7	24	30
GCGGACCAGTGTACAGCACG:ACTGATTTTGTTTCATCCACA	13	25	43	36	0	1	4	10	3	9	6	7	1	9	8	31	3	14	22	38	13	31	26	42	7	15	24	20	27	3	13	42	30	4	20	18
GCGGACCAGTGTACAGCACG:TGTTTCAAATTGGTCAAGATC	22	28	49	41	0	1	7	14	4	11	8	12	0	5	16	28	1	18	24	34	17	36	29	47	21	22	49	42	54	36	102	217	188	30	38	33
GCGGACCAGTGTACAGCACG:TCTCGAACTCCTGCAGTCTCA	35	70	85	82	4	2	18	15	4	16	15	19	4	14	27	100	4	32	62	83	44	82	60	106	24	30	58	72	70	18	27	72	74	6	23	18
GCGGACCAGTGTACAGCACG:CTACGCCAAAAAAATCGTAAA	26	51	78	78	1	2	18	20	10	20	19	25	3	17	26	66	4	30	60	89	32	53	57	71	26	25	54	40	33	6	45	44	87	13	35	33
GCGGACCAGTGTACAGCACG:TGCAAAAAAATCCATTCAACT	16	30	38	57	1	3	7	14	3	17	13	9	0	14	18	83	2	21	45	57	16	34	35	74	20	19	37	34	25	11	3	153	58	1	25	27
GCGGACCAGTGTACAGCACG:AAAAAAAGAGTCGAATGTTTT	16	23	29	33	0	1	5	10	2	11	6	9	0	7	9	45	4	18	20	32	12	20	25	42	7	16	24	23	42	1	4	13	28	34	23	18
ATGCCTTCATTCATCCGGCA:GATCAATGTCAGCTGCTTTTA	21	55	74	67	2	1	15	18	5	15	22	23	1	11	33	64	2	35	57	94	28	60	50	80	19	22	41	41	96	93	44	213	135	3	61	57
ATGCCTTCATTCATCCGGCA:CTTTCCGCTCTCTTGCAATCA	20	49	51	59	3	2	15	15	5	17	16	14	1	17	27	34	10	23	70	69	14	46	46	58	16	22	38	25	62	5	60	80	127	12	28	35
ATGCCTTCATTCATCCGGCA:GAAATGTGCTACACTGGACAC	50	87	111	111	2	8	31	27	11	21	24	31	3	25	57	77	11	52	89	123	31	90	70	111	37	41	70	63	118	64	104	108	164	23	65	51
ATGCCTTCATTCATCCGGCA:TTAGTGACCTGCTTATGTGCC	46	104	106	118	4	7	14	38	12	36	30	39	1	27	50	91	9	63	103	165	41	80	95	117	22	39	73	52	53	31	99	154	147	7	36	43
ATGCCTTCATTCATCCGGCA:CGCTGGTGATGTCAGCACAGT	52	79	119	111	3	2	20	23	9	17	26	39	1	33	40	69	9	48	95	142	34	97	79	120	29	32	72	68	123	25	38	232	188	10	61	62
ATGCCTTCATTCATCCGGCA:TCCCGTGGAATGAAATCCGAA	24	44	54	88	3	0	11	9	4	17	10	26	0	8	15	33	9	33	49	65	17	33	37	70	9	19	38	33	113	10	44	250	88	12	35	25
ATGCCTTCATTCATCCGGCA:GGGGAGTCCGGGAAGCACCAA	23	62	62	76	1	7	17	9	10	19	15	25	1	15	24	53	4	39	60	94	18	57	48	71	18	19	36	46	99	31	35	191	77	18	36	42
ATGCCTTCATTCATCCGGCA:GACCAATCAGTGGTCGCCCTG	27	66	70	58	0	0	9	12	6	14	20	29	0	19	36	62	2	31	62	80	19	48	53	48	10	21	35	31	49	39	65	232	140	20	58	39
ATGCCTTCATTCATCCGGCA:TTCGATTCTAGGTGGTGGCTT	29	55	69	79	2	1	17	19	8	13	22	18	4	24	30	57	6	24	53	68	28	43	54	65	24	21	46	40	95	29	89	108	145	4	43	47
ATGCCTTCATTCATCCGGCA:GAGATGTAGTTTCAAGAAACC	31	76	81	78	1	2	18	6	4	17	20	29	2	19	44	48	8	41	59	105	27	72	53	75	19	27	53	37	31	32	76	259	135	26	74	94
ATGCCTTCATTCATCCGGCA:TCTGAGTCTAATGCTACCAGC	24	36	60	74	3	1	14	24	13	16	13	23	2	11	21	56	1	34	54	90	27	61	40	75	13	30	36	32	45	26	37	164	113	20	31	37
ATGCCTTCATTCATCCGGCA:CATCATCGTCAGTGACTTCCA	20	31	44	55	0	5	14	11	2	12	15	20	2	13	27	47	6	23	35	90	23	34	34	51	14	21	30	38	56	7	42	3	114	11	27	25
ATGCCTTCATTCATCCGGCA:CGACATGCCCAGCCCTATTCT	53	100	135	122	5	9	20	36	16	35	29	35	1	29	42	99	6	50	98	115	42	94	96	113	15	36	66	58	181	29	120	343	125	45	85	86
ATGCCTTCATTCATCCGGCA:GAAGTTAACTTCCACGCTTTT	35	62	89	102	1	8	19	35	9	36	18	35	3	23	34	79	6	41	70	100	28	76	65	93	25	33	59	60	167	46	92	44	145	19	62	53
ATGCCTTCATTCATCCGGCA:CGGTTTCTAAGCCAATTTTTC	34	72	100	98	1	7	20	18	10	22	15	38	4	27	45	63	8	51	79	109	39	72	60	81	31	26	54	44	79	29	58	248	148	14	62	63
ATGCCTTCATTCATCCGGCA:GACTTGTCCGCGCCAGGAGGA	36	89	129	96	2	2	17	15	3	30	19	30	1	24	38	37	10	26	80	123	33	96	87	116	28	45	70	71	205	53	207	542	325	52	92	126
ATGCCTTCATTCATCCGGCA:TAATAGTGGGCTCCTTAGCAC	26	50	62	61	2	3	10	18	7	14	10	19	2	11	22	53	6	31	44	78	18	58	46	72	17	22	34	21	18	24	45	146	128	18	55	59
ATGCCTTCATTCATCCGGCA:GACTTGCAGACGAACTCCAAG	9417	10126	8499	5989	1971	1687	3029	2945	1214	2063	1258	1444	1286	5642	9234	3974	7322	8820	7836	9065	3561	4259	3074	3995	2809	3148	4348	2310	39565	12640	33185	86389	37698	10712	16680	18173
ATGCCTTCATTCATCCGGCA:ACTGTTTCACGTTGTCCCCCA	35	66	61	84	3	5	14	17	13	19	15	11	6	15	31	48	8	40	57	112	31	56	50	89	13	22	51	42	150	32	43	126	91	10	32	52
ATGCCTTCATTCATCCGGCA:GGGTCAGCGCAGAAGTCTAGT	17	38	37	37	1	2	9	16	6	13	6	22	0	12	21	31	3	17	31	58	15	40	45	55	14	11	34	28	25	10	19	4	29	13	19	15
ATGCCTTCATTCATCCGGCA:GACAAGATCGCGGAAATCAAG	36	69	110	99	4	7	16	14	6	32	29	34	3	23	43	68	8	50	94	109	28	68	89	106	31	20	58	52	72	15	78	175	119	21	33	50
ATGCCTTCATTCATCCGGCA:GCATGACATGAACTGGTACAG	33	81	97	94	3	8	16	27	10	20	27	28	1	17	30	38	10	42	85	115	24	62	58	99	26	27	72	54	73	39	118	138	161	36	58	47
ATGCCTTCATTCATCCGGCA:GGTCTTCCACGCCTGCATCAA	43	105	130	119	6	9	23	32	11	33	28	36	3	28	40	80	22	52	89	119	40	98	95	161	19	35	79	70	248	27	144	162	161	8	85	86
ATGCCTTCATTCATCCGGCA:ACCGGATATCTGCTTCCTCAC	35	78	92	97	4	10	21	20	7	22	26	16	3	21	36	58	12	41	97	107	28	90	66	97	35	31	46	44	92	34	121	82	107	34	65	52
ATGCCTTCATTCATCCGGCA:GGTGATACAACTCGTTCGTAG	37	83	103	85	3	6	16	21	4	34	22	24	3	30	45	74	6	41	80	122	22	70	78	106	22	24	53	70	53	37	114	184	178	24	59	44
ATGCCTTCATTCATCCGGCA:CTTGGAATTGTTGGACCATGC	35	49	83	89	2	5	16	16	7	28	25	32	2	17	35	64	15	46	78	94	24	63	55	92	16	32	47	32	42	29	59	40	113	10	38	44
ATGCCTTCATTCATCCGGCA:CTTGATGAAAGCGGCTCTCAG	28	71	87	81	2	4	13	20	3	14	8	25	3	17	27	46	6	45	59	85	42	71	60	69	21	25	30	40	95	196	26	194	133	29	29	41
ATGCCTTCATTCATCCGGCA:CAAGACTCTCGAAATTATGGA	31	58	52	57	1	2	16	16	3	17	15	30	2	15	28	36	8	37	58	83	20	42	38	83	20	25	39	34	83	35	43	85	129	16	44	33
ATGCCTTCATTCATCCGGCA:CAGTTGACCAGCCCTAGACTT	57	124	132	149	13	10	30	33	23	40	30	59	2	31	61	70	8	73	111	165	51	88	102	127	41	44	79	55	246	64	119	255	211	24	99	93
ATGCCTTCATTCATCCGGCA:GGTCTCGACCCAGCTTCAGGA	44	97	126	108	1	3	23	23	16	36	27	32	3	13	38	77	16	57	98	137	39	102	94	139	23	29	89	97	130	49	101	132	251	14	77	84
ATGCCTTCATTCATCCGGCA:AACCGTCAGCTTCCGGCGTTT	43	66	78	82	3	5	16	23	5	22	17	21	2	19	32	59	17	53	73	109	30	65	47	76	33	25	53	44	86	25	83	134	176	59	77	62
ATGCCTTCATTCATCCGGCA:TGCTACCTAGACAACGCAGAA	39	80	73	79	1	4	19	21	10	26	23	39	2	15	35	66	7	50	80	141	25	77	76	110	36	27	53	68	153	36	106	316	92	26	51	57
ATGCCTTCATTCATCCGGCA:ATTTGAGGGAGCAAGGTAAAG	20	44	69	57	0	2	9	16	5	23	13	27	0	10	34	33	8	34	73	86	16	57	47	74	15	14	33	35	95	36	69	93	154	30	38	54
ATGCCTTCATTCATCCGGCA:CAGATATGTCGAAATGTCAAC	17	26	37	56	2	5	15	12	11	12	11	20	0	9	28	27	7	16	47	60	21	37	31	48	12	14	32	24	64	4	45	68	87	38	25	23
ATGCCTTCATTCATCCGGCA:CAATTTGTGGCAAAGGATCCC	56	123	161	155	5	4	26	27	20	46	30	50	3	21	61	52	12	71	117	172	52	99	85	110	17	30	81	43	155	41	73	388	144	49	85	73
ATGCCTTCATTCATCCGGCA:ACCTTACATATTCATCTTGAC	30	64	77	98	1	3	21	19	8	23	18	30	2	10	31	39	12	32	68	112	33	61	55	72	15	31	54	43	58	29	34	57	165	21	49	40
ATGCCTTCATTCATCCGGCA:GATCGACACTCTAGAGAACCC	54	86	104	94	2	8	21	32	10	39	24	35	3	28	46	72	7	57	107	152	33	88	83	110	35	43	55	68	126	57	92	206	210	21	65	69
ATGCCTTCATTCATCCGGCA:GCTTGTGAACACTGGGGTCGT	33	96	107	97	0	5	23	24	11	31	27	48	1	30	40	74	5	51	92	107	36	95	105	129	31	41	94	63	123	14	139	229	244	14	49	60
ATGCCTTCATTCATCCGGCA:ACGGTACAGTAATATCATGAA	48	73	86	92	4	4	19	22	5	25	23	26	5	30	39	98	6	43	80	129	34	83	41	94	33	42	67	50	136	54	45	557	257	37	89	64
ATGCCTTCATTCATCCGGCA:CCCAGTGCCATGAAGCATACT	13	9	12	14	0	1	3	2	0	2	2	3	2	3	10	3	3	13	15	9	9	7	7	4	5	2	5	3	22	5	29	210	43	24	13	19
ATGCCTTCATTCATCCGGCA:AGATGGCACTGGCTGCCTGCT	59	109	113	145	7	2	23	27	9	36	41	38	2	14	41	44	11	39	110	157	50	82	89	141	30	20	79	67	83	55	132	253	205	41	60	70
ATGCCTTCATTCATCCGGCA:GGGTGGCTCCGAGTCATTGTA	43	65	77	71	6	4	23	26	7	19	19	31	2	16	48	74	12	53	65	114	24	68	63	107	13	28	50	50	203	49	139	97	139	32	62	61
ATGCCTTCATTCATCCGGCA:CGCCTGCCTCCCTCAGCGCTT	28	87	99	128	3	3	12	17	7	26	24	28	4	32	50	79	9	47	87	140	42	101	120	132	34	45	81	74	86	6	46	159	63	8	19	25
ATGCCTTCATTCATCCGGCA:CAATACCTGCATCTCCTTGTC	37	71	84	95	9	6	18	26	5	24	25	33	2	27	51	38	13	54	97	129	26	66	66	104	27	27	58	55	77	23	30	136	64	8	36	43
ATGCCTTCATTCATCCGGCA:CCAGCTCCTCTTCGGGCGACA	20	57	57	63	2	5	11	13	4	20	12	25	3	17	26	41	7	22	61	61	22	59	47	85	19	22	41	35	10	8	29	41	47	6	21	23
ATGCCTTCATTCATCCGGCA:CGGGAGTCTGGCGTGAGGGTG	36	81	111	98	4	6	14	21	11	30	24	44	0	16	48	64	9	47	70	140	35	88	83	121	32	38	84	89	9	20	45	187	108	15	27	35
ATGCCTTCATTCATCCGGCA:TGGTGTGCAAGGCGGGCATCA	27	72	85	108	4	4	20	24	8	34	26	26	3	17	39	85	5	37	85	85	34	82	77	114	27	22	67	71	26	1	1	45	21	0	3	10
ATGCCTTCATTCATCCGGCA:TCTTCAAGGTGAGTGAGGGCT	13	48	55	47	3	4	4	14	6	23	14	16	3	15	26	38	8	29	55	61	19	29	29	38	18	14	32	23	24	8	6	91	11	0	4	7
ATGCCTTCATTCATCCGGCA:CAGCTTCTTCATCATGTCCTC	21	54	81	74	2	6	17	18	6	25	25	25	2	19	39	57	3	43	65	109	25	56	58	90	11	30	36	40	12	14	18	33	27	0	13	16
ATGCCTTCATTCATCCGGCA:TTTAGGAATTGCTGTTGGGAC	47	92	148	164	3	11	23	39	10	37	30	46	4	34	56	130	9	58	112	156	55	124	91	145	38	55	77	97	96	42	44	301	90	31	47	51
ATGCCTTCATTCATCCGGCA:GAGAGTAAGTCGCACCAGAAA	28	53	92	72	1	6	14	18	4	18	15	16	4	25	35	34	5	21	73	88	23	50	34	57	23	18	39	39	92	27	69	229	132	22	47	36
ATGCCTTCATTCATCCGGCA:ACTGATTTTGTTTCATCCACA	15	38	47	39	0	1	9	4	7	13	6	14	1	10	17	21	2	17	23	46	9	20	23	30	11	8	22	20	56	6	16	7	40	7	28	24
ATGCCTTCATTCATCCGGCA:TGTTTCAAATTGGTCAAGATC	23	44	56	53	5	4	5	8	5	8	11	14	2	13	28	20	5	17	24	39	23	42	41	45	8	19	40	20	70	33	101	92	182	39	41	48
ATGCCTTCATTCATCCGGCA:TCTCGAACTCCTGCAGTCTCA	29	78	85	77	0	1	17	17	8	24	21	32	4	17	24	42	6	39	73	93	25	67	60	90	24	22	52	62	26	23	61	121	97	15	42	30
ATGCCTTCATTCATCCGGCA:CTACGCCAAAAAAATCGTAAA	15	62	84	69	3	8	14	15	6	25	14	21	1	13	33	36	5	39	70	90	37	54	41	54	20	17	47	36	124	20	38	54	119	19	42	36
ATGCCTTCATTCATCCGGCA:TGCAAAAAAATCCATTCAACT	10	47	58	64	3	1	11	13	9	14	21	31	1	11	25	33	3	23	46	68	16	51	35	48	8	16	35	26	71	16	65	85	86	14	26	25
ATGCCTTCATTCATCCGGCA:AAAAAAAGAGTCGAATGTTTT	19	28	29	24	0	1	7	7	2	8	6	10	0	13	19	30	2	20	26	42	7	32	21	34	11	7	18	16	16	30	14	90	91	4	43	32
CAACTGGACAGGTTTCATAG:GATCAATGTCAGCTGCTTTTA	17	43	67	59	4	7	21	23	7	15	24	29	2	22	26	56	10	31	68	83	16	50	75	67	21	13	31	34	72	40	65	2	86	34	28	16
CAACTGGACAGGTTTCATAG:CTTTCCGCTCTCTTGCAATCA	17	39	46	40	2	3	16	15	3	14	16	19	3	10	29	41	1	33	42	55	20	49	41	58	22	18	40	49	50	16	3	34	57	5	9	25
CAACTGGACAGGTTTCATAG:GAAATGTGCTACACTGGACAC	31	54	90	80	1	7	22	30	12	25	21	34	4	41	29	109	6	53	99	130	43	78	65	112	30	28	59	52	31	49	28	67	58	51	22	32
CAACTGGACAGGTTTCATAG:TTAGTGACCTGCTTATGTGCC	28	79	111	137	4	14	26	26	9	31	24	39	3	33	42	138	15	62	100	156	55	95	86	110	38	33	75	80	54	20	4	209	56	50	33	26
CAACTGGACAGGTTTCATAG:CGCTGGTGATGTCAGCACAGT	30	73	104	107	7	5	32	25	9	24	23	34	5	27	38	95	8	66	115	158	46	120	72	142	25	38	77	73	91	42	89	94	75	22	42	38
CAACTGGACAGGTTTCATAG:TCCCGTGGAATGAAATCCGAA	29	50	72	58	1	2	12	15	5	20	19	10	3	17	21	40	8	36	59	90	22	48	38	59	23	20	29	31	21	33	29	94	79	64	37	32
CAACTGGACAGGTTTCATAG:GGGGAGTCCGGGAAGCACCAA	24	49	72	86	4	3	16	17	10	14	14	17	3	25	29	94	7	34	63	75	24	64	43	75	15	17	43	44	2	18	40	2	19	3	28	31
CAACTGGACAGGTTTCATAG:GACCAATCAGTGGTCGCCCTG	33	69	59	47	3	4	21	15	5	27	13	18	4	21	28	82	5	42	52	77	28	48	56	69	17	15	32	58	8	10	16	40	52	15	22	29
CAACTGGACAGGTTTCATAG:TTCGATTCTAGGTGGTGGCTT	19	36	54	46	5	2	17	23	4	15	8	18	3	16	28	75	3	24	61	65	16	54	48	71	20	24	42	32	37	18	2	90	48	0	17	20
CAACTGGACAGGTTTCATAG:GAGATGTAGTTTCAAGAAACC	30	60	79	83	5	4	21	16	5	18	8	21	2	26	37	42	6	45	62	102	37	64	58	95	21	17	51	51	62	25	60	185	89	8	45	36
CAACTGGACAGGTTTCATAG:TCTGAGTCTAATGCTACCAGC	25	41	65	67	2	5	17	21	7	20	18	28	2	21	30	97	6	29	52	101	25	46	47	70	9	20	33	42	89	24	42	45	34	25	19	27
CAACTGGACAGGTTTCATAG:CATCATCGTCAGTGACTTCCA	17	34	46	49	1	5	9	13	6	19	15	15	1	17	27	44	8	27	58	62	17	37	34	51	13	10	30	29	21	41	2	40	91	12	23	14
CAACTGGACAGGTTTCATAG:CGACATGCCCAGCCCTATTCT	48	94	112	119	4	6	28	44	15	31	25	39	4	36	41	131	15	68	105	168	55	104	112	147	29	30	57	82	57	32	28	126	184	27	36	38
CAACTGGACAGGTTTCATAG:GAAGTTAACTTCCACGCTTTT	32	65	74	103	5	4	18	33	7	23	16	35	5	40	46	95	3	44	87	109	28	82	77	90	21	36	59	52	23	34	16	50	110	20	22	41
CAACTGGACAGGTTTCATAG:CGGTTTCTAAGCCAATTTTTC	30	65	70	95	2	8	20	20	7	37	19	19	2	22	26	80	7	40	95	100	40	68	59	110	24	21	42	47	31	15	35	114	104	5	28	19
CAACTGGACAGGTTTCATAG:GACTTGTCCGCGCCAGGAGGA	35	72	97	95	1	3	16	17	10	19	19	27	1	13	21	58	9	33	69	89	37	97	94	102	31	36	64	72	68	21	75	248	118	37	47	47
CAACTGGACAGGTTTCATAG:TAATAGTGGGCTCCTTAGCAC	16	58	63	56	4	4	9	15	5	12	15	15	2	12	18	86	5	31	43	75	27	51	49	73	18	23	32	37	43	3	48	103	38	14	29	14
CAACTGGACAGGTTTCATAG:GACTTGCAGACGAACTCCAAG	27	54	73	87	3	5	17	11	6	18	19	20	3	15	30	46	5	40	77	85	25	52	53	88	19	9	37	40	57	28	30	102	69	6	21	26
CAACTGGACAGGTTTCATAG:ACTGTTTCACGTTGTCCCCCA	8023	8811	7330	5910	2162	1884	3619	3634	1255	1972	1200	1424	1850	6076	8503	5566	6881	8649	8298	9006	3569	4551	3466	4031	3058	3446	4217	2781	16779	10516	13315	39633	20234	11088	7773	8232
CAACTGGACAGGTTTCATAG:GGGTCAGCGCAGAAGTCTAGT	19	28	41	32	4	3	5	9	3	9	9	16	2	16	18	37	5	16	33	41	15	32	42	52	9	12	36	32	67	12	20	193	37	7	22	15
CAACTGGACAGGTTTCATAG:GACAAGATCGCGGAAATCAAG	31	79	88	93	3	6	21	24	2	18	21	26	2	25	41	95	5	33	72	115	27	78	76	101	29	26	57	55	88	26	16	188	108	44	26	25
CAACTGGACAGGTTTCATAG:GCATGACATGAACTGGTACAG	29	71	74	101	4	6	20	42	12	37	13	28	2	9	37	58	7	46	85	114	29	75	69	103	30	23	52	53	40	58	17	158	120	17	45	38
CAACTGGACAGGTTTCATAG:GGTCTTCCACGCCTGCATCAA	27	89	113	98	6	11	31	34	8	34	22	33	4	29	39	83	12	45	97	141	33	100	112	157	34	44	70	94	79	47	33	57	85	75	36	41
CAACTGGACAGGTTTCATAG:ACCGGATATCTGCTTCCTCAC	26	71	100	99	5	3	20	27	9	27	17	31	3	24	30	83	19	47	75	111	38	77	86	100	22	32	40	60	48	16	11	205	103	10	41	47
CAACTGGACAGGTTTCATAG:GGTGATACAACTCGTTCGTAG	47	67	83	82	3	7	16	31	10	21	23	23	3	26	58	120	8	48	102	134	26	64	78	108	24	26	55	58	77	78	21	102	137	7	34	26
CAACTGGACAGGTTTCATAG:CTTGGAATTGTTGGACCATGC	17	56	60	61	0	5	17	23	4	19	15	29	2	18	35	81	9	33	69	117	22	62	56	91	17	28	33	46	14	6	1	108	48	12	22	17
CAACTGGACAGGTTTCATAG:CTTGATGAAAGCGGCTCTCAG	27	47	75	58	2	5	14	22	3	20	11	22	5	15	26	74	12	27	61	77	26	53	49	74	18	26	34	44	50	16	25	99	85	27	27	20
CAACTGGACAGGTTTCATAG:CAAGACTCTCGAAATTATGGA	31	43	66	57	5	5	23	30	11	21	18	25	2	25	35	62	14	35	65	91	22	47	47	62	14	34	45	37	36	19	73	48	102	51	26	57
CAACTGGACAGGTTTCATAG:CAGTTGACCAGCCCTAGACTT	44	99	124	133	3	12	39	42	8	41	33	45	4	22	46	101	16	74	135	191	53	105	100	143	37	41	73	59	84	74	68	172	88	35	45	40
CAACTGGACAGGTTTCATAG:GGTCTCGACCCAGCTTCAGGA	37	100	92	124	3	3	16	30	12	27	16	29	10	27	35	106	13	50	98	151	46	121	109	152	28	39	64	103	109	27	56	72	97	34	48	62
CAACTGGACAGGTTTCATAG:AACCGTCAGCTTCCGGCGTTT	24	65	63	62	0	2	26	20	5	23	20	18	0	13	36	74	8	33	51	106	19	60	49	80	21	30	54	46	120	54	64	32	67	24	34	20
CAACTGGACAGGTTTCATAG:TGCTACCTAGACAACGCAGAA	47	78	78	108	3	3	22	32	7	27	38	33	5	21	34	113	12	65	88	128	29	93	85	110	26	38	51	68	43	41	48	164	124	6	26	28
CAACTGGACAGGTTTCATAG:ATTTGAGGGAGCAAGGTAAAG	24	46	71	73	2	3	16	26	12	15	18	25	2	13	36	57	3	40	61	77	23	50	36	77	18	27	40	45	29	19	18	156	30	2	15	10
CAACTGGACAGGTTTCATAG:CAGATATGTCGAAATGTCAAC	12	39	46	52	1	2	16	18	6	19	8	18	2	13	24	35	3	30	51	71	23	43	31	59	13	20	28	26	47	17	30	50	37	4	29	11
CAACTGGACAGGTTTCATAG:CAATTTGTGGCAAAGGATCCC	52	150	159	148	6	3	27	41	14	39	48	55	1	27	69	84	16	78	151	214	49	111	100	127	35	38	90	78	110	44	55	216	83	24	45	34
CAACTGGACAGGTTTCATAG:ACCTTACATATTCATCTTGAC	29	50	87	78	6	5	13	26	7	12	16	22	2	18	33	41	8	41	54	81	22	46	52	62	14	18	44	37	14	47	57	179	67	38	42	35
CAACTGGACAGGTTTCATAG:GATCGACACTCTAGAGAACCC	37	88	110	109	3	6	34	16	17	33	28	33	5	31	53	121	12	76	98	157	39	121	121	126	30	28	78	71	70	22	80	131	93	34	42	42
CAACTGGACAGGTTTCATAG:GCTTGTGAACACTGGGGTCGT	39	76	103	77	0	5	18	21	5	35	25	38	3	26	39	104	4	52	75	151	47	101	98	162	33	41	69	72	81	37	68	199	86	14	26	38
CAACTGGACAGGTTTCATAG:ACGGTACAGTAATATCATGAA	42	79	95	81	3	6	30	40	12	20	20	38	3	38	33	122	12	55	75	117	38	78	71	87	23	26	62	56	74	56	47	213	76	20	37	54
CAACTGGACAGGTTTCATAG:CCCAGTGCCATGAAGCATACT	6	12	10	10	6	2	4	5	2	4	2	6	1	2	8	2	5	12	15	8	9	10	3	10	2	3	4	6	13	9	15	99	20	14	9	7
CAACTGGACAGGTTTCATAG:AGATGGCACTGGCTGCCTGCT	31	104	123	122	5	6	34	25	9	29	27	48	2	15	53	63	13	54	115	136	63	98	124	165	24	30	86	66	81	15	75	25	56	24	28	38
CAACTGGACAGGTTTCATAG:GGGTGGCTCCGAGTCATTGTA	37	69	86	90	3	2	14	21	7	14	23	32	2	35	33	80	10	47	85	144	33	64	86	113	15	27	47	58	39	47	33	3	65	20	22	40
CAACTGGACAGGTTTCATAG:CGCCTGCCTCCCTCAGCGCTT	52	85	115	119	3	8	21	27	10	31	20	27	2	39	47	100	8	55	106	152	36	117	98	154	31	42	62	99	18	14	10	70	29	0	8	7
CAACTGGACAGGTTTCATAG:CAATACCTGCATCTCCTTGTC	22	74	83	91	1	4	26	29	5	37	32	31	4	12	32	72	10	44	92	134	28	71	73	103	25	39	59	58	18	1	1	137	58	0	14	17
CAACTGGACAGGTTTCATAG:CCAGCTCCTCTTCGGGCGACA	22	34	48	66	2	2	18	19	5	17	7	17	1	7	19	50	4	24	49	70	29	46	55	84	12	25	39	36	35	4	1	47	43	1	13	6
CAACTGGACAGGTTTCATAG:CGGGAGTCTGGCGTGAGGGTG	34	69	113	103	3	9	24	32	12	24	23	45	5	27	40	86	14	55	99	142	41	83	102	126	28	28	71	80	35	20	18	2	77	2	26	27
CAACTGGACAGGTTTCATAG:TGGTGTGCAAGGCGGGCATCA	31	55	112	114	4	1	23	31	9	31	25	42	4	27	41	128	8	38	81	125	35	82	81	126	37	40	65	96	0	7	0	1	53	1	5	6
CAACTGGACAGGTTTCATAG:TCTTCAAGGTGAGTGAGGGCT	26	37	40	70	5	4	21	18	6	12	11	19	1	14	36	59	13	30	55	74	20	51	45	51	16	26	37	41	31	9	8	1	19	15	10	8
CAACTGGACAGGTTTCATAG:CAGCTTCTTCATCATGTCCTC	29	56	81	78	6	4	23	20	5	20	17	24	3	19	24	79	3	35	79	93	28	61	62	101	18	36	51	44	41	12	25	0	15	6	11	4
CAACTGGACAGGTTTCATAG:TTTAGGAATTGCTGTTGGGAC	62	111	139	140	3	7	31	42	8	32	28	45	6	44	58	174	13	60	124	187	66	136	130	158	46	43	105	129	77	13	28	36	64	36	21	28
CAACTGGACAGGTTTCATAG:GAGAGTAAGTCGCACCAGAAA	22	50	62	61	1	3	12	23	7	15	19	19	2	12	27	52	6	29	57	95	22	44	46	60	18	24	31	32	35	20	25	75	45	24	29	25
CAACTGGACAGGTTTCATAG:ACTGATTTTGTTTCATCCACA	20	19	30	54	0	1	7	6	4	8	8	14	1	9	11	24	2	11	26	51	8	21	28	33	4	6	16	10	38	28	26	1	19	0	19	19
CAACTGGACAGGTTTCATAG:TGTTTCAAATTGGTCAAGATC	20	45	58	57	1	3	6	7	4	18	10	13	3	12	20	25	4	15	36	44	20	47	30	37	12	22	29	34	18	20	62	3	64	47	20	21
CAACTGGACAGGTTTCATAG:TCTCGAACTCCTGCAGTCTCA	35	66	89	95	5	3	20	24	11	27	18	22	3	24	37	79	2	36	74	96	34	69	71	112	22	44	47	84	60	22	24	95	43	20	25	17
CAACTGGACAGGTTTCATAG:CTACGCCAAAAAAATCGTAAA	41	59	80	78	2	3	21	26	9	21	16	24	3	17	34	60	11	43	74	104	31	65	50	73	11	25	44	31	1	14	25	6	62	0	13	18
CAACTGGACAGGTTTCATAG:TGCAAAAAAATCCATTCAACT	15	31	53	44	3	1	7	22	5	23	16	16	2	10	26	53	5	26	49	67	20	45	47	52	16	21	30	28	14	23	39	36	40	1	11	16
CAACTGGACAGGTTTCATAG:AAAAAAAGAGTCGAATGTTTT	14	21	35	38	0	5	12	9	1	9	5	14	0	6	21	33	5	16	31	38	10	30	24	33	7	16	20	23	9	8	17	15	31	6	22	12
GAGCGAATCCCAGACCAGCT:GATCAATGTCAGCTGCTTTTA	17	18	39	39	6	1	13	13	3	17	11	11	1	17	11	51	3	16	26	41	19	34	44	38	6	13	27	29	28	13	8	52	35	5	13	11
GAGCGAATCCCAGACCAGCT:CTTTCCGCTCTCTTGCAATCA	13	26	39	25	3	4	9	9	1	9	5	9	2	13	22	38	6	9	21	33	11	36	28	34	15	11	31	33	19	6	0	84	47	17	9	9
GAGCGAATCCCAGACCAGCT:GAAATGTGCTACACTGGACAC	17	50	53	63	3	4	8	13	9	11	16	20	4	13	34	100	1	23	41	72	26	49	58	79	14	18	30	52	26	3	18	99	40	0	8	9
GAGCGAATCCCAGACCAGCT:TTAGTGACCTGCTTATGTGCC	13	33	69	61	0	1	21	14	5	18	11	17	1	18	33	94	5	27	44	83	27	70	70	92	20	27	57	51	45	0	24	31	57	25	17	11
GAGCGAATCCCAGACCAGCT:CGCTGGTGATGTCAGCACAGT	23	44	63	69	5	5	10	24	6	12	17	15	2	16	30	71	5	31	53	74	21	50	57	88	11	34	47	47	23	28	33	37	56	17	11	18
GAGCGAATCCCAGACCAGCT:TCCCGTGGAATGAAATCCGAA	11	19	42	38	0	4	9	13	3	7	11	11	1	11	12	39	7	17	23	49	14	24	35	40	8	18	25	20	34	0	25	0	35	5	5	9
GAGCGAATCCCAGACCAGCT:GGGGAGTCCGGGAAGCACCAA	17	32	39	49	1	1	9	4	7	5	11	16	0	10	20	72	1	16	23	61	12	39	31	56	10	14	30	23	37	3	2	2	9	4	12	6
GAGCGAATCCCAGACCAGCT:GACCAATCAGTGGTCGCCCTG	16	23	35	40	1	4	7	9	2	11	7	10	2	8	16	44	3	14	27	30	13	34	37	51	8	12	31	15	43	9	13	2	38	15	8	18
GAGCGAATCCCAGACCAGCT:TTCGATTCTAGGTGGTGGCTT	13	25	26	40	0	4	9	8	1	6	3	13	1	12	24	64	5	14	17	50	14	34	34	46	9	12	18	34	0	15	0	1	9	17	11	4
GAGCGAATCCCAGACCAGCT:GAGATGTAGTTTCAAGAAACC	22	28	42	50	1	2	8	17	3	14	6	9	3	26	22	31	5	20	35	45	26	37	26	63	14	24	33	20	37	17	21	51	46	13	13	15
GAGCGAATCCCAGACCAGCT:TCTGAGTCTAATGCTACCAGC	18	25	26	40	1	6	8	10	1	8	9	12	2	10	12	62	4	22	26	39	23	32	39	57	11	16	31	19	48	8	30	3	25	0	8	11
GAGCGAATCCCAGACCAGCT:CATCATCGTCAGTGACTTCCA	11	14	26	15	2	3	8	6	1	5	10	11	1	9	8	39	1	14	23	31	7	22	27	42	7	16	26	12	13	16	10	2	22	14	7	1
GAGCGAATCCCAGACCAGCT:CGACATGCCCAGCCCTATTCT	21	25	58	63	3	11	14	16	5	19	12	22	2	15	30	115	7	29	45	60	25	57	46	78	13	15	44	40	31	8	18	126	54	10	12	21
GAGCGAATCCCAGACCAGCT:GAAGTTAACTTCCACGCTTTT	19	33	49	56	5	4	9	21	4	16	9	11	1	14	29	92	7	16	37	78	21	44	49	64	13	20	33	29	11	3	35	36	59	0	13	14
GAGCGAATCCCAGACCAGCT:CGGTTTCTAAGCCAATTTTTC	15	33	41	54	0	0	12	13	3	13	12	20	3	17	26	97	1	27	41	60	20	45	42	79	17	18	19	44	16	8	20	3	28	0	8	8
GAGCGAATCCCAGACCAGCT:GACTTGTCCGCGCCAGGAGGA	21	49	62	60	1	2	8	9	3	11	9	11	1	18	17	60	5	26	37	57	26	76	59	87	15	22	50	57	20	22	25	37	35	15	15	13
GAGCGAATCCCAGACCAGCT:TAATAGTGGGCTCCTTAGCAC	13	30	27	43	0	1	10	10	1	9	10	19	1	13	13	75	3	8	30	47	9	36	28	47	16	13	33	34	10	19	0	29	17	21	10	6
GAGCGAATCCCAGACCAGCT:GACTTGCAGACGAACTCCAAG	14	22	38	50	0	2	13	9	2	5	12	17	1	6	22	55	2	10	36	57	10	39	36	44	10	18	25	24	31	8	3	104	26	15	8	12
GAGCGAATCCCAGACCAGCT:ACTGTTTCACGTTGTCCCCCA	13	17	29	47	1	6	7	8	3	8	13	11	1	12	10	48	5	11	30	51	13	46	52	58	8	18	26	31	0	8	0	2	38	18	16	12
GAGCGAATCCCAGACCAGCT:GGGTCAGCGCAGAAGTCTAGT	4439	4961	3972	2830	1165	978	1777	1832	533	866	625	708	1479	4246	5841	4239	3451	4118	3707	4276	2243	2554	2249	2505	1817	2003	2765	1749	7433	2571	6736	15886	9840	4018	2774	2911
GAGCGAATCCCAGACCAGCT:GACAAGATCGCGGAAATCAAG	23	42	37	46	1	3	8	20	6	8	10	14	3	12	29	70	5	22	44	56	18	48	56	69	18	19	23	35	19	13	43	79	64	0	15	16
GAGCGAATCCCAGACCAGCT:GCATGACATGAACTGGTACAG	18	24	58	41	3	8	19	18	6	13	12	15	1	8	21	44	1	19	58	61	30	49	53	77	14	18	36	31	20	10	11	3	34	0	18	11
GAGCGAATCCCAGACCAGCT:GGTCTTCCACGCCTGCATCAA	15	41	50	53	0	5	24	18	5	16	13	18	3	17	32	64	0	26	48	80	27	78	77	96	16	29	39	49	22	23	17	76	58	16	21	22
GAGCGAATCCCAGACCAGCT:ACCGGATATCTGCTTCCTCAC	19	39	40	66	2	4	13	14	3	10	16	19	0	20	23	68	1	22	34	59	25	48	46	73	14	25	37	30	11	7	29	46	21	7	18	13
GAGCGAATCCCAGACCAGCT:GGTGATACAACTCGTTCGTAG	17	37	49	68	3	3	11	20	5	11	14	25	1	21	24	89	6	19	53	70	23	66	50	72	23	31	47	46	39	16	63	0	47	34	19	6
GAGCGAATCCCAGACCAGCT:CTTGGAATTGTTGGACCATGC	13	20	39	43	0	3	8	11	3	16	7	12	2	18	16	69	2	18	45	53	15	42	26	59	20	18	27	25	1	4	18	21	52	0	6	4
GAGCGAATCCCAGACCAGCT:CTTGATGAAAGCGGCTCTCAG	15	28	35	29	2	1	16	10	4	7	9	11	6	14	14	55	2	15	38	31	15	24	35	53	16	21	30	23	18	2	17	39	23	2	7	12
GAGCGAATCCCAGACCAGCT:CAAGACTCTCGAAATTATGGA	9	20	30	20	0	2	12	13	3	8	6	7	1	17	17	61	4	19	34	40	18	29	19	47	9	10	24	31	36	1	2	33	58	28	8	14
GAGCGAATCCCAGACCAGCT:CAGTTGACCAGCCCTAGACTT	22	57	69	75	0	1	32	26	10	14	20	25	6	21	24	61	2	30	64	95	32	69	66	80	29	17	44	66	22	7	26	2	101	5	15	18
GAGCGAATCCCAGACCAGCT:GGTCTCGACCCAGCTTCAGGA	21	47	56	64	2	3	14	20	6	9	12	19	0	13	20	77	4	23	47	81	28	80	69	100	22	24	61	66	40	18	37	0	80	67	12	17
GAGCGAATCCCAGACCAGCT:AACCGTCAGCTTCCGGCGTTT	10	30	28	33	1	3	10	6	0	9	6	11	6	10	19	63	0	16	42	61	14	40	40	49	14	10	23	25	22	0	13	0	69	5	8	9
GAGCGAATCCCAGACCAGCT:TGCTACCTAGACAACGCAGAA	17	37	44	53	3	7	15	16	2	11	13	13	1	13	19	72	3	27	50	63	21	51	70	57	20	18	31	51	1	2	30	26	29	9	19	10
GAGCGAATCCCAGACCAGCT:ATTTGAGGGAGCAAGGTAAAG	11	16	34	34	0	2	8	15	0	15	9	10	0	9	17	33	3	15	26	53	9	39	21	46	14	14	30	31	1	9	1	1	6	15	4	7
GAGCGAATCCCAGACCAGCT:CAGATATGTCGAAATGTCAAC	8	14	18	25	2	2	9	12	2	4	8	3	2	3	15	29	2	7	19	28	9	16	17	33	5	11	12	18	0	1	0	15	28	6	6	9
GAGCGAATCCCAGACCAGCT:CAATTTGTGGCAAAGGATCCC	15	52	81	63	1	2	11	26	4	16	16	31	1	17	28	54	6	35	51	79	30	46	45	79	23	24	49	40	12	5	26	23	47	12	16	13
GAGCGAATCCCAGACCAGCT:ACCTTACATATTCATCTTGAC	16	26	38	56	2	1	11	15	3	13	11	11	6	11	21	53	6	19	40	37	20	35	31	60	12	25	29	27	1	0	48	55	43	5	8	20
GAGCGAATCCCAGACCAGCT:GATCGACACTCTAGAGAACCC	26	45	62	43	3	4	11	15	3	9	15	15	5	21	27	99	6	25	40	61	25	58	61	99	19	14	35	31	39	15	41	137	53	1	8	11
GAGCGAATCCCAGACCAGCT:GCTTGTGAACACTGGGGTCGT	21	39	58	74	2	4	12	14	4	15	10	16	5	24	23	74	0	33	53	62	21	73	73	84	22	24	51	53	80	18	59	40	60	1	12	26
GAGCGAATCCCAGACCAGCT:ACGGTACAGTAATATCATGAA	21	31	65	48	1	4	8	19	5	13	15	14	5	16	17	78	6	28	39	70	22	44	39	59	18	24	34	33	28	7	17	88	45	4	9	14
GAGCGAATCCCAGACCAGCT:CCCAGTGCCATGAAGCATACT	3	8	11	1	2	1	3	0	0	0	2	1	3	2	4	6	2	5	4	7	2	5	8	2	1	2	3	4	8	1	0	0	16	2	5	3
GAGCGAATCCCAGACCAGCT:AGATGGCACTGGCTGCCTGCT	22	53	69	68	1	2	18	12	7	18	19	20	0	13	19	48	6	29	48	63	24	55	76	91	24	24	41	53	37	8	38	58	38	16	18	23
GAGCGAATCCCAGACCAGCT:GGGTGGCTCCGAGTCATTGTA	15	35	43	39	2	6	12	15	3	16	6	12	2	13	13	83	3	13	45	59	27	52	39	79	24	21	46	30	14	7	35	53	67	7	13	9
GAGCGAATCCCAGACCAGCT:CGCCTGCCTCCCTCAGCGCTT	11	35	64	75	4	4	19	17	6	25	9	19	5	24	21	90	4	20	56	57	28	81	63	87	23	25	46	65	11	0	2	1	14	7	5	9
GAGCGAATCCCAGACCAGCT:CAATACCTGCATCTCCTTGTC	10	26	55	45	0	4	11	15	4	14	14	21	1	17	16	43	2	19	51	51	20	49	50	69	15	15	37	37	2	0	17	45	48	5	16	8
GAGCGAATCCCAGACCAGCT:CCAGCTCCTCTTCGGGCGACA	9	22	30	37	2	2	9	6	1	9	5	12	1	14	19	43	3	12	33	41	20	36	38	49	8	11	20	25	0	6	0	0	6	0	8	4
GAGCGAATCCCAGACCAGCT:CGGGAGTCTGGCGTGAGGGTG	23	35	45	57	3	4	14	16	4	16	7	14	1	9	19	71	10	23	49	77	37	62	66	77	11	20	48	48	17	8	1	91	59	0	4	8
GAGCGAATCCCAGACCAGCT:TGGTGTGCAAGGCGGGCATCA	15	31	36	52	0	6	19	11	7	17	11	11	1	13	24	108	3	15	36	44	15	47	54	71	15	21	48	38	30	0	6	20	0	3	1	4
GAGCGAATCCCAGACCAGCT:TCTTCAAGGTGAGTGAGGGCT	12	18	29	30	3	3	14	9	1	10	8	7	0	16	18	53	1	22	28	39	7	15	16	26	3	10	14	25	0	12	8	1	3	13	6	4
GAGCGAATCCCAGACCAGCT:CAGCTTCTTCATCATGTCCTC	14	37	41	38	2	0	10	16	3	10	10	17	1	11	15	52	4	18	32	53	17	30	48	57	14	10	30	33	1	2	16	0	27	0	3	4
GAGCGAATCCCAGACCAGCT:TTTAGGAATTGCTGTTGGGAC	12	64	81	76	6	8	27	25	1	19	24	24	6	22	41	146	4	35	54	77	34	75	92	101	32	31	53	67	21	19	40	28	29	13	6	10
GAGCGAATCCCAGACCAGCT:GAGAGTAAGTCGCACCAGAAA	9	29	38	43	0	3	4	11	3	12	6	8	1	15	13	48	4	18	28	41	11	35	25	40	13	18	26	25	11	2	31	38	63	25	19	7
GAGCGAATCCCAGACCAGCT:ACTGATTTTGTTTCATCCACA	7	13	23	27	0	0	6	4	1	8	3	4	0	10	9	17	1	7	24	23	7	11	9	22	2	3	11	9	0	10	0	32	21	6	7	9
GAGCGAATCCCAGACCAGCT:TGTTTCAAATTGGTCAAGATC	8	22	29	47	0	1	5	5	2	5	2	6	2	7	16	12	4	18	15	23	17	26	22	24	10	12	17	21	16	0	25	97	30	12	5	7
GAGCGAATCCCAGACCAGCT:TCTCGAACTCCTGCAGTCTCA	14	34	29	32	1	3	14	11	2	11	6	18	3	7	17	65	8	16	36	41	15	42	46	77	14	17	35	47	2	1	11	20	5	10	4	4
GAGCGAATCCCAGACCAGCT:CTACGCCAAAAAAATCGTAAA	13	35	53	40	3	3	6	13	7	14	5	11	3	14	19	45	5	17	33	57	12	31	30	49	10	18	29	22	21	3	42	60	42	13	8	12
GAGCGAATCCCAGACCAGCT:TGCAAAAAAATCCATTCAACT	10	19	30	39	2	1	12	10	1	9	7	14	3	8	18	42	1	23	21	30	10	29	21	30	13	15	30	17	9	10	31	54	25	23	7	7
GAGCGAATCCCAGACCAGCT:AAAAAAAGAGTCGAATGTTTT	4	13	16	16	1	1	7	8	1	2	8	8	1	14	14	20	0	10	21	16	6	15	18	20	8	8	11	17	0	7	15	33	20	1	5	4
AGATCCTGGCAGATCCTGTG:GATCAATGTCAGCTGCTTTTA	27	68	86	77	8	2	23	17	9	23	16	30	2	10	22	109	8	43	57	111	21	65	71	111	22	34	51	40	42	12	75	242	102	19	30	25
AGATCCTGGCAGATCCTGTG:CTTTCCGCTCTCTTGCAATCA	24	54	80	64	2	6	14	18	6	18	16	23	2	20	37	89	7	32	52	83	15	59	82	101	30	25	62	50	55	12	53	159	88	17	21	37
AGATCCTGGCAGATCCTGTG:GAAATGTGCTACACTGGACAC	51	111	130	139	1	8	28	39	9	45	25	51	8	25	53	165	11	61	122	165	54	104	114	184	29	45	88	77	74	91	98	175	161	45	65	58
AGATCCTGGCAGATCCTGTG:TTAGTGACCTGCTTATGTGCC	62	115	160	142	3	3	35	36	7	23	32	44	4	40	65	207	7	69	125	200	56	125	133	191	36	42	82	97	117	56	34	101	92	29	37	32
AGATCCTGGCAGATCCTGTG:CGCTGGTGATGTCAGCACAGT	47	121	126	149	4	7	32	38	12	34	32	46	1	35	65	106	9	60	109	193	45	128	113	180	36	62	70	90	32	27	82	210	197	55	49	38
AGATCCTGGCAGATCCTGTG:TCCCGTGGAATGAAATCCGAA	22	70	82	88	0	5	11	20	5	21	20	33	4	21	29	74	4	36	60	94	27	46	70	102	16	24	56	64	23	6	11	28	108	0	12	28
AGATCCTGGCAGATCCTGTG:GGGGAGTCCGGGAAGCACCAA	38	59	86	92	0	3	11	27	6	18	23	23	3	18	28	115	6	40	78	108	25	73	83	101	37	32	58	36	3	60	61	45	111	7	24	28
AGATCCTGGCAGATCCTGTG:GACCAATCAGTGGTCGCCCTG	30	91	95	83	4	1	11	16	8	19	17	22	6	31	34	119	2	43	77	114	38	70	81	106	19	33	54	65	49	28	34	133	111	42	23	39
AGATCCTGGCAGATCCTGTG:TTCGATTCTAGGTGGTGGCTT	30	39	61	78	4	3	23	19	13	20	13	25	2	20	39	101	12	31	58	92	23	69	71	92	21	29	59	54	38	14	50	2	73	12	21	36
AGATCCTGGCAGATCCTGTG:GAGATGTAGTTTCAAGAAACC	34	72	110	94	3	2	18	26	12	31	25	46	4	27	53	88	11	40	63	104	41	89	83	109	25	41	47	63	43	55	44	97	125	23	47	23
AGATCCTGGCAGATCCTGTG:TCTGAGTCTAATGCTACCAGC	32	56	73	91	2	4	17	28	14	24	14	26	4	19	30	97	4	30	61	96	32	88	63	94	30	38	65	66	28	9	28	71	149	34	47	26
AGATCCTGGCAGATCCTGTG:CATCATCGTCAGTGACTTCCA	21	33	56	70	2	4	17	12	7	14	13	28	4	18	27	86	5	28	55	75	27	64	41	66	16	17	46	47	51	8	21	41	74	20	27	24
AGATCCTGGCAGATCCTGTG:CGACATGCCCAGCCCTATTCT	46	122	158	139	1	4	41	36	13	36	19	43	3	42	58	213	4	60	127	158	61	142	116	197	39	40	84	91	126	37	47	245	110	28	44	46
AGATCCTGGCAGATCCTGTG:GAAGTTAACTTCCACGCTTTT	45	100	127	122	6	7	32	39	10	30	23	33	6	42	51	164	9	54	98	140	58	109	132	148	31	37	64	81	48	38	56	113	177	35	37	47
AGATCCTGGCAGATCCTGTG:CGGTTTCTAAGCCAATTTTTC	48	99	145	139	8	4	22	32	10	38	26	29	5	36	49	168	7	60	105	140	48	96	107	136	26	35	75	73	87	34	93	328	224	39	66	69
AGATCCTGGCAGATCCTGTG:GACTTGTCCGCGCCAGGAGGA	44	107	146	160	2	3	26	30	8	25	17	35	0	26	33	94	9	52	91	119	62	139	139	187	41	57	86	102	89	44	87	63	163	26	56	81
AGATCCTGGCAGATCCTGTG:TAATAGTGGGCTCCTTAGCAC	16	58	70	84	1	4	12	18	5	19	12	28	1	22	27	100	10	25	50	97	31	70	66	115	28	24	46	45	19	38	29	101	72	18	21	17
AGATCCTGGCAGATCCTGTG:GACTTGCAGACGAACTCCAAG	30	82	107	89	2	4	21	20	4	32	22	26	2	25	36	80	11	47	95	134	36	80	71	122	28	32	63	52	20	69	15	308	182	10	54	68
AGATCCTGGCAGATCCTGTG:ACTGTTTCACGTTGTCCCCCA	31	69	90	75	2	5	18	25	13	23	19	32	2	27	37	122	7	38	83	91	28	67	91	123	28	32	66	63	59	17	58	149	107	27	30	46
AGATCCTGGCAGATCCTGTG:GGGTCAGCGCAGAAGTCTAGT	24	33	51	44	1	3	8	18	6	7	14	11	2	21	22	61	3	21	67	59	26	56	50	72	21	14	36	44	17	11	55	142	27	2	11	13
AGATCCTGGCAGATCCTGTG:GACAAGATCGCGGAAATCAAG	11114	12227	9973	7693	2415	2275	3899	3770	1349	2430	1578	1708	2633	8944	13082	8062	8169	10184	9492	10277	4365	5974	4646	5393	4005	4080	5500	3630	27160	11981	22247	64284	32685	11941	12236	13179
AGATCCTGGCAGATCCTGTG:GCATGACATGAACTGGTACAG	40	100	125	125	2	8	34	33	9	27	35	55	4	31	53	82	5	70	108	141	48	94	92	155	31	48	85	87	64	20	8	217	124	18	55	43
AGATCCTGGCAGATCCTGTG:GGTCTTCCACGCCTGCATCAA	47	116	133	185	2	7	41	40	8	52	37	41	3	31	69	161	11	55	129	172	60	133	145	216	42	59	101	129	155	57	110	344	210	29	65	66
AGATCCTGGCAGATCCTGTG:ACCGGATATCTGCTTCCTCAC	59	112	139	115	1	4	25	39	9	34	17	46	6	32	50	154	10	55	101	175	61	103	105	164	40	38	69	69	96	33	88	216	186	51	36	48
AGATCCTGGCAGATCCTGTG:GGTGATACAACTCGTTCGTAG	38	97	116	125	2	3	23	40	8	35	26	48	5	36	43	184	7	61	95	148	51	113	95	163	38	40	75	88	58	19	38	93	148	57	32	42
AGATCCTGGCAGATCCTGTG:CTTGGAATTGTTGGACCATGC	46	85	100	112	2	6	26	32	6	32	19	39	3	29	46	128	5	43	91	119	38	81	73	99	30	26	64	61	100	14	14	9	65	24	34	29
AGATCCTGGCAGATCCTGTG:CTTGATGAAAGCGGCTCTCAG	33	79	107	93	1	7	26	13	10	21	21	23	2	24	44	118	6	43	78	101	30	79	80	107	35	38	79	52	23	64	72	130	168	17	45	45
AGATCCTGGCAGATCCTGTG:CAAGACTCTCGAAATTATGGA	43	73	77	91	3	5	27	27	2	18	8	22	3	37	41	80	11	42	60	92	39	60	68	92	24	32	68	62	85	19	62	41	182	10	32	40
AGATCCTGGCAGATCCTGTG:CAGTTGACCAGCCCTAGACTT	62	133	175	170	4	4	41	50	17	40	34	51	2	39	84	119	12	80	148	223	64	127	119	199	52	48	107	86	74	29	105	317	167	35	44	59
AGATCCTGGCAGATCCTGTG:GGTCTCGACCCAGCTTCAGGA	42	102	144	138	6	4	24	22	10	21	35	38	3	30	33	148	11	59	114	167	56	129	142	234	38	45	100	122	84	60	63	90	162	76	46	58
AGATCCTGGCAGATCCTGTG:AACCGTCAGCTTCCGGCGTTT	47	87	116	129	4	7	17	33	15	31	16	25	6	35	37	105	6	54	95	136	38	87	84	117	28	46	68	67	71	18	106	2	157	17	57	45
AGATCCTGGCAGATCCTGTG:TGCTACCTAGACAACGCAGAA	45	116	125	108	6	7	26	33	13	37	44	49	13	38	56	176	10	67	103	172	56	121	97	178	37	47	85	95	49	32	52	160	149	37	45	47
AGATCCTGGCAGATCCTGTG:ATTTGAGGGAGCAAGGTAAAG	32	90	80	115	3	9	22	31	10	27	17	33	0	27	44	66	13	54	66	123	40	76	64	110	28	25	57	59	71	20	38	77	129	19	38	24
AGATCCTGGCAGATCCTGTG:CAGATATGTCGAAATGTCAAC	27	54	61	73	1	6	14	17	6	16	13	16	2	22	20	42	3	31	50	71	21	42	50	77	24	20	36	29	53	10	18	65	81	4	15	26
AGATCCTGGCAGATCCTGTG:CAATTTGTGGCAAAGGATCCC	73	160	185	202	1	5	28	46	18	48	34	57	1	35	61	85	12	102	157	240	50	134	110	173	29	59	90	74	147	62	92	145	109	61	66	56
AGATCCTGGCAGATCCTGTG:ACCTTACATATTCATCTTGAC	38	89	98	108	4	6	28	27	9	35	23	25	2	25	40	94	9	46	85	107	31	62	63	87	32	35	51	55	38	27	66	129	97	13	45	41
AGATCCTGGCAGATCCTGTG:GATCGACACTCTAGAGAACCC	59	118	161	139	3	8	31	39	8	42	42	48	4	43	69	172	8	62	107	178	43	113	143	174	56	55	79	92	124	30	96	205	205	39	48	51
AGATCCTGGCAGATCCTGTG:GCTTGTGAACACTGGGGTCGT	49	118	169	185	4	6	32	34	8	29	39	61	11	53	51	169	9	65	117	195	55	145	179	234	43	54	112	106	154	45	126	132	135	34	47	43
AGATCCTGGCAGATCCTGTG:ACGGTACAGTAATATCATGAA	56	85	125	126	2	7	24	40	7	32	23	30	6	29	45	136	7	57	106	137	42	91	103	146	37	45	66	83	63	71	80	53	150	50	36	33
AGATCCTGGCAGATCCTGTG:CCCAGTGCCATGAAGCATACT	11	9	13	10	0	2	4	6	3	1	4	6	2	11	10	7	5	6	16	9	5	8	11	13	5	5	12	4	37	16	50	45	37	23	10	9
AGATCCTGGCAGATCCTGTG:AGATGGCACTGGCTGCCTGCT	44	130	168	157	3	5	26	35	15	35	40	52	2	15	51	85	4	63	109	163	53	128	153	183	40	37	89	95	83	47	32	203	158	63	64	55
AGATCCTGGCAGATCCTGTG:GGGTGGCTCCGAGTCATTGTA	47	86	100	88	3	5	12	24	8	23	21	34	3	25	50	136	9	43	85	129	48	100	89	141	34	34	71	67	19	38	26	147	75	35	24	17
AGATCCTGGCAGATCCTGTG:CGCCTGCCTCCCTCAGCGCTT	54	119	148	147	4	7	32	27	6	34	28	48	6	27	42	178	7	51	122	165	50	166	160	219	40	61	109	100	19	26	24	79	61	0	8	17
AGATCCTGGCAGATCCTGTG:CAATACCTGCATCTCCTTGTC	34	75	125	133	0	7	22	27	13	28	21	34	3	14	28	90	9	55	113	156	47	93	108	152	28	38	82	87	13	8	20	4	74	7	13	22
AGATCCTGGCAGATCCTGTG:CCAGCTCCTCTTCGGGCGACA	29	46	70	84	3	6	14	15	4	14	16	27	5	21	35	92	7	28	57	83	31	89	68	135	20	26	43	58	12	1	42	0	58	1	7	12
AGATCCTGGCAGATCCTGTG:CGGGAGTCTGGCGTGAGGGTG	37	99	131	152	3	7	29	33	13	31	33	61	2	35	54	122	9	45	95	184	44	120	103	170	31	41	97	83	37	10	24	87	61	26	20	23
AGATCCTGGCAGATCCTGTG:TGGTGTGCAAGGCGGGCATCA	40	83	112	126	1	8	27	36	9	35	26	42	6	32	35	187	6	50	86	147	41	126	126	174	47	43	89	97	12	10	1	0	9	0	1	6
AGATCCTGGCAGATCCTGTG:TCTTCAAGGTGAGTGAGGGCT	23	42	50	53	3	2	11	23	4	16	12	23	1	17	32	73	3	35	55	77	17	49	49	60	16	19	43	38	11	13	16	0	22	11	13	4
AGATCCTGGCAGATCCTGTG:CAGCTTCTTCATCATGTCCTC	39	84	111	100	3	5	35	35	16	22	16	36	4	25	36	114	3	55	99	149	39	105	103	128	27	37	53	81	34	5	12	2	59	0	20	18
AGATCCTGGCAGATCCTGTG:TTTAGGAATTGCTGTTGGGAC	63	130	176	205	8	7	44	50	11	41	37	67	7	55	79	264	17	69	155	198	63	161	159	210	61	87	136	138	181	27	55	152	98	61	45	40
AGATCCTGGCAGATCCTGTG:GAGAGTAAGTCGCACCAGAAA	36	64	94	90	2	5	7	22	6	23	21	25	0	21	27	73	10	42	64	104	32	62	68	81	22	25	54	45	43	16	37	108	142	13	24	41
AGATCCTGGCAGATCCTGTG:ACTGATTTTGTTTCATCCACA	15	31	50	69	0	1	6	7	9	7	14	21	1	13	26	35	5	21	52	50	13	26	28	44	5	10	19	29	58	9	7	4	79	6	14	19
AGATCCTGGCAGATCCTGTG:TGTTTCAAATTGGTCAAGATC	17	65	87	80	0	2	8	12	9	18	9	15	2	12	30	26	12	23	37	54	22	52	37	69	29	23	49	45	38	29	57	251	134	34	33	52
AGATCCTGGCAGATCCTGTG:TCTCGAACTCCTGCAGTCTCA	36	92	105	106	3	1	18	31	8	30	21	36	8	25	41	142	7	39	92	115	35	93	110	159	28	31	65	76	36	10	42	84	59	28	21	23
AGATCCTGGCAGATCCTGTG:CTACGCCAAAAAAATCGTAAA	28	64	93	125	3	3	21	21	6	28	19	35	2	19	40	79	8	45	89	156	40	68	68	84	19	25	81	43	41	39	62	99	134	21	48	45
AGATCCTGGCAGATCCTGTG:TGCAAAAAAATCCATTCAACT	30	56	76	69	1	7	8	17	9	21	13	21	1	29	27	93	14	40	55	87	21	56	68	77	16	32	46	33	24	12	18	195	89	5	36	21
AGATCCTGGCAGATCCTGTG:AAAAAAAGAGTCGAATGTTTT	20	31	58	43	3	3	9	18	7	18	7	15	4	14	27	57	1	18	34	36	24	41	32	34	15	12	25	23	10	25	30	159	76	20	24	25
TTCACATTATGACCAACACC:GATCAATGTCAGCTGCTTTTA	20	62	93	87	0	4	21	17	6	34	22	34	2	13	30	79	6	47	78	119	24	68	61	86	18	30	40	49	75	23	19	177	134	41	42	43
TTCACATTATGACCAACACC:CTTTCCGCTCTCTTGCAATCA	30	55	56	65	0	3	16	19	7	22	19	22	0	12	23	57	8	33	58	83	35	52	71	69	20	23	36	48	46	15	23	24	103	14	31	37
TTCACATTATGACCAACACC:GAAATGTGCTACACTGGACAC	41	106	104	137	0	6	37	45	14	33	39	44	9	18	36	77	13	72	121	207	44	120	89	145	31	51	62	76	78	45	53	173	128	51	47	56
TTCACATTATGACCAACACC:TTAGTGACCTGCTTATGTGCC	62	106	129	158	5	5	27	47	15	34	36	50	5	29	61	99	7	80	127	197	53	127	100	136	49	37	79	91	112	43	38	140	88	10	39	29
TTCACATTATGACCAACACC:CGCTGGTGATGTCAGCACAGT	46	109	126	159	2	8	37	45	10	49	30	44	3	13	36	71	6	71	143	189	54	94	89	168	40	43	90	88	90	23	64	37	130	87	55	54
TTCACATTATGACCAACACC:TCCCGTGGAATGAAATCCGAA	13	58	86	87	0	7	25	27	10	20	13	35	1	17	20	39	11	45	101	102	29	66	58	60	24	28	49	51	124	19	49	278	151	12	33	45
TTCACATTATGACCAACACC:GGGGAGTCCGGGAAGCACCAA	35	78	94	118	2	5	23	24	11	26	23	41	0	18	37	80	2	47	113	141	27	77	65	93	22	20	51	50	70	15	74	82	99	39	31	41
TTCACATTATGACCAACACC:GACCAATCAGTGGTCGCCCTG	25	60	78	84	2	4	21	17	7	15	30	30	4	22	32	57	3	38	80	114	35	60	90	82	23	34	57	37	25	17	67	62	124	39	45	50
TTCACATTATGACCAACACC:TTCGATTCTAGGTGGTGGCTT	37	60	78	104	7	6	18	26	8	27	21	31	2	11	42	41	8	40	71	102	25	66	69	79	26	21	57	45	23	7	22	106	52	48	26	31
TTCACATTATGACCAACACC:GAGATGTAGTTTCAAGAAACC	41	89	109	143	3	7	22	37	10	37	23	38	0	16	32	47	9	47	95	123	37	66	67	99	26	39	55	50	61	27	66	238	149	17	47	66
TTCACATTATGACCAACACC:TCTGAGTCTAATGCTACCAGC	29	78	82	101	2	6	25	23	9	25	23	29	2	12	31	62	7	46	79	121	31	63	52	92	41	26	57	57	35	7	37	157	61	45	32	35
TTCACATTATGACCAACACC:CATCATCGTCAGTGACTTCCA	21	48	69	60	3	4	11	14	9	19	13	27	1	17	29	38	4	23	75	72	28	55	52	72	10	25	45	28	20	13	52	141	77	22	26	18
TTCACATTATGACCAACACC:CGACATGCCCAGCCCTATTCT	58	104	119	160	2	4	39	42	10	28	35	50	1	34	43	101	12	67	135	175	48	133	102	143	36	50	85	81	65	32	75	282	210	60	47	49
TTCACATTATGACCAACACC:GAAGTTAACTTCCACGCTTTT	40	119	113	158	5	7	44	32	10	29	30	36	5	17	55	92	9	54	123	137	52	96	85	122	36	51	74	73	61	15	24	222	83	14	25	37
TTCACATTATGACCAACACC:CGGTTTCTAAGCCAATTTTTC	43	79	118	116	3	4	27	29	20	43	36	39	3	23	43	83	6	58	120	162	41	86	66	105	35	29	49	54	51	17	81	107	124	35	47	69
TTCACATTATGACCAACACC:GACTTGTCCGCGCCAGGAGGA	38	107	150	148	3	3	20	27	6	34	26	36	2	19	31	55	10	56	112	154	48	130	104	150	46	38	106	91	93	49	64	388	123	11	29	57
TTCACATTATGACCAACACC:TAATAGTGGGCTCCTTAGCAC	30	55	85	107	3	7	23	29	7	13	21	25	3	13	27	64	11	55	74	94	25	68	42	78	25	26	48	47	108	38	37	206	130	52	33	32
TTCACATTATGACCAACACC:GACTTGCAGACGAACTCCAAG	32	68	78	83	2	8	24	21	7	24	30	34	2	10	24	31	8	54	87	123	26	88	64	88	21	28	56	53	13	24	43	172	125	44	41	31
TTCACATTATGACCAACACC:ACTGTTTCACGTTGTCCCCCA	30	53	91	85	3	4	29	39	7	18	20	30	0	13	29	38	5	37	85	116	28	76	75	104	25	19	56	54	47	10	77	64	70	23	19	29
TTCACATTATGACCAACACC:GGGTCAGCGCAGAAGTCTAGT	22	36	45	45	0	4	15	13	2	10	11	21	2	14	19	45	3	28	58	53	27	50	41	64	18	17	37	35	24	15	41	78	22	51	10	14
TTCACATTATGACCAACACC:GACAAGATCGCGGAAATCAAG	50	77	126	126	3	7	28	38	13	31	28	47	1	28	48	77	12	58	96	137	34	101	105	122	30	45	68	54	41	54	80	182	66	20	39	27
TTCACATTATGACCAACACC:GCATGACATGAACTGGTACAG	10911	12246	10258	7899	3074	2901	4970	4974	1552	2567	1699	1782	1479	6355	10203	4455	9880	11969	10704	11818	4716	5740	4292	5120	3961	4179	5673	3297	27088	12410	21116	59037	28458	15945	11995	12835
TTCACATTATGACCAACACC:GGTCTTCCACGCCTGCATCAA	47	111	140	169	4	9	29	47	13	39	43	46	3	25	38	108	11	89	140	190	59	140	124	171	41	44	85	98	50	19	32	89	126	81	51	56
TTCACATTATGACCAACACC:ACCGGATATCTGCTTCCTCAC	37	99	104	143	0	6	21	35	4	31	26	37	1	19	31	64	7	58	127	151	36	108	83	129	23	35	74	63	45	18	49	130	94	33	35	50
TTCACATTATGACCAACACC:GGTGATACAACTCGTTCGTAG	44	90	122	134	4	8	34	49	10	44	25	47	1	28	40	98	4	79	112	156	48	103	103	131	35	45	82	76	52	22	28	255	91	45	27	35
TTCACATTATGACCAACACC:CTTGGAATTGTTGGACCATGC	40	86	93	127	1	7	36	41	17	33	22	29	3	11	30	64	17	64	88	151	29	86	63	112	19	30	60	59	27	34	58	36	94	32	34	41
TTCACATTATGACCAACACC:CTTGATGAAAGCGGCTCTCAG	40	58	78	68	5	6	23	22	10	16	22	25	0	23	29	57	5	39	77	104	46	48	79	85	25	19	43	55	51	27	38	53	81	19	42	27
TTCACATTATGACCAACACC:CAAGACTCTCGAAATTATGGA	40	76	85	70	7	7	22	36	8	23	17	32	0	19	32	70	8	50	73	109	30	68	62	94	18	27	46	45	38	39	44	189	138	32	44	44
TTCACATTATGACCAACACC:CAGTTGACCAGCCCTAGACTT	49	113	169	206	7	10	37	58	13	50	33	60	2	28	74	64	16	83	159	244	75	122	112	153	38	55	92	76	86	50	53	132	174	37	50	67
TTCACATTATGACCAACACC:GGTCTCGACCCAGCTTCAGGA	57	112	123	145	5	2	34	43	8	34	38	43	8	23	38	118	7	56	119	157	44	111	127	182	36	48	108	119	68	71	52	165	197	127	47	71
TTCACATTATGACCAACACC:AACCGTCAGCTTCCGGCGTTT	41	74	77	97	4	7	22	33	8	36	20	36	0	13	31	71	9	45	102	137	30	67	64	93	19	39	59	62	50	38	58	123	142	52	40	52
TTCACATTATGACCAACACC:TGCTACCTAGACAACGCAGAA	51	87	134	111	7	10	32	46	11	40	24	33	5	30	32	92	10	64	135	156	48	113	81	132	25	42	80	66	47	31	73	212	101	24	44	31
TTCACATTATGACCAACACC:ATTTGAGGGAGCAAGGTAAAG	31	76	96	86	5	6	21	22	10	19	21	33	0	22	28	38	14	55	95	120	30	80	61	108	21	24	39	54	3	7	53	187	66	10	28	24
TTCACATTATGACCAACACC:CAGATATGTCGAAATGTCAAC	16	41	60	74	4	4	19	23	1	23	19	27	1	11	20	26	7	39	63	78	23	42	38	65	13	14	34	35	71	10	44	215	51	19	17	23
TTCACATTATGACCAACACC:CAATTTGTGGCAAAGGATCCC	54	111	186	203	2	12	35	55	9	61	42	56	5	31	67	55	8	89	169	275	64	118	101	114	36	42	78	75	132	38	29	44	184	9	60	51
TTCACATTATGACCAACACC:ACCTTACATATTCATCTTGAC	38	79	83	125	2	6	30	30	7	33	18	38	1	19	31	53	15	52	89	162	38	69	68	89	29	41	48	61	57	21	77	72	93	47	43	31
TTCACATTATGACCAACACC:GATCGACACTCTAGAGAACCC	47	94	132	151	5	8	26	46	21	41	34	38	3	17	61	92	4	93	134	204	52	106	96	160	40	35	85	87	70	67	32	80	104	1	50	40
TTCACATTATGACCAACACC:GCTTGTGAACACTGGGGTCGT	50	130	147	154	7	4	35	55	13	42	35	48	5	33	49	85	8	67	119	183	59	124	148	204	43	52	100	84	85	55	76	186	119	22	33	51
TTCACATTATGACCAACACC:ACGGTACAGTAATATCATGAA	34	75	102	133	5	8	26	40	9	43	29	28	3	27	37	91	10	61	116	122	37	78	81	131	21	31	64	58	39	78	61	86	97	38	34	57
TTCACATTATGACCAACACC:CCCAGTGCCATGAAGCATACT	18	11	14	11	0	1	8	4	1	3	3	5	1	4	6	5	9	8	11	22	5	2	7	7	5	4	5	3	58	1	9	53	54	15	11	28
TTCACATTATGACCAACACC:AGATGGCACTGGCTGCCTGCT	56	118	142	171	3	5	37	34	9	44	37	52	2	19	47	48	10	64	137	166	45	123	135	161	35	45	74	85	46	54	65	145	104	83	48	55
TTCACATTATGACCAACACC:GGGTGGCTCCGAGTCATTGTA	40	75	119	116	4	8	23	35	11	26	18	44	3	23	44	72	15	56	103	152	38	87	90	150	39	47	66	73	28	35	18	166	88	65	31	32
TTCACATTATGACCAACACC:CGCCTGCCTCCCTCAGCGCTT	48	105	154	165	6	6	33	41	15	34	35	37	2	24	54	116	5	87	140	197	54	135	124	189	43	55	102	85	33	14	51	78	69	15	34	18
TTCACATTATGACCAACACC:CAATACCTGCATCTCCTTGTC	44	95	136	119	2	10	34	27	10	38	36	43	3	26	55	46	14	72	123	187	39	77	84	109	28	44	73	79	40	7	49	44	127	25	30	18
TTCACATTATGACCAACACC:CCAGCTCCTCTTCGGGCGACA	30	71	82	80	2	4	18	23	8	14	20	26	1	11	20	39	11	32	64	98	31	71	53	110	20	29	48	52	2	10	21	45	43	7	25	16
TTCACATTATGACCAACACC:CGGGAGTCTGGCGTGAGGGTG	39	105	114	139	3	9	43	52	14	42	25	53	3	25	60	69	12	73	129	201	48	109	144	159	21	47	112	118	105	20	10	4	98	38	27	14
TTCACATTATGACCAACACC:TGGTGTGCAAGGCGGGCATCA	34	84	99	135	2	12	34	38	14	26	20	44	1	24	42	101	6	54	109	149	33	106	98	164	44	43	96	88	13	1	33	1	31	0	6	9
TTCACATTATGACCAACACC:TCTTCAAGGTGAGTGAGGGCT	31	40	89	79	1	5	19	16	7	15	14	25	3	11	26	41	9	45	71	80	13	40	48	52	13	17	44	29	12	22	29	0	8	10	4	11
TTCACATTATGACCAACACC:CAGCTTCTTCATCATGTCCTC	28	80	101	111	0	8	45	33	11	30	30	37	3	26	33	56	8	50	100	123	27	82	98	135	35	26	61	57	26	13	8	100	44	22	9	9
TTCACATTATGACCAACACC:TTTAGGAATTGCTGTTGGGAC	69	129	182	206	5	15	41	70	19	49	41	63	6	40	64	150	11	85	152	207	71	139	146	194	61	68	112	111	87	30	73	84	99	63	45	39
TTCACATTATGACCAACACC:GAGAGTAAGTCGCACCAGAAA	40	93	99	107	1	3	18	34	12	14	26	35	1	21	28	53	5	54	99	132	35	61	56	77	23	24	47	51	94	21	42	43	101	20	38	45
TTCACATTATGACCAACACC:ACTGATTTTGTTTCATCCACA	17	31	58	59	3	3	13	6	5	12	14	19	0	12	15	22	7	22	47	66	6	25	27	34	13	10	30	22	61	13	18	107	50	11	19	16
TTCACATTATGACCAACACC:TGTTTCAAATTGGTCAAGATC	21	60	77	88	4	2	11	14	6	14	9	13	1	5	18	23	11	22	33	75	18	47	40	64	16	22	45	40	82	18	51	71	112	55	41	36
TTCACATTATGACCAACACC:TCTCGAACTCCTGCAGTCTCA	37	52	92	103	2	10	20	19	10	24	13	30	1	19	27	75	6	53	87	121	28	105	87	116	20	34	53	74	4	15	15	3	65	32	5	25
TTCACATTATGACCAACACC:CTACGCCAAAAAAATCGTAAA	54	79	101	129	2	8	23	25	7	22	29	45	3	16	34	40	11	60	117	133	33	59	77	91	21	34	56	50	93	21	116	7	148	34	44	48
TTCACATTATGACCAACACC:TGCAAAAAAATCCATTCAACT	24	56	69	70	3	4	19	25	8	28	18	26	1	15	28	49	13	27	67	88	22	40	44	72	18	17	39	30	53	15	28	137	83	0	22	28
TTCACATTATGACCAACACC:AAAAAAAGAGTCGAATGTTTT	25	38	39	34	0	1	12	13	3	12	6	13	0	9	31	27	4	21	39	51	15	32	20	42	9	10	31	28	52	1	25	227	58	1	18	29
GCTTGGTACGCAGAGCACCG:GATCAATGTCAGCTGCTTTTA	45	89	118	126	2	6	23	20	6	34	29	33	5	21	42	136	18	51	90	137	39	107	104	150	34	39	89	98	129	43	102	160	169	48	57	65
GCTTGGTACGCAGAGCACCG:CTTTCCGCTCTCTTGCAATCA	26	68	78	107	2	4	24	28	4	22	19	34	5	26	32	90	12	38	59	105	28	80	93	117	16	42	68	80	108	37	48	143	204	13	39	41
GCTTGGTACGCAGAGCACCG:GAAATGTGCTACACTGGACAC	61	127	165	166	5	6	32	46	15	37	35	47	3	50	49	184	11	59	138	177	59	143	150	232	51	62	108	115	222	39	97	113	181	45	73	75
GCTTGGTACGCAGAGCACCG:TTAGTGACCTGCTTATGTGCC	76	128	167	175	3	9	43	40	12	50	33	51	9	49	65	223	10	82	152	217	84	153	155	204	48	81	135	146	118	37	62	150	171	26	65	64
GCTTGGTACGCAGAGCACCG:CGCTGGTGATGTCAGCACAGT	47	142	163	194	8	5	38	52	13	52	36	51	7	31	51	162	10	82	139	230	68	176	180	246	47	66	146	125	110	93	47	122	288	76	70	88
GCTTGGTACGCAGAGCACCG:TCCCGTGGAATGAAATCCGAA	34	73	93	130	2	4	20	30	5	35	27	29	0	25	26	86	12	46	81	125	42	87	86	136	34	33	88	70	95	48	56	405	110	54	45	51
GCTTGGTACGCAGAGCACCG:GGGGAGTCCGGGAAGCACCAA	31	90	113	146	2	7	25	29	7	32	20	36	1	29	43	140	5	40	95	130	37	90	86	134	31	23	86	79	90	56	124	155	122	36	59	52
GCTTGGTACGCAGAGCACCG:GACCAATCAGTGGTCGCCCTG	44	65	116	111	1	4	22	26	7	15	23	33	2	31	48	161	9	36	100	117	53	102	103	132	32	43	96	82	66	22	117	212	202	17	74	77
GCTTGGTACGCAGAGCACCG:TTCGATTCTAGGTGGTGGCTT	33	66	86	98	6	4	27	35	7	19	22	29	2	20	32	102	7	39	73	124	44	104	93	117	38	33	82	68	65	17	41	174	125	14	41	22
GCTTGGTACGCAGAGCACCG:GAGATGTAGTTTCAAGAAACC	40	89	146	122	0	6	18	30	8	27	26	23	1	28	49	95	12	45	98	149	49	119	120	159	34	44	93	62	138	21	133	161	275	45	74	73
GCTTGGTACGCAGAGCACCG:TCTGAGTCTAATGCTACCAGC	35	61	88	93	1	6	19	22	11	18	21	28	2	22	29	93	4	34	93	114	36	101	68	124	29	22	60	77	81	36	60	294	163	33	57	31
GCTTGGTACGCAGAGCACCG:CATCATCGTCAGTGACTTCCA	22	62	94	84	2	5	26	27	6	20	18	23	5	19	22	108	7	24	69	96	29	64	71	96	17	31	50	51	95	24	101	177	85	6	23	27
GCTTGGTACGCAGAGCACCG:CGACATGCCCAGCCCTATTCT	63	132	186	184	9	9	50	42	18	36	35	72	4	45	69	208	8	84	145	168	83	169	150	258	46	68	120	133	133	61	205	202	264	59	66	101
GCTTGGTACGCAGAGCACCG:GAAGTTAACTTCCACGCTTTT	55	113	136	168	2	12	35	52	16	40	29	54	7	34	57	154	8	62	96	171	63	147	132	185	44	59	121	117	72	60	117	251	160	63	85	85
GCTTGGTACGCAGAGCACCG:CGGTTTCTAAGCCAATTTTTC	41	117	158	177	5	5	35	50	17	55	31	41	7	48	56	190	11	72	133	183	57	125	102	191	42	49	103	91	172	42	150	350	357	33	88	87
GCTTGGTACGCAGAGCACCG:GACTTGTCCGCGCCAGGAGGA	71	152	184	197	6	4	22	46	5	31	28	37	1	24	34	132	9	61	127	199	72	199	171	274	52	71	158	136	172	69	141	286	285	97	96	118
GCTTGGTACGCAGAGCACCG:TAATAGTGGGCTCCTTAGCAC	38	82	110	109	2	5	21	30	11	27	13	29	0	25	33	120	11	38	71	97	34	96	99	116	28	45	72	70	49	16	51	152	154	52	24	42
GCTTGGTACGCAGAGCACCG:GACTTGCAGACGAACTCCAAG	41	77	110	113	1	9	23	39	10	30	29	23	2	16	39	90	9	39	91	121	56	108	88	159	40	36	95	74	88	31	47	54	205	20	72	71
GCTTGGTACGCAGAGCACCG:ACTGTTTCACGTTGTCCCCCA	37	71	123	130	2	8	37	30	9	30	26	36	1	27	43	119	8	61	89	127	48	124	102	179	30	36	88	79	109	38	61	62	167	29	48	40
GCTTGGTACGCAGAGCACCG:GGGTCAGCGCAGAAGTCTAGT	23	33	69	54	0	1	13	25	2	14	17	17	3	16	39	89	10	37	52	65	29	73	66	94	21	34	64	63	71	15	50	91	83	13	20	25
GCTTGGTACGCAGAGCACCG:GACAAGATCGCGGAAATCAAG	52	106	128	161	1	9	33	36	10	38	27	47	5	35	55	171	10	58	121	167	65	159	142	203	47	45	95	111	103	54	62	195	209	57	56	60
GCTTGGTACGCAGAGCACCG:GCATGACATGAACTGGTACAG	55	133	146	174	5	10	40	49	16	41	34	39	3	32	41	113	8	49	125	186	56	138	132	225	45	45	130	115	113	46	91	286	257	107	53	77
GCTTGGTACGCAGAGCACCG:GGTCTTCCACGCCTGCATCAA	13803	15528	12710	9659	3475	3007	5796	5661	1700	2902	1873	1997	2662	9394	12860	8763	10238	12823	11709	12578	5904	8030	5900	7192	4806	5771	7555	4416	49638	15276	41841	108420	55777	24962	21473	24630
GCTTGGTACGCAGAGCACCG:ACCGGATATCTGCTTCCTCAC	39	88	119	153	2	5	23	30	17	28	25	52	4	24	40	136	9	66	120	151	42	115	109	158	30	57	86	88	68	29	57	276	168	51	59	74
GCTTGGTACGCAGAGCACCG:GGTGATACAACTCGTTCGTAG	52	114	181	156	4	5	47	61	13	49	27	51	4	51	68	177	17	70	114	216	59	149	147	231	54	57	128	112	172	45	66	431	260	29	71	74
GCTTGGTACGCAGAGCACCG:CTTGGAATTGTTGGACCATGC	34	83	131	104	3	12	30	33	9	28	25	26	11	26	58	151	9	57	97	137	37	123	107	133	37	42	70	81	58	36	77	218	147	44	66	50
GCTTGGTACGCAGAGCACCG:CTTGATGAAAGCGGCTCTCAG	38	91	105	104	1	4	24	33	11	18	23	23	6	26	44	152	12	63	91	126	40	97	100	148	22	44	67	66	72	41	54	178	255	26	64	71
GCTTGGTACGCAGAGCACCG:CAAGACTCTCGAAATTATGGA	34	84	116	115	2	5	20	28	13	17	20	20	4	23	40	120	9	38	71	123	46	104	77	137	24	30	81	53	172	26	73	86	198	3	68	74
GCTTGGTACGCAGAGCACCG:CAGTTGACCAGCCCTAGACTT	78	168	207	252	4	8	47	58	14	60	43	72	4	51	64	126	13	115	193	252	84	176	172	267	55	84	150	143	126	68	142	245	232	49	88	100
GCTTGGTACGCAGAGCACCG:GGTCTCGACCCAGCTTCAGGA	72	136	197	170	2	9	43	52	10	40	32	61	6	36	41	180	15	68	136	208	65	193	192	291	50	74	157	175	121	71	51	212	343	67	82	87
GCTTGGTACGCAGAGCACCG:AACCGTCAGCTTCCGGCGTTT	41	110	150	118	0	8	27	27	13	31	22	39	1	31	66	135	8	47	112	163	55	115	122	163	39	40	98	77	138	27	47	270	251	48	49	77
GCTTGGTACGCAGAGCACCG:TGCTACCTAGACAACGCAGAA	65	124	175	166	5	10	46	56	13	32	37	62	4	32	61	227	13	84	122	168	59	137	132	234	44	65	120	113	73	27	39	272	204	33	75	81
GCTTGGTACGCAGAGCACCG:ATTTGAGGGAGCAAGGTAAAG	40	97	106	110	3	7	24	28	13	31	24	33	2	23	38	90	3	51	82	150	39	92	89	139	23	31	83	58	121	49	96	316	181	12	64	64
GCTTGGTACGCAGAGCACCG:CAGATATGTCGAAATGTCAAC	29	69	78	88	2	7	13	25	4	21	9	23	3	24	27	58	9	41	59	102	32	65	86	91	17	33	45	60	105	20	73	218	154	14	49	48
GCTTGGTACGCAGAGCACCG:CAATTTGTGGCAAAGGATCCC	79	201	230	238	5	14	49	66	26	65	48	68	1	44	68	120	12	95	168	273	91	187	148	250	57	71	160	120	187	49	178	560	305	92	84	127
GCTTGGTACGCAGAGCACCG:ACCTTACATATTCATCTTGAC	50	88	116	119	4	6	42	25	9	37	24	28	4	23	36	96	5	63	94	145	50	105	109	144	27	44	84	86	158	16	91	145	266	52	61	68
GCTTGGTACGCAGAGCACCG:GATCGACACTCTAGAGAACCC	62	112	173	185	2	9	38	52	10	34	31	56	5	43	60	176	9	80	138	208	79	152	174	227	61	75	129	103	148	45	126	251	279	50	68	86
GCTTGGTACGCAGAGCACCG:GCTTGTGAACACTGGGGTCGT	61	126	194	189	4	11	41	48	11	41	29	35	7	47	60	158	15	68	116	203	68	187	208	297	51	96	142	125	166	48	155	187	167	72	63	101
GCTTGGTACGCAGAGCACCG:ACGGTACAGTAATATCATGAA	68	122	152	152	6	9	38	63	15	32	17	45	6	59	51	184	11	60	128	185	59	137	137	167	42	68	105	107	118	43	88	303	229	82	82	83
GCTTGGTACGCAGAGCACCG:CCCAGTGCCATGAAGCATACT	4	9	14	10	1	0	9	3	2	2	4	3	1	1	15	14	4	5	10	20	7	7	10	12	0	12	6	8	23	16	9	27	20	41	23	26
GCTTGGTACGCAGAGCACCG:AGATGGCACTGGCTGCCTGCT	69	150	176	193	2	16	37	48	14	61	31	52	2	23	57	102	16	59	144	191	63	173	193	263	45	56	125	128	133	22	67	216	236	52	48	79
GCTTGGTACGCAGAGCACCG:GGGTGGCTCCGAGTCATTGTA	52	123	146	123	2	11	34	35	8	39	29	50	3	32	45	141	4	69	98	145	65	118	146	203	34	49	106	114	104	63	64	163	90	37	41	52
GCTTGGTACGCAGAGCACCG:CGCCTGCCTCCCTCAGCGCTT	58	113	165	213	1	14	47	46	19	47	48	40	9	32	58	200	8	83	157	206	79	205	220	304	55	82	136	169	30	20	61	63	98	26	29	38
GCTTGGTACGCAGAGCACCG:CAATACCTGCATCTCCTTGTC	66	126	157	151	7	12	37	46	13	40	35	52	4	32	52	122	7	72	152	206	51	150	140	194	55	71	118	103	64	14	63	143	116	30	41	26
GCTTGGTACGCAGAGCACCG:CCAGCTCCTCTTCGGGCGACA	31	64	102	118	3	8	20	30	7	22	25	26	2	25	34	82	10	42	75	114	42	99	102	164	28	41	77	93	45	20	20	58	53	31	37	30
GCTTGGTACGCAGAGCACCG:CGGGAGTCTGGCGTGAGGGTG	58	114	128	139	2	15	46	46	9	42	28	51	4	42	61	137	6	65	135	197	61	162	174	234	54	66	140	125	104	33	30	493	124	21	38	44
GCTTGGTACGCAGAGCACCG:TGGTGTGCAAGGCGGGCATCA	52	104	153	154	2	7	36	45	6	39	17	48	4	40	66	241	5	74	114	160	46	172	176	227	40	52	104	137	21	6	24	34	37	6	11	6
GCTTGGTACGCAGAGCACCG:TCTTCAAGGTGAGTGAGGGCT	31	58	73	74	3	9	16	23	10	19	20	27	2	26	34	68	14	48	65	95	26	72	45	85	17	23	49	40	33	8	8	70	40	1	21	20
GCTTGGTACGCAGAGCACCG:CAGCTTCTTCATCATGTCCTC	44	98	133	125	8	9	29	42	10	44	22	35	3	21	48	106	13	61	105	178	46	131	119	164	28	42	86	87	76	12	8	179	60	27	15	19
GCTTGGTACGCAGAGCACCG:TTTAGGAATTGCTGTTGGGAC	67	162	211	237	8	19	50	64	11	41	52	60	7	64	96	282	17	96	194	241	89	225	248	277	77	90	177	174	188	75	117	565	156	67	60	75
GCTTGGTACGCAGAGCACCG:GAGAGTAAGTCGCACCAGAAA	37	96	116	121	4	6	34	32	12	35	28	35	2	20	46	114	11	52	100	122	27	87	75	111	33	39	64	58	96	28	48	324	174	43	82	77
GCTTGGTACGCAGAGCACCG:ACTGATTTTGTTTCATCCACA	19	58	60	57	0	1	18	10	6	17	17	23	1	10	14	54	6	31	56	67	21	38	33	60	11	16	32	32	37	13	68	111	98	27	30	40
GCTTGGTACGCAGAGCACCG:TGTTTCAAATTGGTCAAGATC	33	64	76	97	2	4	18	9	4	14	11	25	6	19	28	38	5	30	46	73	25	71	64	79	21	34	60	63	156	38	90	202	231	37	63	87
GCTTGGTACGCAGAGCACCG:TCTCGAACTCCTGCAGTCTCA	36	107	126	110	4	8	35	34	10	33	21	40	1	38	37	152	17	50	99	127	47	140	145	197	53	50	104	118	140	8	71	223	141	30	43	50
GCTTGGTACGCAGAGCACCG:CTACGCCAAAAAAATCGTAAA	43	90	107	120	4	7	19	30	13	26	23	32	1	30	42	87	9	56	84	143	37	97	102	109	25	29	80	56	108	19	149	286	143	66	73	65
GCTTGGTACGCAGAGCACCG:TGCAAAAAAATCCATTCAACT	39	65	89	82	1	6	18	19	2	17	24	22	2	24	37	89	13	40	72	108	42	70	57	106	28	33	65	64	98	23	71	219	133	18	42	52
GCTTGGTACGCAGAGCACCG:AAAAAAAGAGTCGAATGTTTT	24	39	63	68	2	1	22	21	6	15	12	23	4	24	36	75	6	17	37	43	16	50	40	70	21	20	39	37	81	21	74	47	63	42	44	43
GGTCCAGTCAGTGAACGTAA:GATCAATGTCAGCTGCTTTTA	23	74	72	94	0	5	16	23	5	31	14	31	7	25	43	106	11	47	84	90	32	75	68	91	21	24	51	49	21	16	13	16	83	1	26	27
GGTCCAGTCAGTGAACGTAA:CTTTCCGCTCTCTTGCAATCA	25	38	56	59	0	6	10	11	9	15	19	19	2	20	17	53	3	31	51	66	27	61	69	77	13	23	47	47	19	9	24	39	104	14	22	24
GGTCCAGTCAGTGAACGTAA:GAAATGTGCTACACTGGACAC	21	95	122	126	7	6	25	28	14	29	23	47	5	30	50	139	9	63	104	150	41	107	83	120	27	28	62	63	21	31	43	132	150	38	42	53
GGTCCAGTCAGTGAACGTAA:TTAGTGACCTGCTTATGTGCC	66	119	153	151	5	6	31	38	10	32	40	51	6	39	64	164	5	71	155	189	47	131	108	145	49	31	81	88	98	41	33	384	114	4	39	52
GGTCCAGTCAGTGAACGTAA:CGCTGGTGATGTCAGCACAGT	49	96	127	141	3	7	29	33	17	36	38	44	0	27	59	108	13	57	104	176	53	109	106	155	35	41	73	77	87	32	49	212	90	35	47	45
GGTCCAGTCAGTGAACGTAA:TCCCGTGGAATGAAATCCGAA	38	62	83	90	5	3	11	17	10	16	18	25	2	24	27	66	5	36	75	96	14	67	53	79	21	29	28	34	116	35	48	116	81	14	25	43
GGTCCAGTCAGTGAACGTAA:GGGGAGTCCGGGAAGCACCAA	36	60	94	111	3	5	20	20	13	16	22	27	4	29	33	117	10	48	96	114	17	79	80	104	24	18	47	51	60	41	52	106	73	4	31	33
GGTCCAGTCAGTGAACGTAA:GACCAATCAGTGGTCGCCCTG	36	47	78	83	4	4	11	16	7	27	14	21	3	25	40	94	8	25	73	82	30	62	68	76	21	24	62	63	48	15	15	105	86	7	32	27
GGTCCAGTCAGTGAACGTAA:TTCGATTCTAGGTGGTGGCTT	34	55	88	58	2	1	22	12	5	25	10	27	6	21	44	96	6	27	59	109	28	54	68	81	30	30	59	39	67	16	35	176	75	15	21	34
GGTCCAGTCAGTGAACGTAA:GAGATGTAGTTTCAAGAAACC	43	74	136	123	4	5	16	21	8	19	14	27	6	25	39	69	11	59	85	148	32	71	78	108	23	37	36	53	59	28	99	141	98	6	50	54
GGTCCAGTCAGTGAACGTAA:TCTGAGTCTAATGCTACCAGC	28	53	86	104	1	5	17	25	6	27	23	27	2	23	27	92	3	41	81	147	36	81	75	80	20	31	58	65	94	13	94	332	93	19	37	47
GGTCCAGTCAGTGAACGTAA:CATCATCGTCAGTGACTTCCA	22	46	61	62	2	3	7	19	5	13	10	13	1	20	21	65	1	32	50	78	21	46	46	67	15	25	35	43	46	19	10	2	42	21	14	13
GGTCCAGTCAGTGAACGTAA:CGACATGCCCAGCCCTATTCT	53	114	123	140	1	6	24	35	9	28	35	43	2	36	59	191	6	60	108	195	47	134	113	157	26	43	81	64	70	78	70	192	122	30	48	53
GGTCCAGTCAGTGAACGTAA:GAAGTTAACTTCCACGCTTTT	43	78	97	130	1	6	25	33	9	34	24	31	6	39	46	135	8	58	95	154	43	99	69	126	15	44	59	64	56	18	102	161	75	12	30	48
GGTCCAGTCAGTGAACGTAA:CGGTTTCTAAGCCAATTTTTC	50	89	121	123	4	8	17	29	10	27	23	24	3	30	46	148	6	57	87	136	23	77	92	98	31	44	58	62	40	14	38	188	161	46	40	52
GGTCCAGTCAGTGAACGTAA:GACTTGTCCGCGCCAGGAGGA	48	112	141	158	1	3	17	25	12	29	21	34	4	22	57	85	7	47	85	160	42	109	104	193	53	54	100	95	78	36	77	48	163	41	45	67
GGTCCAGTCAGTGAACGTAA:TAATAGTGGGCTCCTTAGCAC	31	62	80	85	0	0	11	11	5	17	20	14	2	20	29	109	4	28	59	96	28	53	67	106	28	20	45	51	23	5	10	7	88	2	21	26
GGTCCAGTCAGTGAACGTAA:GACTTGCAGACGAACTCCAAG	30	48	82	101	3	6	12	15	3	26	19	25	2	22	35	51	15	34	59	111	25	53	61	96	27	26	58	52	43	33	20	23	130	25	46	38
GGTCCAGTCAGTGAACGTAA:ACTGTTTCACGTTGTCCCCCA	14	55	80	78	4	5	21	20	14	31	12	21	5	20	27	101	10	37	75	123	28	80	73	100	31	34	52	40	80	39	51	41	106	22	32	37
GGTCCAGTCAGTGAACGTAA:GGGTCAGCGCAGAAGTCTAGT	24	39	49	47	1	2	13	7	3	8	17	11	4	18	21	71	5	29	48	67	13	46	50	61	19	14	37	38	21	22	23	130	35	1	11	14
GGTCCAGTCAGTGAACGTAA:GACAAGATCGCGGAAATCAAG	47	71	113	112	2	5	31	24	10	22	34	29	4	32	47	134	7	47	84	115	35	118	103	112	37	41	72	66	110	37	24	149	101	32	38	61
GGTCCAGTCAGTGAACGTAA:GCATGACATGAACTGGTACAG	41	81	117	114	1	3	17	30	10	32	26	39	3	30	56	74	10	66	96	156	47	96	88	117	29	31	58	64	47	40	41	43	70	14	42	43
GGTCCAGTCAGTGAACGTAA:GGTCTTCCACGCCTGCATCAA	49	101	168	158	5	3	26	32	6	38	21	40	5	37	53	125	9	77	135	137	57	151	123	171	27	46	92	95	129	71	51	92	129	31	57	58
GGTCCAGTCAGTGAACGTAA:ACCGGATATCTGCTTCCTCAC	11513	13613	10282	8030	2591	2108	3817	3552	1537	2597	1627	1815	2712	8921	11944	7387	9282	11259	10480	11529	4587	5761	4213	5065	3678	3977	5271	3113	26480	10140	21556	59720	28786	8648	12447	13444
GGTCCAGTCAGTGAACGTAA:GGTGATACAACTCGTTCGTAG	45	83	124	134	2	2	22	25	8	37	28	32	3	35	41	151	7	57	95	146	42	111	103	153	29	41	89	57	48	30	68	88	96	24	43	44
GGTCCAGTCAGTGAACGTAA:CTTGGAATTGTTGGACCATGC	31	74	101	114	6	7	18	25	6	29	17	32	11	28	57	129	15	45	126	131	30	85	83	99	26	18	55	51	25	30	57	98	106	17	41	49
GGTCCAGTCAGTGAACGTAA:CTTGATGAAAGCGGCTCTCAG	36	73	95	97	3	5	16	16	1	17	17	36	5	30	34	102	3	50	64	119	35	94	69	123	21	24	51	49	47	25	54	226	178	48	33	34
GGTCCAGTCAGTGAACGTAA:CAAGACTCTCGAAATTATGGA	44	70	68	84	4	7	17	20	7	21	14	24	4	20	39	105	11	31	92	87	19	67	58	98	18	30	56	44	26	13	59	15	72	30	38	35
GGTCCAGTCAGTGAACGTAA:CAGTTGACCAGCCCTAGACTT	74	116	180	209	5	4	34	44	16	38	33	64	5	25	65	115	20	80	169	244	57	131	130	168	40	51	99	85	40	32	150	91	162	18	62	52
GGTCCAGTCAGTGAACGTAA:GGTCTCGACCCAGCTTCAGGA	46	80	110	131	6	6	27	27	10	28	25	33	5	24	49	141	17	59	91	180	51	129	131	205	42	59	81	86	35	34	87	79	112	46	52	74
GGTCCAGTCAGTGAACGTAA:AACCGTCAGCTTCCGGCGTTT	49	89	124	105	5	3	18	25	4	43	20	32	3	41	44	104	10	41	106	167	33	82	85	115	38	28	73	45	28	28	111	110	115	26	47	39
GGTCCAGTCAGTGAACGTAA:TGCTACCTAGACAACGCAGAA	44	102	124	114	1	9	22	25	13	27	37	39	4	37	50	160	8	64	95	160	42	107	95	149	38	36	88	70	48	48	11	99	60	30	36	30
GGTCCAGTCAGTGAACGTAA:ATTTGAGGGAGCAAGGTAAAG	38	72	77	98	2	4	9	13	5	29	17	27	2	22	27	61	9	45	83	120	23	70	57	79	21	30	59	47	40	25	14	99	132	26	23	27
GGTCCAGTCAGTGAACGTAA:CAGATATGTCGAAATGTCAAC	28	49	52	68	2	2	6	19	7	16	13	13	3	18	32	49	2	24	53	71	16	54	53	66	10	23	42	28	13	15	57	178	93	20	27	30
GGTCCAGTCAGTGAACGTAA:CAATTTGTGGCAAAGGATCCC	75	140	170	153	1	5	27	31	16	54	48	58	3	31	80	88	12	101	151	206	49	103	101	139	30	43	94	60	60	48	85	255	166	51	59	44
GGTCCAGTCAGTGAACGTAA:ACCTTACATATTCATCTTGAC	38	68	121	104	0	4	16	22	16	29	24	32	7	25	43	67	9	42	94	134	34	92	65	98	28	33	63	51	82	24	69	199	145	16	27	38
GGTCCAGTCAGTGAACGTAA:GATCGACACTCTAGAGAACCC	47	89	140	145	12	8	23	34	10	32	31	45	9	45	69	159	19	62	110	192	56	94	108	145	38	52	73	78	125	25	39	6	119	12	32	44
GGTCCAGTCAGTGAACGTAA:GCTTGTGAACACTGGGGTCGT	66	103	126	148	3	4	24	24	14	37	32	49	9	34	60	138	5	63	112	165	56	134	127	187	34	50	86	80	34	21	60	22	96	27	46	26
GGTCCAGTCAGTGAACGTAA:ACGGTACAGTAATATCATGAA	36	95	106	143	3	3	25	23	8	31	25	40	8	21	60	158	6	50	119	144	39	117	75	119	40	37	82	81	90	28	71	224	183	29	45	47
GGTCCAGTCAGTGAACGTAA:CCCAGTGCCATGAAGCATACT	9	11	9	10	1	0	3	0	3	3	1	6	3	10	8	4	10	8	10	21	2	9	8	6	1	2	0	7	18	4	11	1	21	11	13	13
GGTCCAGTCAGTGAACGTAA:AGATGGCACTGGCTGCCTGCT	42	130	132	133	2	6	34	26	16	36	29	40	6	14	46	78	12	55	115	161	52	119	119	148	37	44	69	91	73	51	21	470	109	25	47	43
GGTCCAGTCAGTGAACGTAA:GGGTGGCTCCGAGTCATTGTA	38	77	108	84	2	6	13	25	17	31	18	34	2	21	46	106	4	49	85	151	49	87	89	127	28	35	61	69	34	45	24	2	61	23	25	34
GGTCCAGTCAGTGAACGTAA:CGCCTGCCTCCCTCAGCGCTT	43	109	150	160	3	5	21	46	18	47	36	65	5	44	53	191	16	75	142	180	45	141	148	239	38	45	100	108	51	31	13	90	72	9	21	23
GGTCCAGTCAGTGAACGTAA:CAATACCTGCATCTCCTTGTC	46	108	146	130	1	5	22	23	11	34	35	29	3	28	58	85	7	73	103	150	51	106	99	136	29	40	73	74	60	13	14	61	101	46	26	36
GGTCCAGTCAGTGAACGTAA:CCAGCTCCTCTTCGGGCGACA	11	63	80	65	3	2	17	17	6	12	12	29	2	21	35	64	3	29	56	89	35	73	78	97	24	25	39	42	72	30	32	31	65	3	17	7
GGTCCAGTCAGTGAACGTAA:CGGGAGTCTGGCGTGAGGGTG	50	96	148	147	6	7	23	37	10	38	40	41	6	28	56	142	15	55	101	184	55	102	133	178	37	40	94	94	33	22	40	5	60	17	30	28
GGTCCAGTCAGTGAACGTAA:TGGTGTGCAAGGCGGGCATCA	39	82	99	124	1	5	28	31	13	35	27	41	5	27	53	169	13	59	92	132	43	93	93	159	22	51	74	82	2	4	0	1	20	0	3	7
GGTCCAGTCAGTGAACGTAA:TCTTCAAGGTGAGTGAGGGCT	43	59	80	82	5	3	14	16	6	18	11	22	2	26	36	85	10	33	68	93	29	50	47	48	22	17	40	32	43	9	10	43	42	20	17	22
GGTCCAGTCAGTGAACGTAA:CAGCTTCTTCATCATGTCCTC	33	72	109	102	2	11	33	29	9	32	21	31	3	26	42	104	7	54	102	130	27	67	81	115	33	33	58	59	31	18	1	103	47	7	13	10
GGTCCAGTCAGTGAACGTAA:TTTAGGAATTGCTGTTGGGAC	75	113	193	193	4	15	34	42	13	32	44	63	7	51	77	219	6	75	150	177	65	148	144	184	61	62	111	105	50	44	73	68	98	15	37	27
GGTCCAGTCAGTGAACGTAA:GAGAGTAAGTCGCACCAGAAA	21	63	70	89	1	8	14	12	12	28	22	27	2	22	30	64	15	44	77	125	32	59	51	70	23	20	62	55	63	42	14	104	104	3	44	27
GGTCCAGTCAGTGAACGTAA:ACTGATTTTGTTTCATCCACA	17	41	58	44	2	4	7	8	2	13	12	11	4	10	18	25	1	17	52	52	18	23	33	35	8	14	24	15	2	7	5	76	50	0	23	13
GGTCCAGTCAGTGAACGTAA:TGTTTCAAATTGGTCAAGATC	47	75	76	83	2	3	6	5	8	15	17	30	6	19	19	32	6	25	48	76	33	52	32	54	20	15	43	34	107	29	84	369	81	6	50	41
GGTCCAGTCAGTGAACGTAA:TCTCGAACTCCTGCAGTCTCA	39	92	109	114	1	5	15	25	9	25	23	31	4	33	46	115	14	51	112	115	38	97	83	141	34	40	78	84	96	20	16	51	47	8	23	28
GGTCCAGTCAGTGAACGTAA:CTACGCCAAAAAAATCGTAAA	35	78	97	141	6	6	20	19	9	30	19	27	2	20	44	66	5	38	97	134	24	64	63	97	18	16	53	35	55	21	88	81	120	17	30	44
GGTCCAGTCAGTGAACGTAA:TGCAAAAAAATCCATTCAACT	20	56	63	73	5	2	9	24	6	18	16	19	1	21	23	75	7	45	58	87	24	45	42	61	13	24	45	37	68	16	37	120	47	16	23	23
GGTCCAGTCAGTGAACGTAA:AAAAAAAGAGTCGAATGTTTT	16	34	44	54	1	3	11	11	3	10	11	11	2	19	21	48	9	23	40	48	16	33	34	39	12	12	34	21	64	14	40	123	58	15	20	38
ATAACTTGTACATGCAACCA:GATCAATGTCAGCTGCTTTTA	35	88	88	97	5	8	17	23	17	29	27	43	5	30	35	128	14	48	83	116	32	85	78	111	23	32	70	60	75	51	59	323	142	34	46	50
ATAACTTGTACATGCAACCA:CTTTCCGCTCTCTTGCAATCA	17	54	60	78	9	7	28	19	7	17	22	35	6	23	38	72	5	37	74	115	29	57	54	97	30	24	43	43	61	38	64	106	97	11	27	29
ATAACTTGTACATGCAACCA:GAAATGTGCTACACTGGACAC	44	91	120	152	4	9	33	40	13	39	34	49	9	45	61	169	6	62	113	192	47	119	114	163	46	57	82	87	54	79	81	203	113	44	64	72
ATAACTTGTACATGCAACCA:TTAGTGACCTGCTTATGTGCC	75	118	189	177	10	12	44	48	16	52	48	59	12	50	68	277	18	96	160	252	69	138	116	197	54	52	99	110	131	26	134	176	189	87	56	71
ATAACTTGTACATGCAACCA:CGCTGGTGATGTCAGCACAGT	35	124	144	170	4	11	40	37	15	38	50	47	6	46	63	165	20	75	147	213	49	123	136	187	45	55	91	112	103	86	151	291	159	100	86	86
ATAACTTGTACATGCAACCA:TCCCGTGGAATGAAATCCGAA	23	54	75	99	2	3	10	19	7	22	9	25	7	25	33	82	8	48	53	117	29	81	62	94	35	29	54	46	10	57	47	50	66	45	28	23
ATAACTTGTACATGCAACCA:GGGGAGTCCGGGAAGCACCAA	31	78	82	105	3	5	24	26	10	23	23	29	6	22	33	152	9	33	84	118	37	68	58	98	21	33	51	50	80	6	56	109	78	56	40	44
ATAACTTGTACATGCAACCA:GACCAATCAGTGGTCGCCCTG	40	67	88	87	1	5	14	19	6	18	21	41	5	28	48	122	5	43	65	83	27	68	83	100	25	28	65	56	51	8	81	102	158	17	48	39
ATAACTTGTACATGCAACCA:TTCGATTCTAGGTGGTGGCTT	35	54	72	76	1	5	25	31	9	27	14	32	3	35	42	112	17	53	59	105	31	77	53	79	23	31	62	77	69	6	23	40	86	15	32	23
ATAACTTGTACATGCAACCA:GAGATGTAGTTTCAAGAAACC	57	92	130	118	4	5	24	37	6	30	21	26	2	31	43	67	5	45	80	155	44	107	74	117	26	46	91	50	93	15	104	46	130	59	35	77
ATAACTTGTACATGCAACCA:TCTGAGTCTAATGCTACCAGC	20	65	83	81	2	2	26	28	10	27	19	33	2	23	36	152	9	46	98	98	35	73	72	111	24	38	52	68	24	57	62	16	111	48	37	39
ATAACTTGTACATGCAACCA:CATCATCGTCAGTGACTTCCA	23	51	51	63	4	4	17	22	6	14	16	15	1	26	39	125	3	26	68	91	14	49	52	64	29	25	42	43	16	19	66	120	39	17	30	25
ATAACTTGTACATGCAACCA:CGACATGCCCAGCCCTATTCT	53	100	155	151	6	8	36	45	16	45	36	52	4	46	65	244	17	66	132	182	43	135	120	173	45	46	107	98	119	56	53	151	215	36	72	58
ATAACTTGTACATGCAACCA:GAAGTTAACTTCCACGCTTTT	50	116	124	151	7	10	39	59	12	35	22	45	6	51	59	196	12	72	142	195	35	109	114	173	47	48	108	84	90	63	109	397	137	52	63	52
ATAACTTGTACATGCAACCA:CGGTTTCTAAGCCAATTTTTC	46	87	123	146	1	11	22	36	13	31	29	43	8	42	45	195	11	59	113	141	31	91	74	112	30	43	68	64	55	23	82	228	140	22	85	73
ATAACTTGTACATGCAACCA:GACTTGTCCGCGCCAGGAGGA	67	131	168	165	2	7	28	43	10	23	24	57	6	29	67	130	12	71	107	185	48	157	123	174	59	73	110	116	81	43	128	302	302	73	89	103
ATAACTTGTACATGCAACCA:TAATAGTGGGCTCCTTAGCAC	34	74	104	93	3	4	16	26	7	25	24	27	0	23	44	138	3	60	75	113	39	91	72	105	30	29	53	57	55	29	42	133	112	9	36	41
ATAACTTGTACATGCAACCA:GACTTGCAGACGAACTCCAAG	35	72	100	121	3	4	21	32	12	35	22	44	3	31	54	100	15	66	102	118	39	82	68	103	24	39	53	53	50	22	86	112	184	34	39	56
ATAACTTGTACATGCAACCA:ACTGTTTCACGTTGTCCCCCA	34	58	87	101	1	5	24	40	8	26	21	36	3	22	46	107	8	49	83	125	41	69	90	105	34	37	59	79	11	11	43	44	117	53	32	43
ATAACTTGTACATGCAACCA:GGGTCAGCGCAGAAGTCTAGT	33	40	57	54	5	7	13	11	5	14	13	16	3	18	26	94	4	25	55	78	13	47	66	59	17	23	51	47	27	13	45	61	16	10	5	8
ATAACTTGTACATGCAACCA:GACAAGATCGCGGAAATCAAG	44	90	135	126	1	9	34	23	12	27	36	56	7	49	55	181	16	44	118	155	42	109	113	127	33	37	73	80	129	40	96	182	138	19	59	51
ATAACTTGTACATGCAACCA:GCATGACATGAACTGGTACAG	54	98	128	141	10	9	31	53	11	38	42	53	10	34	52	109	12	64	104	181	48	111	111	144	43	46	89	80	67	56	96	65	121	63	84	61
ATAACTTGTACATGCAACCA:GGTCTTCCACGCCTGCATCAA	56	124	159	154	8	10	31	50	21	47	36	48	11	32	71	184	19	83	135	181	66	156	149	226	38	66	125	98	91	12	94	334	195	67	76	69
ATAACTTGTACATGCAACCA:ACCGGATATCTGCTTCCTCAC	49	114	127	122	4	7	28	43	9	42	24	54	4	53	62	164	9	71	121	155	53	110	105	151	39	39	73	68	96	26	55	169	119	40	65	69
ATAACTTGTACATGCAACCA:GGTGATACAACTCGTTCGTAG	12456	13413	11047	8550	3049	2784	5066	4951	1712	2693	1763	1982	3701	11087	14349	10184	10191	12466	11365	13043	5107	5990	4463	5620	4167	4828	6480	3861	31555	13695	26468	67997	35127	17967	14152	15839
ATAACTTGTACATGCAACCA:CTTGGAATTGTTGGACCATGC	27	67	86	127	6	7	29	22	14	31	23	35	6	48	52	167	12	54	111	153	45	75	84	110	20	23	63	66	51	65	71	138	113	38	53	45
ATAACTTGTACATGCAACCA:CTTGATGAAAGCGGCTCTCAG	39	85	94	100	2	1	19	31	2	26	38	36	5	35	51	145	12	50	95	134	32	82	70	127	17	30	65	49	54	28	38	78	132	33	47	54
ATAACTTGTACATGCAACCA:CAAGACTCTCGAAATTATGGA	33	86	91	137	4	5	27	35	16	33	27	27	10	27	37	128	21	55	87	136	33	62	53	96	29	49	63	53	61	42	88	89	184	37	47	54
ATAACTTGTACATGCAACCA:CAGTTGACCAGCCCTAGACTT	85	165	189	209	4	15	42	54	21	53	40	52	7	55	95	159	19	97	181	242	52	145	130	182	44	61	103	90	175	81	114	571	184	43	105	91
ATAACTTGTACATGCAACCA:GGTCTCGACCCAGCTTCAGGA	48	121	150	142	4	6	33	39	12	40	30	43	13	41	59	168	12	61	117	194	63	158	142	242	48	57	103	129	47	89	125	341	201	39	104	108
ATAACTTGTACATGCAACCA:AACCGTCAGCTTCCGGCGTTT	46	96	130	120	3	8	35	44	11	28	29	54	7	41	55	160	11	56	116	154	45	91	84	149	40	40	72	89	83	20	59	211	141	52	45	75
ATAACTTGTACATGCAACCA:TGCTACCTAGACAACGCAGAA	41	115	156	154	6	10	50	42	5	31	31	61	8	50	74	223	15	89	138	199	49	114	97	157	42	58	96	95	138	48	41	41	151	68	72	66
ATAACTTGTACATGCAACCA:ATTTGAGGGAGCAAGGTAAAG	32	89	90	106	5	9	27	31	8	23	22	39	6	22	40	83	9	46	66	115	24	72	62	101	23	32	57	62	55	25	26	54	110	29	39	36
ATAACTTGTACATGCAACCA:CAGATATGTCGAAATGTCAAC	30	52	61	53	2	5	10	13	4	21	13	30	5	14	42	56	12	26	62	84	27	57	49	67	12	33	42	36	41	25	33	56	49	7	50	33
ATAACTTGTACATGCAACCA:CAATTTGTGGCAAAGGATCCC	73	138	180	193	7	8	39	51	20	60	56	73	5	48	70	122	9	79	179	281	65	108	118	160	45	54	91	84	151	71	136	307	214	86	53	87
ATAACTTGTACATGCAACCA:ACCTTACATATTCATCTTGAC	45	109	112	120	3	1	25	48	15	23	17	40	7	30	32	86	11	48	87	122	40	85	72	92	29	41	67	65	37	45	65	143	178	33	47	49
ATAACTTGTACATGCAACCA:GATCGACACTCTAGAGAACCC	46	120	144	163	6	3	34	43	19	43	28	40	10	51	86	206	9	67	127	183	63	130	125	159	38	56	106	91	57	52	101	327	212	55	49	51
ATAACTTGTACATGCAACCA:GCTTGTGAACACTGGGGTCGT	53	127	148	163	6	10	34	46	17	35	33	40	10	62	63	202	13	74	138	205	62	128	148	209	56	62	104	114	117	60	76	259	182	17	62	79
ATAACTTGTACATGCAACCA:ACGGTACAGTAATATCATGAA	64	106	119	146	5	8	35	49	9	20	30	35	2	27	68	172	8	64	114	155	51	95	102	129	38	45	84	84	45	51	54	79	142	10	50	48
ATAACTTGTACATGCAACCA:CCCAGTGCCATGAAGCATACT	16	15	14	18	1	2	4	5	0	2	3	2	3	8	14	8	8	11	17	13	4	11	11	17	7	5	8	5	40	1	34	46	40	37	23	19
ATAACTTGTACATGCAACCA:AGATGGCACTGGCTGCCTGCT	61	131	154	185	3	8	49	41	18	49	31	50	2	34	66	104	18	71	141	176	56	143	124	209	38	57	100	89	104	21	104	172	287	104	61	53
ATAACTTGTACATGCAACCA:GGGTGGCTCCGAGTCATTGTA	41	90	122	97	4	8	32	41	13	28	30	37	5	27	49	163	7	55	116	163	42	96	107	145	30	48	76	75	21	32	70	68	80	48	38	45
ATAACTTGTACATGCAACCA:CGCCTGCCTCCCTCAGCGCTT	58	99	182	190	3	6	32	48	11	46	51	42	7	40	64	215	18	79	177	196	79	172	141	234	40	50	108	113	52	27	26	89	132	33	26	37
ATAACTTGTACATGCAACCA:CAATACCTGCATCTCCTTGTC	49	83	128	141	7	8	36	45	13	38	37	46	5	28	45	107	7	68	135	193	49	97	103	143	28	43	78	78	88	38	7	83	109	23	35	33
ATAACTTGTACATGCAACCA:CCAGCTCCTCTTCGGGCGACA	25	55	58	75	2	6	25	22	12	14	13	33	3	13	31	79	6	33	58	94	29	66	55	116	24	40	48	59	67	18	29	34	45	19	28	16
ATAACTTGTACATGCAACCA:CGGGAGTCTGGCGTGAGGGTG	59	116	123	150	3	7	32	43	16	54	34	64	5	39	58	171	10	66	137	185	61	117	114	183	42	40	101	96	51	69	73	97	117	19	39	45
ATAACTTGTACATGCAACCA:TGGTGTGCAAGGCGGGCATCA	49	105	144	154	8	10	51	43	18	44	33	56	3	40	61	219	16	64	125	200	55	129	129	200	47	50	100	108	5	2	13	48	10	2	7	8
ATAACTTGTACATGCAACCA:TCTTCAAGGTGAGTGAGGGCT	31	53	59	71	3	7	24	22	9	33	16	22	9	24	37	83	13	43	68	99	24	43	42	74	17	28	40	37	0	4	34	2	24	10	11	17
ATAACTTGTACATGCAACCA:CAGCTTCTTCATCATGTCCTC	47	77	107	122	3	7	20	38	8	28	20	43	7	22	48	141	10	50	103	174	38	86	104	145	27	43	66	82	21	25	19	77	40	29	21	16
ATAACTTGTACATGCAACCA:TTTAGGAATTGCTGTTGGGAC	76	171	181	208	8	14	59	49	15	61	38	83	7	53	79	284	15	86	167	229	89	170	172	222	70	99	134	160	107	29	137	191	138	11	54	71
ATAACTTGTACATGCAACCA:GAGAGTAAGTCGCACCAGAAA	42	55	93	108	3	3	20	35	10	22	23	39	2	36	44	95	13	51	91	145	33	54	55	63	32	25	42	45	90	12	20	37	109	6	47	54
ATAACTTGTACATGCAACCA:ACTGATTTTGTTTCATCCACA	15	45	52	51	1	1	14	9	4	18	10	24	2	8	21	44	9	24	46	58	13	36	29	38	14	9	28	28	27	4	67	35	52	16	26	19
ATAACTTGTACATGCAACCA:TGTTTCAAATTGGTCAAGATC	33	61	73	90	5	1	10	10	8	12	13	29	0	12	23	46	1	26	52	66	20	55	34	60	20	29	37	48	70	26	105	176	187	33	63	42
ATAACTTGTACATGCAACCA:TCTCGAACTCCTGCAGTCTCA	38	81	107	109	4	10	24	32	8	30	24	33	6	31	47	154	12	48	90	132	43	79	77	131	44	39	78	84	44	22	19	76	52	48	41	24
ATAACTTGTACATGCAACCA:CTACGCCAAAAAAATCGTAAA	36	63	103	120	6	9	30	28	11	38	28	36	3	22	53	112	22	57	105	162	34	72	60	107	23	37	72	37	83	5	101	366	112	57	54	53
ATAACTTGTACATGCAACCA:TGCAAAAAAATCCATTCAACT	28	54	68	93	11	6	20	22	3	20	28	27	2	22	26	115	8	45	68	96	28	46	50	70	13	27	41	41	81	17	63	48	80	8	37	47
ATAACTTGTACATGCAACCA:AAAAAAAGAGTCGAATGTTTT	22	52	54	46	4	0	13	19	3	10	7	13	1	21	28	68	7	32	48	54	12	27	32	46	17	14	30	31	93	36	17	79	84	25	26	24
TATTACCGGACAAAGCTGCG:GATCAATGTCAGCTGCTTTTA	18	46	67	82	2	4	19	25	8	19	26	24	5	32	36	137	5	35	72	113	30	69	56	75	17	28	48	60	50	47	54	73	94	41	42	38
TATTACCGGACAAAGCTGCG:CTTTCCGCTCTCTTGCAATCA	19	57	53	64	1	2	18	20	0	25	14	20	1	17	27	98	4	38	60	94	28	57	53	67	16	19	43	34	47	29	61	171	104	3	24	31
TATTACCGGACAAAGCTGCG:GAAATGTGCTACACTGGACAC	47	99	119	110	4	7	35	33	14	36	32	40	4	30	61	159	6	77	112	176	43	88	109	161	36	37	63	71	35	63	55	185	122	80	54	73
TATTACCGGACAAAGCTGCG:TTAGTGACCTGCTTATGTGCC	43	103	147	126	9	6	40	39	11	34	28	38	5	25	58	220	9	68	100	186	50	99	110	169	35	41	81	82	63	32	26	162	105	47	33	47
TATTACCGGACAAAGCTGCG:CGCTGGTGATGTCAGCACAGT	60	100	112	122	5	14	32	44	12	35	36	57	1	39	44	117	10	68	121	206	40	99	87	167	36	48	66	93	84	39	18	268	105	60	59	56
TATTACCGGACAAAGCTGCG:TCCCGTGGAATGAAATCCGAA	28	49	92	74	5	2	19	17	6	24	14	28	2	20	33	81	7	38	65	100	25	62	59	68	22	29	29	29	34	20	50	45	58	18	20	24
TATTACCGGACAAAGCTGCG:GGGGAGTCCGGGAAGCACCAA	29	71	85	91	4	11	15	11	10	22	20	35	2	31	28	127	7	50	88	131	36	60	71	94	16	34	34	60	26	52	25	187	111	18	38	31
TATTACCGGACAAAGCTGCG:GACCAATCAGTGGTCGCCCTG	30	57	72	78	3	4	11	21	4	18	28	29	4	24	32	118	7	26	87	94	28	58	59	69	10	21	52	44	50	13	23	35	104	34	40	47
TATTACCGGACAAAGCTGCG:TTCGATTCTAGGTGGTGGCTT	18	58	82	75	6	6	23	24	5	25	13	25	3	28	46	128	6	39	49	90	30	62	47	80	35	26	53	52	85	29	39	85	43	24	26	20
TATTACCGGACAAAGCTGCG:GAGATGTAGTTTCAAGAAACC	27	79	102	91	5	4	19	25	7	17	23	30	9	34	51	80	5	53	78	132	47	88	62	89	28	36	60	35	69	23	112	211	116	41	47	65
TATTACCGGACAAAGCTGCG:TCTGAGTCTAATGCTACCAGC	20	51	79	102	3	7	27	22	7	14	15	32	4	31	29	117	10	39	90	114	30	67	72	111	25	24	46	50	31	14	29	168	114	26	29	23
TATTACCGGACAAAGCTGCG:CATCATCGTCAGTGACTTCCA	22	44	40	71	2	1	14	18	8	11	19	31	1	16	29	76	3	22	65	87	11	49	48	62	17	15	35	26	20	10	19	309	36	10	22	22
TATTACCGGACAAAGCTGCG:CGACATGCCCAGCCCTATTCT	39	87	124	136	4	8	26	33	17	39	25	51	2	40	60	220	4	63	129	177	53	103	95	137	25	42	77	86	42	24	120	115	81	49	53	61
TATTACCGGACAAAGCTGCG:GAAGTTAACTTCCACGCTTTT	36	81	101	139	5	8	35	37	12	24	25	46	3	35	54	171	11	40	125	162	47	91	85	127	37	41	78	63	43	80	60	235	162	51	60	81
TATTACCGGACAAAGCTGCG:CGGTTTCTAAGCCAATTTTTC	47	94	92	119	2	4	24	26	8	31	25	39	10	39	55	170	8	65	125	154	40	84	65	127	18	41	52	66	89	36	109	155	197	62	44	59
TATTACCGGACAAAGCTGCG:GACTTGTCCGCGCCAGGAGGA	44	98	127	132	2	2	25	36	11	24	16	36	7	26	45	106	5	59	110	156	41	111	89	156	27	39	99	92	83	96	111	199	182	67	55	65
TATTACCGGACAAAGCTGCG:TAATAGTGGGCTCCTTAGCAC	15	72	77	82	6	3	14	17	12	22	11	24	2	28	18	109	11	36	78	91	37	78	55	95	17	41	57	56	53	16	48	258	82	22	38	55
TATTACCGGACAAAGCTGCG:GACTTGCAGACGAACTCCAAG	26	71	88	76	0	8	23	29	5	26	24	27	2	23	36	78	19	47	88	115	24	74	65	93	11	30	50	47	80	126	66	60	82	51	33	52
TATTACCGGACAAAGCTGCG:ACTGTTTCACGTTGTCCCCCA	21	65	82	86	4	7	24	18	5	29	23	26	4	17	42	98	13	51	74	118	22	86	65	102	18	30	59	65	52	63	22	43	89	54	23	43
TATTACCGGACAAAGCTGCG:GGGTCAGCGCAGAAGTCTAGT	23	40	43	43	1	0	9	9	7	8	12	13	6	12	22	80	4	22	47	55	13	35	53	67	12	21	42	32	9	23	49	39	12	0	12	8
TATTACCGGACAAAGCTGCG:GACAAGATCGCGGAAATCAAG	36	76	83	117	3	4	24	24	5	26	23	44	5	38	48	131	12	50	88	148	39	94	97	131	31	39	53	72	13	35	34	149	102	42	35	42
TATTACCGGACAAAGCTGCG:GCATGACATGAACTGGTACAG	37	78	142	122	2	7	31	43	11	26	23	39	3	31	43	87	15	72	117	171	34	93	92	132	30	35	72	73	69	41	119	200	79	64	41	44
TATTACCGGACAAAGCTGCG:GGTCTTCCACGCCTGCATCAA	39	89	121	136	3	7	40	44	9	29	25	39	3	22	41	140	12	49	124	174	42	123	105	182	33	62	82	95	74	41	20	110	157	17	69	43
TATTACCGGACAAAGCTGCG:ACCGGATATCTGCTTCCTCAC	43	86	106	121	3	5	28	36	15	30	27	36	1	38	48	137	8	56	92	175	29	105	92	119	37	36	60	58	101	44	21	79	125	32	44	42
TATTACCGGACAAAGCTGCG:GGTGATACAACTCGTTCGTAG	45	73	96	117	2	6	35	30	13	29	24	36	6	32	40	177	6	66	117	151	44	95	77	142	26	37	82	64	184	36	28	44	181	50	30	34
TATTACCGGACAAAGCTGCG:CTTGGAATTGTTGGACCATGC	9578	10740	8923	6866	2618	2071	4202	3823	1495	2299	1445	1605	2902	9020	11155	8106	8367	10628	9576	11284	3686	4907	3528	4466	3386	3516	4690	2816	30521	16676	22360	61269	30516	18003	13311	13771
TATTACCGGACAAAGCTGCG:CTTGATGAAAGCGGCTCTCAG	21	70	84	101	1	4	22	21	7	27	11	30	4	33	33	123	9	40	73	103	28	57	60	115	21	13	56	47	92	71	37	18	100	19	39	49
TATTACCGGACAAAGCTGCG:CAAGACTCTCGAAATTATGGA	21	55	61	77	6	6	17	25	5	15	17	21	10	24	41	100	11	41	67	109	24	70	51	73	24	26	50	51	68	25	29	260	118	21	48	47
TATTACCGGACAAAGCTGCG:CAGTTGACCAGCCCTAGACTT	70	153	159	184	7	6	28	57	23	48	49	72	9	40	65	131	15	80	188	225	59	125	98	177	28	44	89	75	71	46	63	321	205	54	70	84
TATTACCGGACAAAGCTGCG:GGTCTCGACCCAGCTTCAGGA	32	88	130	143	4	2	28	29	5	32	31	34	4	38	36	142	11	62	108	176	58	121	120	166	34	36	90	145	199	69	79	226	216	53	65	56
TATTACCGGACAAAGCTGCG:AACCGTCAGCTTCCGGCGTTT	27	71	85	92	4	5	27	24	7	25	21	36	1	37	31	119	6	48	103	132	43	80	74	112	26	27	61	54	61	30	39	81	169	26	41	41
TATTACCGGACAAAGCTGCG:TGCTACCTAGACAACGCAGAA	49	68	100	109	11	9	27	44	12	33	22	50	5	49	56	177	13	75	116	174	34	79	90	158	28	29	73	79	30	77	51	251	111	22	45	47
TATTACCGGACAAAGCTGCG:ATTTGAGGGAGCAAGGTAAAG	33	57	85	87	2	5	23	22	9	26	17	18	1	24	28	81	10	53	62	111	33	77	52	116	22	27	57	47	46	43	56	164	193	49	40	40
TATTACCGGACAAAGCTGCG:CAGATATGTCGAAATGTCAAC	22	47	57	62	4	5	15	16	6	29	18	19	5	20	19	47	7	39	58	83	21	58	32	56	18	25	31	37	6	11	27	43	47	32	16	7
TATTACCGGACAAAGCTGCG:CAATTTGTGGCAAAGGATCCC	74	136	152	175	4	10	42	47	16	44	29	71	0	35	61	113	14	98	138	240	55	102	91	168	41	50	89	84	86	66	108	182	137	31	88	70
TATTACCGGACAAAGCTGCG:ACCTTACATATTCATCTTGAC	35	68	93	93	4	4	22	31	8	33	30	28	3	27	43	77	3	41	89	100	33	70	68	93	22	28	64	51	87	39	86	353	106	47	55	36
TATTACCGGACAAAGCTGCG:GATCGACACTCTAGAGAACCC	59	91	138	134	3	8	34	40	10	41	19	41	6	36	57	191	13	51	122	195	37	90	108	130	30	47	79	73	43	88	147	112	184	15	67	66
TATTACCGGACAAAGCTGCG:GCTTGTGAACACTGGGGTCGT	40	98	153	132	0	6	31	43	7	30	33	50	3	43	33	147	9	67	132	167	48	110	150	206	43	39	88	103	100	26	79	257	150	41	50	44
TATTACCGGACAAAGCTGCG:ACGGTACAGTAATATCATGAA	42	87	107	137	5	8	23	36	6	22	30	40	5	39	53	177	12	59	98	132	32	98	75	117	28	40	58	90	41	18	76	104	112	53	42	54
TATTACCGGACAAAGCTGCG:CCCAGTGCCATGAAGCATACT	8	16	14	5	4	2	4	5	2	3	1	4	0	15	15	8	9	15	8	17	3	6	4	9	0	5	7	3	1	6	7	3	9	0	11	12
TATTACCGGACAAAGCTGCG:AGATGGCACTGGCTGCCTGCT	58	114	118	148	3	7	29	39	7	36	29	41	1	28	53	96	12	60	117	159	45	103	144	163	34	42	99	82	75	19	71	171	135	54	61	52
TATTACCGGACAAAGCTGCG:GGGTGGCTCCGAGTCATTGTA	26	80	89	96	1	10	20	32	5	25	21	37	3	25	41	161	7	59	98	151	39	88	85	128	34	47	83	68	76	64	76	39	162	24	55	45
TATTACCGGACAAAGCTGCG:CGCCTGCCTCCCTCAGCGCTT	46	113	148	127	1	7	30	43	9	39	33	50	3	24	62	188	14	76	140	204	52	120	115	198	44	48	79	104	17	16	37	38	79	9	20	20
TATTACCGGACAAAGCTGCG:CAATACCTGCATCTCCTTGTC	41	79	117	120	6	4	20	45	13	25	30	52	6	26	32	80	14	72	130	181	27	90	99	122	26	33	68	76	41	42	13	154	48	40	28	28
TATTACCGGACAAAGCTGCG:CCAGCTCCTCTTCGGGCGACA	21	46	56	60	2	3	13	21	7	16	17	24	0	10	20	79	5	32	64	90	20	72	55	111	14	16	51	48	14	20	16	124	32	9	14	14
TATTACCGGACAAAGCTGCG:CGGGAGTCTGGCGTGAGGGTG	36	90	126	124	2	9	36	36	11	24	27	48	2	41	47	143	7	69	103	164	44	107	114	151	26	45	71	82	43	35	6	80	111	42	20	21
TATTACCGGACAAAGCTGCG:TGGTGTGCAAGGCGGGCATCA	35	74	110	115	6	9	38	40	9	29	29	48	5	40	58	203	17	56	107	149	37	108	109	175	33	44	82	90	27	1	5	52	13	0	6	7
TATTACCGGACAAAGCTGCG:TCTTCAAGGTGAGTGAGGGCT	24	48	59	75	5	4	20	21	9	18	13	21	0	18	29	73	9	47	58	69	16	33	39	43	22	23	38	30	12	1	23	52	29	14	17	16
TATTACCGGACAAAGCTGCG:CAGCTTCTTCATCATGTCCTC	25	61	83	88	0	7	27	25	7	22	23	31	4	18	33	125	10	50	122	148	27	87	73	105	29	31	60	58	43	5	58	184	23	26	20	16
TATTACCGGACAAAGCTGCG:TTTAGGAATTGCTGTTGGGAC	53	125	174	197	4	7	51	52	9	38	37	57	9	54	91	234	15	73	149	241	68	147	128	182	41	49	136	106	6	32	110	360	107	26	42	33
TATTACCGGACAAAGCTGCG:GAGAGTAAGTCGCACCAGAAA	24	73	75	100	0	3	17	32	8	14	18	20	5	15	24	98	8	34	78	119	21	53	49	62	30	26	49	51	50	29	55	172	136	24	56	43
TATTACCGGACAAAGCTGCG:ACTGATTTTGTTTCATCCACA	13	36	51	57	1	5	9	10	5	13	11	21	3	11	18	43	5	36	37	57	18	25	26	34	10	6	21	19	13	30	7	77	90	4	16	17
TATTACCGGACAAAGCTGCG:TGTTTCAAATTGGTCAAGATC	23	76	76	76	1	0	11	9	5	13	12	21	2	20	24	43	10	29	31	69	18	35	29	57	11	19	45	33	64	41	71	116	90	35	39	48
TATTACCGGACAAAGCTGCG:TCTCGAACTCCTGCAGTCTCA	33	84	88	99	2	2	20	19	12	23	21	33	5	18	35	116	10	40	86	138	35	74	73	138	23	37	77	65	54	43	47	92	101	16	16	25
TATTACCGGACAAAGCTGCG:CTACGCCAAAAAAATCGTAAA	24	82	108	95	5	5	18	19	7	27	24	40	2	16	48	90	7	45	89	128	37	60	55	76	22	26	53	40	38	56	60	6	132	41	29	35
TATTACCGGACAAAGCTGCG:TGCAAAAAAATCCATTCAACT	21	43	70	63	0	5	12	19	3	17	13	23	1	20	31	98	7	33	54	95	19	41	40	59	15	25	52	38	13	29	47	52	110	53	32	30
TATTACCGGACAAAGCTGCG:AAAAAAAGAGTCGAATGTTTT	16	40	52	36	4	2	6	19	5	7	12	11	7	15	23	59	5	20	37	49	19	24	26	42	12	14	35	24	55	24	14	71	53	30	29	16
ATGACCCTATCGACGTGCCA:GATCAATGTCAGCTGCTTTTA	30	49	71	69	2	7	16	21	5	24	19	33	2	25	31	110	10	38	63	84	20	71	71	86	11	22	57	65	88	70	88	55	231	41	36	31
ATGACCCTATCGACGTGCCA:CTTTCCGCTCTCTTGCAATCA	14	39	55	59	3	4	13	22	7	20	9	17	2	19	21	62	4	24	53	76	30	52	55	90	22	24	47	45	35	16	32	100	84	24	28	21
ATGACCCTATCGACGTGCCA:GAAATGTGCTACACTGGACAC	36	83	84	99	4	5	22	26	9	24	27	38	7	19	30	115	4	50	80	113	32	83	123	143	26	43	73	71	64	34	67	171	104	34	40	25
ATGACCCTATCGACGTGCCA:TTAGTGACCTGCTTATGTGCC	35	77	112	138	4	7	30	36	3	25	24	41	3	47	50	149	14	57	91	149	49	103	139	168	33	54	94	89	48	17	39	130	56	57	40	39
ATGACCCTATCGACGTGCCA:CGCTGGTGATGTCAGCACAGT	38	87	111	103	3	8	26	38	19	36	28	38	3	26	38	107	13	52	86	134	46	101	116	165	36	38	87	77	28	27	111	143	193	52	55	53
ATGACCCTATCGACGTGCCA:TCCCGTGGAATGAAATCCGAA	25	45	42	64	2	4	14	15	6	20	11	10	1	8	15	61	4	29	71	68	24	58	61	69	24	22	43	38	121	19	30	123	55	36	19	25
ATGACCCTATCGACGTGCCA:GGGGAGTCCGGGAAGCACCAA	27	56	60	68	0	5	15	20	7	24	17	23	3	15	26	102	4	26	63	73	23	59	75	102	28	32	59	46	1	23	44	109	73	16	25	28
ATGACCCTATCGACGTGCCA:GACCAATCAGTGGTCGCCCTG	29	61	63	57	2	1	19	21	6	21	17	21	3	22	35	98	1	30	54	80	17	62	85	88	17	28	52	54	56	5	26	29	166	9	27	44
ATGACCCTATCGACGTGCCA:TTCGATTCTAGGTGGTGGCTT	24	45	55	61	0	5	14	18	3	16	19	22	1	16	31	88	10	31	42	81	27	60	55	84	20	37	49	52	52	22	33	129	103	37	13	24
ATGACCCTATCGACGTGCCA:GAGATGTAGTTTCAAGAAACC	30	59	81	77	1	3	18	18	11	11	13	20	6	24	43	62	11	36	58	88	36	72	82	105	22	32	50	57	33	37	71	93	145	73	34	57
ATGACCCTATCGACGTGCCA:TCTGAGTCTAATGCTACCAGC	21	40	50	60	3	3	17	15	6	15	8	23	3	23	27	107	3	23	35	70	23	68	66	81	14	20	43	43	24	12	47	42	86	17	26	18
ATGACCCTATCGACGTGCCA:CATCATCGTCAGTGACTTCCA	21	30	39	48	0	3	18	20	6	17	14	13	2	13	15	67	5	33	49	74	19	43	44	79	16	14	31	35	49	17	26	62	107	10	16	15
ATGACCCTATCGACGTGCCA:CGACATGCCCAGCCCTATTCT	31	69	86	111	2	4	25	27	11	39	16	38	8	25	43	148	9	48	92	104	52	106	98	181	36	41	77	83	35	12	53	10	208	75	33	46
ATGACCCTATCGACGTGCCA:GAAGTTAACTTCCACGCTTTT	30	59	96	106	3	3	25	41	9	24	26	25	3	21	35	127	4	34	79	112	41	112	89	118	40	37	78	89	122	79	59	170	93	19	34	61
ATGACCCTATCGACGTGCCA:CGGTTTCTAAGCCAATTTTTC	30	72	79	102	0	5	27	42	7	19	14	43	5	27	54	115	2	45	76	101	23	85	74	110	20	36	57	47	31	37	50	85	137	43	36	35
ATGACCCTATCGACGTGCCA:GACTTGTCCGCGCCAGGAGGA	44	88	102	90	6	3	17	29	6	24	18	31	3	21	27	78	10	34	93	128	45	136	119	161	41	54	75	98	92	27	28	324	183	16	53	56
ATGACCCTATCGACGTGCCA:TAATAGTGGGCTCCTTAGCAC	21	40	62	60	1	3	18	14	6	19	9	19	6	20	37	84	8	19	59	58	29	54	53	96	23	21	60	43	24	18	46	7	64	19	32	15
ATGACCCTATCGACGTGCCA:GACTTGCAGACGAACTCCAAG	25	53	74	71	1	5	16	15	9	18	19	21	3	18	29	60	9	34	69	88	28	72	71	88	25	28	55	55	101	7	69	281	87	108	58	45
ATGACCCTATCGACGTGCCA:ACTGTTTCACGTTGTCCCCCA	21	39	53	65	3	5	15	23	6	19	17	28	4	21	30	84	6	26	65	86	37	69	79	117	35	27	45	59	28	23	20	56	44	18	16	28
ATGACCCTATCGACGTGCCA:GGGTCAGCGCAGAAGTCTAGT	14	42	43	41	2	5	14	5	6	8	7	14	4	23	17	53	2	19	47	46	20	39	52	63	11	20	28	50	1	4	31	121	45	15	7	20
ATGACCCTATCGACGTGCCA:GACAAGATCGCGGAAATCAAG	28	65	72	89	2	6	28	23	8	20	13	38	3	26	42	145	6	40	64	81	37	85	84	135	27	30	57	68	46	51	46	144	133	11	29	26
ATGACCCTATCGACGTGCCA:GCATGACATGAACTGGTACAG	32	72	88	81	2	8	24	27	6	32	19	28	2	12	28	65	3	49	74	119	29	79	87	133	27	35	67	67	60	37	19	110	94	32	28	23
ATGACCCTATCGACGTGCCA:GGTCTTCCACGCCTGCATCAA	44	86	111	106	1	8	42	36	11	25	28	33	3	20	41	126	7	47	105	154	48	117	130	175	34	48	104	85	82	29	78	75	208	82	42	73
ATGACCCTATCGACGTGCCA:ACCGGATATCTGCTTCCTCAC	37	78	70	93	2	9	13	28	3	27	21	32	5	29	39	113	7	43	94	108	21	85	89	137	34	36	64	54	33	20	49	61	83	26	37	45
ATGACCCTATCGACGTGCCA:GGTGATACAACTCGTTCGTAG	28	81	92	106	2	6	19	50	18	33	23	35	6	43	55	156	7	48	73	130	34	90	95	153	21	34	96	73	78	49	56	160	160	57	36	52
ATGACCCTATCGACGTGCCA:CTTGGAATTGTTGGACCATGC	25	62	92	82	2	5	17	23	8	25	25	31	2	24	33	121	5	44	81	105	22	76	70	93	25	26	49	53	90	53	38	182	203	85	40	33
ATGACCCTATCGACGTGCCA:CTTGATGAAAGCGGCTCTCAG	8061	9087	7544	5587	2043	1719	3333	3168	1083	1801	1183	1337	2171	7107	9555	6763	6543	8154	7598	8490	3761	4640	3502	4270	3027	3339	4567	2763	24879	10896	20808	56994	28921	13701	10248	11056
ATGACCCTATCGACGTGCCA:CAAGACTCTCGAAATTATGGA	19	56	76	75	3	3	24	18	7	20	13	30	2	14	31	90	3	33	40	93	35	48	68	93	18	23	57	44	39	18	38	94	137	30	31	47
ATGACCCTATCGACGTGCCA:CAGTTGACCAGCCCTAGACTT	58	124	120	143	3	7	35	44	12	30	29	49	6	34	64	96	16	63	94	170	70	109	109	154	32	45	115	100	135	44	105	315	194	45	68	63
ATGACCCTATCGACGTGCCA:GGTCTCGACCCAGCTTCAGGA	34	71	101	120	4	7	12	22	9	26	16	23	7	25	38	130	6	36	82	137	37	136	126	178	33	37	85	134	56	59	88	194	138	64	62	51
ATGACCCTATCGACGTGCCA:AACCGTCAGCTTCCGGCGTTT	25	64	85	83	9	3	15	19	9	25	19	28	1	28	41	107	7	43	69	89	33	69	84	123	19	28	60	54	51	22	62	176	96	50	34	32
ATGACCCTATCGACGTGCCA:TGCTACCTAGACAACGCAGAA	36	67	89	99	2	7	25	39	9	33	23	47	8	27	39	133	13	54	93	105	31	100	82	158	25	48	84	69	66	44	98	208	91	36	53	39
ATGACCCTATCGACGTGCCA:ATTTGAGGGAGCAAGGTAAAG	27	55	78	71	6	4	12	14	7	17	17	18	2	6	24	52	2	31	75	97	28	72	59	86	15	22	41	45	78	13	12	91	45	27	17	29
ATGACCCTATCGACGTGCCA:CAGATATGTCGAAATGTCAAC	16	31	36	45	3	0	9	13	6	12	11	18	4	12	15	50	8	29	26	81	28	45	44	71	11	17	48	34	14	7	65	12	122	62	20	29
ATGACCCTATCGACGTGCCA:CAATTTGTGGCAAAGGATCCC	57	81	140	146	3	5	33	40	9	32	32	50	0	34	51	82	11	66	144	159	53	118	98	128	30	44	80	65	56	23	103	261	122	29	62	43
ATGACCCTATCGACGTGCCA:ACCTTACATATTCATCTTGAC	22	63	59	77	3	3	19	19	5	17	17	26	3	14	28	61	5	36	66	104	34	72	63	104	24	31	55	42	31	11	63	90	77	8	25	27
ATGACCCTATCGACGTGCCA:GATCGACACTCTAGAGAACCC	28	76	93	93	4	5	27	42	15	30	23	47	1	40	39	146	13	52	114	132	48	96	116	152	28	48	82	76	12	30	23	313	206	29	53	57
ATGACCCTATCGACGTGCCA:GCTTGTGAACACTGGGGTCGT	35	72	118	113	0	7	22	30	7	35	27	39	8	26	42	123	5	52	79	127	51	111	127	201	37	44	85	101	56	16	39	125	159	32	47	32
ATGACCCTATCGACGTGCCA:ACGGTACAGTAATATCATGAA	37	58	80	84	4	3	27	36	5	26	27	27	4	31	46	134	10	32	80	98	44	83	77	119	19	25	71	53	74	16	34	109	106	5	53	33
ATGACCCTATCGACGTGCCA:CCCAGTGCCATGAAGCATACT	9	15	15	7	5	4	8	2	1	6	1	1	5	8	12	9	10	20	9	20	10	10	8	9	5	6	7	11	62	12	18	26	49	17	13	15
ATGACCCTATCGACGTGCCA:AGATGGCACTGGCTGCCTGCT	36	97	120	105	1	6	29	36	11	29	25	40	1	22	27	96	8	60	97	126	49	109	139	200	30	34	117	94	79	10	89	121	95	68	45	35
ATGACCCTATCGACGTGCCA:GGGTGGCTCCGAGTCATTGTA	31	63	59	81	1	7	21	26	7	25	18	35	2	15	35	113	5	50	80	99	26	87	80	122	23	24	62	69	74	20	33	91	67	94	39	30
ATGACCCTATCGACGTGCCA:CGCCTGCCTCCCTCAGCGCTT	29	87	110	136	2	5	30	34	11	30	26	39	3	29	41	163	5	44	98	145	43	147	142	219	32	43	90	107	3	14	52	4	30	4	13	15
ATGACCCTATCGACGTGCCA:CAATACCTGCATCTCCTTGTC	20	62	89	97	0	8	26	28	13	26	26	23	2	21	28	87	12	48	87	135	31	80	95	128	30	30	64	82	6	13	22	12	115	17	22	20
ATGACCCTATCGACGTGCCA:CCAGCTCCTCTTCGGGCGACA	21	37	50	51	1	4	21	17	4	15	12	24	0	8	25	52	7	28	47	65	26	49	66	106	20	20	35	63	19	5	53	2	53	1	12	14
ATGACCCTATCGACGTGCCA:CGGGAGTCTGGCGTGAGGGTG	32	80	92	103	2	4	22	34	14	32	14	38	2	39	37	101	8	46	78	150	53	104	130	159	21	29	95	91	20	13	26	137	82	21	14	12
ATGACCCTATCGACGTGCCA:TGGTGTGCAAGGCGGGCATCA	35	59	60	92	5	3	25	25	6	25	19	37	3	21	41	173	2	43	78	139	41	92	112	162	26	33	87	95	14	4	1	1	20	0	6	3
ATGACCCTATCGACGTGCCA:TCTTCAAGGTGAGTGAGGGCT	20	40	47	49	0	3	14	13	4	14	18	17	1	16	39	71	12	26	50	52	17	42	41	59	14	15	38	32	12	20	11	3	26	0	4	4
ATGACCCTATCGACGTGCCA:CAGCTTCTTCATCATGTCCTC	17	49	82	84	6	3	26	39	10	24	30	24	4	20	27	91	13	29	88	105	33	73	73	112	27	31	61	59	24	3	1	64	9	11	5	12
ATGACCCTATCGACGTGCCA:TTTAGGAATTGCTGTTGGGAC	32	102	135	166	6	10	38	63	4	39	34	35	9	49	63	226	7	48	134	175	84	128	150	224	56	71	123	136	29	12	52	20	143	35	25	26
ATGACCCTATCGACGTGCCA:GAGAGTAAGTCGCACCAGAAA	29	45	69	74	5	4	10	18	2	8	22	21	6	20	26	67	10	28	48	78	22	52	46	76	17	23	54	42	20	11	13	191	91	8	27	31
ATGACCCTATCGACGTGCCA:ACTGATTTTGTTTCATCCACA	14	26	45	34	0	2	11	7	8	19	14	12	0	5	21	39	9	15	29	41	9	25	28	31	5	11	17	30	45	1	42	78	48	8	16	13
ATGACCCTATCGACGTGCCA:TGTTTCAAATTGGTCAAGATC	22	42	51	49	5	2	8	13	7	16	8	16	2	14	16	31	4	27	33	50	20	43	45	36	13	18	35	29	91	21	82	92	88	32	34	38
ATGACCCTATCGACGTGCCA:TCTCGAACTCCTGCAGTCTCA	22	54	78	89	2	4	18	23	14	19	18	37	4	13	34	92	7	25	50	92	32	95	93	128	30	27	69	46	24	10	53	33	30	0	19	22
ATGACCCTATCGACGTGCCA:CTACGCCAAAAAAATCGTAAA	38	60	63	90	2	4	19	14	6	29	22	17	3	12	32	74	8	29	73	91	18	70	55	85	22	16	47	30	97	9	55	184	152	24	31	41
ATGACCCTATCGACGTGCCA:TGCAAAAAAATCCATTCAACT	18	26	53	48	1	5	12	17	3	13	10	16	0	12	21	66	3	26	61	66	19	51	49	58	14	19	41	30	30	9	33	95	56	10	24	20
ATGACCCTATCGACGTGCCA:AAAAAAAGAGTCGAATGTTTT	14	30	32	40	0	3	11	10	0	9	5	14	1	16	12	31	8	7	25	41	17	35	30	50	10	15	28	26	11	6	41	72	68	9	11	17
ATGAGATCAATGACAGAGTG:GATCAATGTCAGCTGCTTTTA	24	54	65	64	2	3	17	20	2	22	11	30	0	22	30	111	8	37	55	95	22	51	49	63	18	20	47	48	115	25	56	257	117	24	42	42
ATGAGATCAATGACAGAGTG:CTTTCCGCTCTCTTGCAATCA	26	28	68	51	0	3	14	14	4	11	14	14	2	16	24	63	5	24	40	57	26	42	40	48	11	17	38	29	81	124	50	51	183	21	47	47
ATGAGATCAATGACAGAGTG:GAAATGTGCTACACTGGACAC	48	77	100	115	8	6	32	34	7	32	23	35	7	47	56	139	11	39	92	149	30	107	89	127	40	44	74	75	121	59	170	384	231	56	68	84
ATGAGATCAATGACAGAGTG:TTAGTGACCTGCTTATGTGCC	46	95	118	111	2	6	37	46	10	29	32	40	10	40	55	154	13	42	84	152	44	101	95	125	32	47	84	73	29	45	113	113	200	13	57	42
ATGAGATCAATGACAGAGTG:CGCTGGTGATGTCAGCACAGT	39	91	121	113	2	4	38	28	11	29	34	46	2	30	50	138	11	59	90	158	51	104	94	109	42	32	65	82	145	69	86	219	281	51	77	76
ATGAGATCAATGACAGAGTG:TCCCGTGGAATGAAATCCGAA	29	46	59	60	4	1	23	10	8	13	12	19	3	23	16	67	4	29	48	84	31	56	47	78	20	20	41	36	78	71	78	186	97	27	36	22
ATGAGATCAATGACAGAGTG:GGGGAGTCCGGGAAGCACCAA	20	48	55	54	1	1	21	14	7	17	24	21	3	19	31	116	5	25	54	93	28	68	56	75	28	28	41	43	32	49	35	40	142	14	35	33
ATGAGATCAATGACAGAGTG:GACCAATCAGTGGTCGCCCTG	26	51	58	71	0	4	18	15	9	15	16	30	5	15	41	85	6	31	62	78	31	34	39	74	17	31	30	43	81	48	60	332	214	19	63	55
ATGAGATCAATGACAGAGTG:TTCGATTCTAGGTGGTGGCTT	15	41	61	55	2	4	19	23	2	11	15	24	0	15	39	79	8	36	57	65	28	55	40	74	18	22	34	52	38	61	54	277	106	32	41	33
ATGAGATCAATGACAGAGTG:GAGATGTAGTTTCAAGAAACC	24	58	72	80	1	7	18	22	1	28	16	17	3	34	41	75	7	27	50	82	30	64	55	79	21	27	39	36	100	90	72	149	161	30	52	57
ATGAGATCAATGACAGAGTG:TCTGAGTCTAATGCTACCAGC	30	50	66	65	3	5	16	32	10	17	23	24	6	17	24	105	1	40	43	80	23	48	50	85	21	19	41	44	77	33	79	66	193	43	36	44
ATGAGATCAATGACAGAGTG:CATCATCGTCAGTGACTTCCA	23	27	51	38	1	2	14	17	10	9	15	19	2	13	24	69	1	24	56	65	19	40	35	61	15	17	25	38	26	48	125	248	109	69	32	51
ATGAGATCAATGACAGAGTG:CGACATGCCCAGCCCTATTCT	34	77	98	102	5	6	32	35	14	37	21	38	4	38	53	163	12	56	103	151	35	91	87	122	33	32	57	60	92	57	98	241	209	33	88	67
ATGAGATCAATGACAGAGTG:GAAGTTAACTTCCACGCTTTT	26	78	86	98	5	8	33	27	15	22	23	19	9	36	33	134	11	49	79	134	25	83	67	116	26	29	54	59	157	63	190	162	207	38	63	64
ATGAGATCAATGACAGAGTG:CGGTTTCTAAGCCAATTTTTC	33	81	86	100	3	8	19	17	8	30	25	31	5	34	42	130	9	41	81	105	26	67	58	83	25	42	54	56	91	6	67	276	169	51	55	36
ATGAGATCAATGACAGAGTG:GACTTGTCCGCGCCAGGAGGA	38	91	110	122	1	5	21	31	11	19	19	23	8	29	35	73	8	41	83	99	53	84	86	109	34	38	76	86	52	17	59	315	343	74	69	75
ATGAGATCAATGACAGAGTG:TAATAGTGGGCTCCTTAGCAC	28	55	63	57	0	5	14	16	7	19	9	23	5	18	25	74	2	24	58	72	31	65	49	73	18	17	45	51	74	57	64	118	108	49	46	51
ATGAGATCAATGACAGAGTG:GACTTGCAGACGAACTCCAAG	26	55	65	67	3	3	22	19	7	18	23	23	4	10	34	64	10	32	65	54	30	35	31	90	23	28	41	44	85	31	149	205	190	104	61	57
ATGAGATCAATGACAGAGTG:ACTGTTTCACGTTGTCCCCCA	28	45	76	87	3	5	24	25	9	15	15	20	3	21	22	73	5	27	59	79	13	54	41	85	15	33	46	48	56	37	26	322	171	129	37	40
ATGAGATCAATGACAGAGTG:GGGTCAGCGCAGAAGTCTAGT	17	29	38	37	2	5	12	17	7	8	7	13	4	16	24	65	5	13	40	47	17	45	35	43	15	17	20	34	1	3	47	5	48	23	21	12
ATGAGATCAATGACAGAGTG:GACAAGATCGCGGAAATCAAG	37	68	87	96	0	1	27	20	4	24	27	31	4	32	53	112	9	40	52	92	32	66	65	103	30	37	53	57	199	38	95	236	203	20	63	55
ATGAGATCAATGACAGAGTG:GCATGACATGAACTGGTACAG	30	73	89	91	3	2	30	33	9	26	33	26	6	15	41	83	5	32	106	100	45	78	72	103	26	34	75	77	134	71	88	186	261	77	78	65
ATGAGATCAATGACAGAGTG:GGTCTTCCACGCCTGCATCAA	29	89	130	100	7	8	26	43	6	24	26	41	6	32	54	122	11	49	97	141	47	102	101	138	24	60	82	78	187	100	121	310	271	42	86	101
ATGAGATCAATGACAGAGTG:ACCGGATATCTGCTTCCTCAC	34	72	101	106	4	4	24	29	8	21	26	19	4	28	33	81	8	46	68	121	37	79	75	79	27	39	66	55	153	65	72	246	210	58	58	49
ATGAGATCAATGACAGAGTG:GGTGATACAACTCGTTCGTAG	56	79	84	98	2	3	30	32	11	29	22	22	3	31	52	140	6	54	106	135	44	74	73	106	24	42	70	75	111	56	94	215	150	73	47	74
ATGAGATCAATGACAGAGTG:CTTGGAATTGTTGGACCATGC	32	60	69	75	0	7	24	23	11	19	21	31	4	28	40	105	7	30	63	114	29	62	66	81	22	26	54	49	55	48	38	211	134	32	46	38
ATGAGATCAATGACAGAGTG:CTTGATGAAAGCGGCTCTCAG	32	76	67	69	1	6	23	15	3	17	18	24	3	26	24	105	7	26	61	65	34	63	51	93	21	35	42	48	79	39	54	74	149	75	31	41
ATGAGATCAATGACAGAGTG:CAAGACTCTCGAAATTATGGA	8644	9314	7699	5773	2232	1844	3435	3560	1140	1870	1157	1370	2410	7978	10102	6769	6850	8592	7479	8508	3697	4087	2802	3892	2946	3534	4306	2602	39954	19452	36092	89495	44058	23238	16893	18079
ATGAGATCAATGACAGAGTG:CAGTTGACCAGCCCTAGACTT	41	97	109	138	5	9	28	46	12	28	24	41	2	28	64	109	15	70	124	168	48	107	91	122	20	45	89	65	138	159	164	286	406	51	96	83
ATGAGATCAATGACAGAGTG:GGTCTCGACCCAGCTTCAGGA	42	93	113	117	2	7	30	34	11	30	21	35	3	33	42	140	11	43	98	127	49	104	120	160	38	38	81	126	146	90	178	300	255	108	75	87
ATGAGATCAATGACAGAGTG:AACCGTCAGCTTCCGGCGTTT	21	64	67	80	4	3	22	16	5	14	30	28	4	27	37	80	5	36	74	90	32	62	57	85	23	23	51	51	36	56	67	47	86	48	30	34
ATGAGATCAATGACAGAGTG:TGCTACCTAGACAACGCAGAA	29	79	97	106	9	2	33	48	13	36	19	34	4	39	61	161	15	42	105	156	46	84	60	106	43	26	79	68	112	51	109	133	208	82	65	68
ATGAGATCAATGACAGAGTG:ATTTGAGGGAGCAAGGTAAAG	33	43	57	60	3	7	15	20	6	23	21	20	4	16	47	59	7	27	63	93	20	59	44	59	15	21	45	33	61	58	36	237	144	20	52	44
ATGAGATCAATGACAGAGTG:CAGATATGTCGAAATGTCAAC	28	40	49	46	3	0	8	16	5	20	8	9	3	15	24	41	3	32	44	49	17	30	39	54	14	24	30	40	47	28	76	158	116	32	27	26
ATGAGATCAATGACAGAGTG:CAATTTGTGGCAAAGGATCCC	49	107	134	152	6	7	32	49	12	36	29	48	10	29	61	96	12	55	112	170	53	76	73	119	34	36	87	66	106	118	59	309	241	116	71	76
ATGAGATCAATGACAGAGTG:ACCTTACATATTCATCTTGAC	21	68	76	78	0	6	19	20	11	20	11	25	1	21	36	63	6	31	69	88	21	64	50	81	18	27	38	38	204	22	57	245	152	35	45	59
ATGAGATCAATGACAGAGTG:GATCGACACTCTAGAGAACCC	44	96	95	117	1	5	27	31	6	30	31	41	7	32	39	143	10	41	96	142	46	76	88	111	31	42	57	70	124	55	101	149	165	40	41	61
ATGAGATCAATGACAGAGTG:GCTTGTGAACACTGGGGTCGT	40	79	102	132	3	6	29	42	6	25	32	49	1	47	49	140	3	43	93	140	42	93	110	163	35	48	79	72	105	44	95	251	108	54	44	57
ATGAGATCAATGACAGAGTG:ACGGTACAGTAATATCATGAA	37	80	93	100	3	4	21	38	1	13	23	36	4	33	41	135	5	48	74	122	23	71	63	97	26	45	48	54	155	64	75	362	219	63	69	66
ATGAGATCAATGACAGAGTG:CCCAGTGCCATGAAGCATACT	4	10	10	9	2	0	2	2	1	4	1	4	1	9	6	5	0	6	5	17	5	7	6	3	0	2	3	7	34	16	5	16	33	42	14	14
ATGAGATCAATGACAGAGTG:AGATGGCACTGGCTGCCTGCT	44	87	108	144	2	12	27	33	12	31	31	37	1	10	40	62	3	53	98	136	38	71	118	162	25	40	77	82	158	68	57	323	162	43	56	58
ATGAGATCAATGACAGAGTG:GGGTGGCTCCGAGTCATTGTA	22	71	66	84	2	7	26	34	7	22	17	34	2	24	44	123	8	37	95	123	27	62	68	108	26	37	54	48	74	36	62	136	117	35	37	36
ATGAGATCAATGACAGAGTG:CGCCTGCCTCCCTCAGCGCTT	32	68	102	94	5	2	31	40	13	30	27	44	8	30	37	145	13	50	109	116	32	87	110	129	41	50	74	85	32	16	30	89	62	46	18	23
ATGAGATCAATGACAGAGTG:CAATACCTGCATCTCCTTGTC	38	67	89	100	1	10	26	32	12	25	29	33	5	33	39	68	9	43	84	125	39	75	83	113	31	30	64	61	87	54	14	193	118	27	38	37
ATGAGATCAATGACAGAGTG:CCAGCTCCTCTTCGGGCGACA	15	64	59	65	3	2	16	21	6	14	5	21	1	13	31	70	7	24	47	66	20	54	54	76	24	25	26	43	53	16	19	66	45	8	16	13
ATGAGATCAATGACAGAGTG:CGGGAGTCTGGCGTGAGGGTG	30	76	109	113	2	5	18	30	8	26	27	28	3	23	48	106	5	51	92	108	45	97	91	124	30	29	76	73	69	11	55	37	134	29	36	24
ATGAGATCAATGACAGAGTG:TGGTGTGCAAGGCGGGCATCA	36	62	92	108	2	6	37	38	7	24	17	27	3	42	51	178	8	49	74	128	46	79	113	133	26	48	76	88	38	15	4	2	43	4	7	8
ATGAGATCAATGACAGAGTG:TCTTCAAGGTGAGTGAGGGCT	29	43	53	53	2	4	16	16	3	13	17	10	4	20	31	53	10	29	39	66	12	40	23	50	14	16	35	29	17	20	54	61	47	0	5	8
ATGAGATCAATGACAGAGTG:CAGCTTCTTCATCATGTCCTC	27	50	73	97	3	5	26	33	10	12	27	28	4	28	40	108	10	52	74	122	38	76	73	80	28	39	37	46	26	13	22	174	16	17	13	31
ATGAGATCAATGACAGAGTG:TTTAGGAATTGCTGTTGGGAC	61	112	128	173	7	11	60	49	10	35	25	45	12	53	64	242	9	44	113	174	55	139	127	149	46	59	98	118	90	63	92	199	131	58	75	68
ATGAGATCAATGACAGAGTG:GAGAGTAAGTCGCACCAGAAA	18	65	70	60	4	8	18	24	7	14	14	27	4	29	31	56	11	31	42	72	25	40	50	55	17	25	45	35	79	24	128	134	144	48	36	44
ATGAGATCAATGACAGAGTG:ACTGATTTTGTTTCATCCACA	11	31	33	44	1	2	8	10	2	16	7	12	0	15	21	39	5	20	33	43	15	29	16	28	14	6	23	14	32	33	26	38	40	11	12	21
ATGAGATCAATGACAGAGTG:TGTTTCAAATTGGTCAAGATC	12	46	56	59	3	2	11	8	2	18	9	8	0	16	30	37	5	20	34	62	12	27	27	38	16	19	21	26	108	10	85	223	176	23	49	70
ATGAGATCAATGACAGAGTG:TCTCGAACTCCTGCAGTCTCA	28	57	66	88	4	4	19	25	7	23	21	28	4	27	32	100	5	33	73	79	23	74	73	99	24	26	57	74	91	23	23	303	155	52	32	29
ATGAGATCAATGACAGAGTG:CTACGCCAAAAAAATCGTAAA	30	49	62	85	3	3	21	21	11	21	21	31	3	11	45	53	3	30	78	111	20	40	52	72	22	20	49	31	38	77	119	110	136	44	34	35
ATGAGATCAATGACAGAGTG:TGCAAAAAAATCCATTCAACT	13	47	50	53	1	1	5	17	4	14	14	15	1	22	26	71	9	20	55	71	15	30	19	50	8	15	27	38	59	13	36	101	105	18	18	34
ATGAGATCAATGACAGAGTG:AAAAAAAGAGTCGAATGTTTT	20	28	28	42	3	4	6	12	4	9	10	9	1	17	28	34	2	14	30	30	16	26	25	33	8	14	23	19	67	30	27	25	93	14	32	26
AGCTCATAGACTTCTCACAC:GATCAATGTCAGCTGCTTTTA	50	104	132	122	2	8	19	26	8	33	35	37	2	26	51	94	14	63	90	183	39	100	71	122	28	33	72	66	123	34	59	215	265	26	58	70
AGCTCATAGACTTCTCACAC:CTTTCCGCTCTCTTGCAATCA	39	72	106	105	0	6	24	26	6	31	25	48	3	19	43	86	11	52	114	147	40	77	61	104	28	21	46	64	56	74	76	291	112	18	61	57
AGCTCATAGACTTCTCACAC:GAAATGTGCTACACTGGACAC	87	163	217	255	1	12	40	48	16	57	55	84	6	69	85	173	27	122	202	288	63	142	105	165	44	56	102	94	118	159	273	208	196	46	80	69
AGCTCATAGACTTCTCACAC:TTAGTGACCTGCTTATGTGCC	57	166	231	216	3	9	39	45	15	62	44	69	6	43	83	168	11	97	197	331	74	161	134	227	54	52	137	114	83	49	63	152	155	16	54	60
AGCTCATAGACTTCTCACAC:CGCTGGTGATGTCAGCACAGT	76	142	206	233	5	12	41	46	16	63	51	82	3	46	65	109	18	97	200	285	64	144	150	183	53	66	110	100	150	77	185	210	174	7	78	92
AGCTCATAGACTTCTCACAC:TCCCGTGGAATGAAATCCGAA	52	87	105	138	1	6	10	19	10	12	24	48	1	19	30	61	6	56	110	166	25	98	67	86	40	49	68	65	88	21	40	64	116	9	43	35
AGCTCATAGACTTCTCACAC:GGGGAGTCCGGGAAGCACCAA	53	120	123	161	4	6	27	23	13	49	32	46	2	27	56	92	22	62	121	170	43	108	82	128	24	33	74	71	51	55	39	257	67	11	42	58
AGCTCATAGACTTCTCACAC:GACCAATCAGTGGTCGCCCTG	53	99	122	138	1	5	16	23	12	35	30	52	3	31	57	108	5	62	122	173	48	93	103	108	38	31	85	84	46	10	51	161	120	10	50	34
AGCTCATAGACTTCTCACAC:TTCGATTCTAGGTGGTGGCTT	42	71	112	139	6	3	27	30	9	38	23	37	0	29	52	68	13	60	108	137	30	83	86	109	18	37	73	69	73	35	47	13	107	22	43	49
AGCTCATAGACTTCTCACAC:GAGATGTAGTTTCAAGAAACC	54	134	199	184	6	5	19	36	11	38	35	58	0	30	90	64	13	73	125	203	51	103	84	127	36	41	80	60	129	57	80	404	177	52	74	66
AGCTCATAGACTTCTCACAC:TCTGAGTCTAATGCTACCAGC	45	125	143	139	5	10	35	34	13	33	29	59	2	24	53	83	10	78	117	171	47	87	73	123	33	44	58	61	175	48	52	127	128	25	58	60
AGCTCATAGACTTCTCACAC:CATCATCGTCAGTGACTTCCA	33	82	95	102	2	5	14	27	7	33	23	38	0	27	43	74	4	55	99	144	24	64	59	88	20	35	49	54	65	25	13	125	70	9	36	27
AGCTCATAGACTTCTCACAC:CGACATGCCCAGCCCTATTCT	102	183	243	282	8	11	47	47	28	56	64	91	5	64	91	210	25	102	256	316	74	166	164	225	53	76	136	122	221	57	112	482	258	45	66	94
AGCTCATAGACTTCTCACAC:GAAGTTAACTTCCACGCTTTT	68	140	164	208	7	10	50	41	18	49	41	70	7	38	73	134	20	100	166	251	55	108	122	170	47	49	116	92	116	51	118	137	153	22	65	75
AGCTCATAGACTTCTCACAC:CGGTTTCTAAGCCAATTTTTC	78	160	207	215	7	7	28	33	13	48	40	63	4	47	84	132	15	118	181	245	59	119	96	147	51	55	95	65	138	54	101	239	188	19	72	59
AGCTCATAGACTTCTCACAC:GACTTGTCCGCGCCAGGAGGA	79	152	226	200	2	9	35	32	15	38	46	46	0	28	52	73	13	97	169	229	71	159	138	198	50	77	166	145	91	96	122	374	270	61	100	100
AGCTCATAGACTTCTCACAC:TAATAGTGGGCTCCTTAGCAC	46	105	125	158	8	2	21	30	8	24	27	26	3	24	47	101	3	61	92	155	30	72	56	104	30	37	75	64	23	34	117	244	129	12	66	33
AGCTCATAGACTTCTCACAC:GACTTGCAGACGAACTCCAAG	48	126	153	161	6	7	27	26	12	29	31	49	2	29	62	55	15	67	150	193	42	109	82	115	35	28	84	67	99	53	111	123	207	22	67	82
AGCTCATAGACTTCTCACAC:ACTGTTTCACGTTGTCCCCCA	61	84	135	140	11	7	29	30	16	44	41	53	1	28	56	95	19	62	125	183	36	117	100	113	46	41	88	85	89	38	45	193	112	15	41	62
AGCTCATAGACTTCTCACAC:GGGTCAGCGCAGAAGTCTAGT	25	59	82	74	2	1	18	16	2	17	11	24	0	16	29	60	9	40	76	92	35	60	60	81	23	26	45	36	32	35	27	113	49	5	13	21
AGCTCATAGACTTCTCACAC:GACAAGATCGCGGAAATCAAG	58	136	197	174	2	6	28	38	18	55	51	68	2	48	76	119	14	84	133	198	49	119	131	140	51	46	108	99	164	107	82	333	149	9	56	80
AGCTCATAGACTTCTCACAC:GCATGACATGAACTGGTACAG	69	126	200	203	7	7	52	48	17	51	44	58	2	38	58	107	12	101	203	220	68	134	125	195	58	46	112	92	122	69	71	76	137	35	65	72
AGCTCATAGACTTCTCACAC:GGTCTTCCACGCCTGCATCAA	75	168	239	274	1	15	36	74	22	78	53	80	4	34	85	129	10	98	182	268	67	182	145	227	60	65	126	101	119	122	78	150	262	77	87	101
AGCTCATAGACTTCTCACAC:ACCGGATATCTGCTTCCTCAC	74	181	191	238	5	5	29	41	19	37	41	74	2	47	71	153	7	100	189	285	63	108	110	167	45	49	105	86	137	87	25	314	148	30	62	74
AGCTCATAGACTTCTCACAC:GGTGATACAACTCGTTCGTAG	62	135	197	196	3	7	41	51	23	57	48	59	3	62	86	156	10	89	179	242	61	120	138	176	47	64	111	99	124	28	58	271	205	15	31	64
AGCTCATAGACTTCTCACAC:CTTGGAATTGTTGGACCATGC	56	120	162	164	4	5	26	37	11	59	32	60	3	29	77	111	8	75	131	246	42	103	85	117	46	41	77	65	91	29	49	120	125	36	43	49
AGCTCATAGACTTCTCACAC:CTTGATGAAAGCGGCTCTCAG	56	110	145	152	2	9	22	31	7	40	24	55	2	28	70	89	11	52	94	192	43	101	88	111	37	41	90	77	43	47	96	95	128	14	40	37
AGCTCATAGACTTCTCACAC:CAAGACTCTCGAAATTATGGA	49	94	126	131	3	8	32	40	12	34	38	53	6	37	62	90	14	76	111	180	34	83	63	102	25	48	63	85	125	66	111	567	183	24	77	62
AGCTCATAGACTTCTCACAC:CAGTTGACCAGCCCTAGACTT	18224	19819	16309	12955	4123	3354	6018	5450	2430	4094	2579	3032	2216	10411	17926	6971	14404	18084	16743	18425	6495	7586	5313	6301	4898	5274	7213	3992	45363	21447	36275	100662	41829	12614	20105	21706
AGCTCATAGACTTCTCACAC:GGTCTCGACCCAGCTTCAGGA	70	161	211	230	3	8	30	44	23	36	42	66	0	38	66	117	10	97	178	266	77	155	171	234	61	81	140	146	128	69	108	232	219	45	82	68
AGCTCATAGACTTCTCACAC:AACCGTCAGCTTCCGGCGTTT	51	147	181	168	3	11	26	37	11	38	40	67	5	43	62	107	11	95	168	216	52	101	101	140	33	49	103	59	82	38	37	132	162	22	48	47
AGCTCATAGACTTCTCACAC:TGCTACCTAGACAACGCAGAA	67	124	196	209	7	10	36	50	10	48	49	60	3	64	97	159	14	119	180	257	66	153	125	161	56	70	104	92	104	79	84	306	205	52	84	71
AGCTCATAGACTTCTCACAC:ATTTGAGGGAGCAAGGTAAAG	55	102	157	154	2	9	16	24	16	44	36	45	1	25	56	72	16	79	158	194	43	97	80	94	33	41	78	53	94	32	34	86	136	21	40	49
AGCTCATAGACTTCTCACAC:CAGATATGTCGAAATGTCAAC	35	62	86	93	3	3	19	25	9	22	18	31	1	13	52	51	7	55	76	99	25	77	62	80	29	21	49	52	47	33	39	86	74	5	33	29
AGCTCATAGACTTCTCACAC:CAATTTGTGGCAAAGGATCCC	116	200	292	305	3	14	45	52	28	79	53	94	8	50	107	101	21	123	241	384	58	153	120	178	62	71	151	98	89	48	44	575	186	43	80	80
AGCTCATAGACTTCTCACAC:ACCTTACATATTCATCTTGAC	67	124	144	184	4	7	32	40	21	44	30	54	1	33	67	68	17	82	140	185	36	99	83	134	47	49	87	67	90	46	63	204	137	38	45	59
AGCTCATAGACTTCTCACAC:GATCGACACTCTAGAGAACCC	90	180	212	191	7	10	34	38	12	56	60	65	3	54	87	158	11	113	191	291	69	152	124	159	47	68	112	101	105	49	136	239	225	35	87	85
AGCTCATAGACTTCTCACAC:GCTTGTGAACACTGGGGTCGT	67	164	233	242	4	9	31	51	19	65	54	67	4	37	98	145	10	110	170	286	75	169	161	224	64	71	133	136	113	65	115	101	139	6	51	69
AGCTCATAGACTTCTCACAC:ACGGTACAGTAATATCATGAA	90	155	205	219	10	8	57	51	14	49	45	70	5	50	81	177	20	84	196	269	55	148	119	151	48	57	110	108	264	44	129	299	227	78	93	83
AGCTCATAGACTTCTCACAC:CCCAGTGCCATGAAGCATACT	27	26	25	24	2	0	6	3	2	3	6	5	4	8	12	8	12	17	25	35	11	9	9	10	4	7	14	5	24	6	69	191	29	11	34	28
AGCTCATAGACTTCTCACAC:AGATGGCACTGGCTGCCTGCT	69	186	234	265	2	16	44	42	21	73	58	84	2	26	77	85	12	110	197	297	71	144	173	171	50	74	141	123	94	72	107	218	162	32	60	68
AGCTCATAGACTTCTCACAC:GGGTGGCTCCGAGTCATTGTA	37	133	149	190	1	7	32	29	15	40	33	62	4	34	60	121	13	93	155	202	44	86	105	153	41	36	112	84	94	43	45	170	85	17	54	61
AGCTCATAGACTTCTCACAC:CGCCTGCCTCCCTCAGCGCTT	83	175	247	222	5	10	59	62	23	69	61	87	6	54	96	168	16	116	206	293	91	179	168	280	51	62	132	135	44	46	24	219	84	10	22	33
AGCTCATAGACTTCTCACAC:CAATACCTGCATCTCCTTGTC	61	141	187	241	7	13	34	47	20	57	38	70	2	29	67	104	15	93	214	272	60	106	140	153	42	69	108	90	62	23	34	31	93	8	30	36
AGCTCATAGACTTCTCACAC:CCAGCTCCTCTTCGGGCGACA	41	89	118	120	2	4	22	22	9	37	28	51	1	19	49	63	10	55	103	142	39	102	84	117	21	33	54	61	53	16	32	70	45	4	19	21
AGCTCATAGACTTCTCACAC:CGGGAGTCTGGCGTGAGGGTG	60	154	225	217	3	19	38	37	23	56	57	60	0	38	86	112	27	73	161	268	57	155	168	212	38	54	139	104	28	16	32	214	78	3	23	26
AGCTCATAGACTTCTCACAC:TGGTGTGCAAGGCGGGCATCA	65	153	199	183	2	6	34	47	14	47	56	71	5	33	90	177	14	93	174	231	45	130	131	192	53	57	130	112	23	6	12	3	25	3	10	13
AGCTCATAGACTTCTCACAC:TCTTCAAGGTGAGTGAGGGCT	40	85	107	115	0	6	24	25	10	31	23	37	1	30	49	64	23	64	98	165	31	54	38	61	19	24	43	39	23	18	7	45	50	12	15	20
AGCTCATAGACTTCTCACAC:CAGCTTCTTCATCATGTCCTC	50	117	149	167	5	6	39	52	17	38	41	57	4	34	56	101	12	96	170	201	45	96	101	140	42	51	89	83	40	4	0	195	29	5	21	15
AGCTCATAGACTTCTCACAC:TTTAGGAATTGCTGTTGGGAC	100	204	220	320	6	11	59	69	11	79	63	87	11	70	113	237	13	108	253	308	67	189	204	217	72	81	181	133	78	20	86	258	92	25	59	56
AGCTCATAGACTTCTCACAC:GAGAGTAAGTCGCACCAGAAA	33	103	133	147	0	8	23	27	13	32	32	44	1	29	54	81	12	62	118	166	34	72	65	83	33	36	65	55	40	46	46	239	111	3	39	54
AGCTCATAGACTTCTCACAC:ACTGATTTTGTTTCATCCACA	33	60	64	79	1	6	13	14	6	19	18	26	0	18	34	39	5	40	71	114	12	38	36	47	11	16	39	30	38	10	69	38	85	8	25	19
AGCTCATAGACTTCTCACAC:TGTTTCAAATTGGTCAAGATC	42	83	137	136	0	3	15	22	6	20	20	26	0	14	32	43	5	30	65	97	43	59	47	68	28	35	48	39	107	41	56	122	175	24	60	57
AGCTCATAGACTTCTCACAC:TCTCGAACTCCTGCAGTCTCA	58	130	158	179	5	9	35	31	12	49	47	44	6	38	74	100	20	84	138	190	55	113	117	168	50	45	103	92	121	37	49	105	98	18	35	24
AGCTCATAGACTTCTCACAC:CTACGCCAAAAAAATCGTAAA	54	120	165	202	6	8	31	29	19	51	44	57	5	26	59	72	13	96	155	207	41	97	82	97	34	46	82	48	129	48	170	283	126	10	59	57
AGCTCATAGACTTCTCACAC:TGCAAAAAAATCCATTCAACT	38	92	115	131	3	6	23	23	8	36	26	35	2	33	42	97	9	59	131	142	34	86	69	90	26	34	54	39	51	19	70	220	79	24	25	48
AGCTCATAGACTTCTCACAC:AAAAAAAGAGTCGAATGTTTT	29	61	71	76	3	3	13	16	6	19	13	33	0	24	47	51	7	48	63	75	23	38	40	46	16	24	40	33	43	40	55	185	82	14	26	21
TCCGCACGTACATGTCCACG:GATCAATGTCAGCTGCTTTTA	48	88	102	135	3	5	19	29	11	16	24	32	6	24	41	139	5	44	90	138	52	115	102	154	33	46	76	106	51	50	63	331	216	21	69	66
TCCGCACGTACATGTCCACG:CTTTCCGCTCTCTTGCAATCA	33	68	100	90	0	2	15	20	4	14	16	23	4	20	32	73	3	28	70	111	32	89	96	154	26	28	56	89	94	8	37	456	133	29	40	37
TCCGCACGTACATGTCCACG:GAAATGTGCTACACTGGACAC	49	121	168	175	4	3	28	38	10	34	37	48	7	31	42	151	12	51	153	187	63	140	149	243	30	58	106	122	106	59	140	382	240	101	64	81
TCCGCACGTACATGTCCACG:TTAGTGACCTGCTTATGTGCC	74	141	192	175	3	8	32	42	11	42	36	52	8	31	64	186	9	74	164	266	80	164	179	272	44	59	133	142	99	45	66	80	204	54	71	67
TCCGCACGTACATGTCCACG:CGCTGGTGATGTCAGCACAGT	52	160	171	203	4	7	38	41	9	42	32	52	5	27	49	138	7	73	162	223	59	189	211	289	55	71	136	154	113	72	173	387	298	41	101	92
TCCGCACGTACATGTCCACG:TCCCGTGGAATGAAATCCGAA	40	76	101	112	4	7	15	22	6	18	26	21	3	13	24	76	7	28	102	103	37	79	105	121	40	33	82	69	78	87	81	293	174	39	51	50
TCCGCACGTACATGTCCACG:GGGGAGTCCGGGAAGCACCAA	39	84	94	110	4	6	19	17	10	21	38	35	2	22	31	125	11	37	71	128	48	108	110	140	39	47	73	78	122	47	47	161	147	36	40	38
TCCGCACGTACATGTCCACG:GACCAATCAGTGGTCGCCCTG	32	82	82	108	2	2	19	26	6	22	14	36	3	19	39	99	11	41	87	104	39	81	93	144	40	32	86	90	46	31	70	43	166	30	51	54
TCCGCACGTACATGTCCACG:TTCGATTCTAGGTGGTGGCTT	45	59	101	118	6	7	24	31	7	21	19	19	1	25	30	101	7	32	69	131	31	93	95	155	30	34	62	82	132	74	122	220	124	67	37	34
TCCGCACGTACATGTCCACG:GAGATGTAGTTTCAAGAAACC	37	89	134	137	6	10	15	33	8	18	18	27	4	22	30	61	12	35	94	143	41	113	118	169	35	39	73	93	77	90	77	365	211	84	68	73
TCCGCACGTACATGTCCACG:TCTGAGTCTAATGCTACCAGC	32	79	106	121	5	9	19	21	12	19	19	34	4	18	24	113	12	43	84	146	46	106	121	153	42	47	88	97	80	33	96	305	167	65	44	61
TCCGCACGTACATGTCCACG:CATCATCGTCAGTGACTTCCA	27	53	72	84	1	2	18	17	3	22	22	29	3	32	28	78	11	34	61	89	29	68	76	97	28	32	64	67	26	29	51	78	91	29	38	31
TCCGCACGTACATGTCCACG:CGACATGCCCAGCCCTATTCT	79	142	182	206	1	8	29	48	11	33	22	57	1	38	47	189	11	83	154	237	75	187	183	291	55	59	139	134	180	63	150	396	192	74	102	83
TCCGCACGTACATGTCCACG:GAAGTTAACTTCCACGCTTTT	48	100	153	154	8	10	33	42	9	43	36	32	5	25	46	175	14	73	126	153	56	160	135	214	38	57	88	119	101	81	108	174	260	80	60	86
TCCGCACGTACATGTCCACG:CGGTTTCTAAGCCAATTTTTC	49	120	140	153	2	8	24	39	16	28	24	36	5	35	54	167	13	69	109	177	57	139	98	160	36	56	119	99	179	28	105	176	265	42	69	70
TCCGCACGTACATGTCCACG:GACTTGTCCGCGCCAGGAGGA	44	131	163	182	3	3	31	29	12	44	28	40	4	20	33	117	7	52	137	167	76	209	186	259	62	77	159	133	83	66	112	134	307	54	85	92
TCCGCACGTACATGTCCACG:TAATAGTGGGCTCCTTAGCAC	52	82	89	122	5	5	15	27	13	23	12	32	2	12	26	104	7	36	66	108	28	96	103	151	39	40	72	72	104	26	52	137	116	18	42	29
TCCGCACGTACATGTCCACG:GACTTGCAGACGAACTCCAAG	28	75	108	119	3	3	21	19	9	31	22	36	0	16	37	72	10	35	105	130	40	108	123	156	27	45	82	84	61	44	132	283	248	56	69	91
TCCGCACGTACATGTCCACG:ACTGTTTCACGTTGTCCCCCA	30	93	127	133	5	10	22	21	6	36	27	32	1	22	37	123	7	51	111	146	71	124	129	185	44	53	88	112	117	81	71	268	190	71	56	50
TCCGCACGTACATGTCCACG:GGGTCAGCGCAGAAGTCTAGT	26	53	72	53	0	5	15	17	3	4	15	19	3	13	19	75	5	22	56	77	27	75	66	82	30	28	59	67	92	23	75	4	65	3	21	22
TCCGCACGTACATGTCCACG:GACAAGATCGCGGAAATCAAG	57	105	139	155	1	6	26	24	7	26	22	32	2	22	49	132	10	52	130	145	59	153	149	182	49	39	91	105	89	71	21	116	213	16	55	74
TCCGCACGTACATGTCCACG:GCATGACATGAACTGGTACAG	67	113	142	177	1	9	41	46	13	30	27	46	2	26	36	100	8	80	124	206	61	130	159	232	40	60	96	102	57	49	98	214	172	40	49	55
TCCGCACGTACATGTCCACG:GGTCTTCCACGCCTGCATCAA	54	123	181	205	2	8	40	36	11	23	32	52	4	34	55	173	8	71	150	196	94	207	217	317	56	72	141	145	206	74	224	335	359	109	86	118
TCCGCACGTACATGTCCACG:ACCGGATATCTGCTTCCTCAC	48	128	130	148	4	2	22	29	14	36	31	35	1	25	36	123	7	71	120	179	45	139	168	189	41	56	89	100	133	44	40	323	182	1	74	62
TCCGCACGTACATGTCCACG:GGTGATACAACTCGTTCGTAG	41	98	146	164	7	7	31	47	17	32	32	61	2	25	43	171	7	63	102	177	67	144	153	204	35	35	131	141	199	57	54	204	133	35	55	61
TCCGCACGTACATGTCCACG:CTTGGAATTGTTGGACCATGC	37	91	139	149	3	4	19	28	8	26	33	43	3	28	40	108	9	63	92	148	51	104	125	171	33	45	75	103	56	29	126	371	145	8	62	52
TCCGCACGTACATGTCCACG:CTTGATGAAAGCGGCTCTCAG	40	82	105	115	0	7	21	35	4	18	17	31	6	25	34	101	12	43	84	137	51	109	112	161	29	49	65	83	66	47	106	133	185	28	35	72
TCCGCACGTACATGTCCACG:CAAGACTCTCGAAATTATGGA	34	70	99	107	2	2	24	26	11	15	20	33	1	19	36	103	10	35	70	104	39	97	106	136	32	41	81	77	74	40	133	92	270	20	53	56
TCCGCACGTACATGTCCACG:CAGTTGACCAGCCCTAGACTT	77	131	219	251	4	9	33	48	13	47	53	69	5	35	65	125	7	70	187	233	95	216	181	299	70	51	135	126	119	104	84	371	371	68	93	102
TCCGCACGTACATGTCCACG:GGTCTCGACCCAGCTTCAGGA	13568	15483	12718	9757	2547	2180	4536	4575	1635	2652	1782	2023	2623	8035	10921	8626	9546	12388	11849	13651	6392	8077	6441	7628	5751	6113	8021	5511	49540	23990	39152	108618	60588	25989	21268	22873
TCCGCACGTACATGTCCACG:AACCGTCAGCTTCCGGCGTTT	47	80	122	111	2	3	26	26	10	22	29	39	6	16	32	127	2	46	98	151	40	119	118	179	40	48	76	109	114	60	66	93	145	42	64	68
TCCGCACGTACATGTCCACG:TGCTACCTAGACAACGCAGAA	58	109	153	160	3	6	29	42	9	42	42	46	10	47	52	136	5	72	124	171	63	160	158	242	51	53	114	153	84	89	98	209	182	51	48	79
TCCGCACGTACATGTCCACG:ATTTGAGGGAGCAAGGTAAAG	28	89	112	114	3	5	14	27	6	25	30	32	1	15	38	76	10	43	92	122	34	115	105	137	35	29	76	89	67	31	83	116	107	51	39	53
TCCGCACGTACATGTCCACG:CAGATATGTCGAAATGTCAAC	22	61	75	80	1	3	17	22	8	11	14	17	3	13	27	49	9	32	59	88	32	73	76	109	26	23	45	58	4	38	69	2	141	16	30	35
TCCGCACGTACATGTCCACG:CAATTTGTGGCAAAGGATCCC	65	168	211	205	4	9	38	45	18	45	42	70	7	30	51	100	16	79	189	268	64	177	164	215	46	59	124	115	193	68	136	682	277	68	114	91
TCCGCACGTACATGTCCACG:ACCTTACATATTCATCTTGAC	35	81	118	128	3	2	24	27	10	29	14	40	4	21	36	98	13	49	116	140	63	79	104	149	29	41	86	74	45	27	57	145	177	12	51	50
TCCGCACGTACATGTCCACG:GATCGACACTCTAGAGAACCC	61	135	164	184	1	8	28	47	3	22	31	49	3	28	56	165	8	78	135	216	63	150	191	217	56	74	155	126	190	37	81	436	370	10	80	88
TCCGCACGTACATGTCCACG:GCTTGTGAACACTGGGGTCGT	57	133	162	203	5	8	32	39	13	26	35	50	3	30	57	129	12	56	129	189	85	193	215	282	61	58	138	164	244	78	93	228	247	50	67	66
TCCGCACGTACATGTCCACG:ACGGTACAGTAATATCATGAA	37	109	138	158	0	5	35	45	8	32	25	46	7	30	41	174	7	53	107	186	55	151	126	196	53	47	88	101	79	55	114	131	251	60	68	78
TCCGCACGTACATGTCCACG:CCCAGTGCCATGAAGCATACT	7	14	22	11	3	1	5	3	1	4	6	6	2	5	11	13	4	8	16	21	4	14	14	14	3	2	8	8	32	23	15	1	88	21	23	27
TCCGCACGTACATGTCCACG:AGATGGCACTGGCTGCCTGCT	63	152	180	224	2	3	30	43	17	38	41	54	1	18	57	96	7	64	142	227	75	163	223	290	65	68	144	145	152	64	107	331	201	47	71	69
TCCGCACGTACATGTCCACG:GGGTGGCTCCGAGTCATTGTA	42	118	103	125	5	9	25	31	10	39	33	42	2	23	41	142	13	54	114	187	78	143	138	225	44	49	95	117	46	40	113	241	114	40	66	48
TCCGCACGTACATGTCCACG:CGCCTGCCTCCCTCAGCGCTT	56	124	152	175	2	2	33	41	11	39	33	53	4	21	46	184	9	77	152	214	74	178	195	323	46	78	143	178	29	19	69	44	136	22	32	43
TCCGCACGTACATGTCCACG:CAATACCTGCATCTCCTTGTC	63	128	136	178	4	6	32	44	11	31	29	42	4	17	42	89	15	56	156	203	57	154	127	210	48	59	107	144	45	21	102	33	123	33	41	53
TCCGCACGTACATGTCCACG:CCAGCTCCTCTTCGGGCGACA	24	67	84	106	1	1	16	27	3	17	24	25	4	21	29	77	8	38	86	97	44	104	91	171	28	38	62	75	38	12	17	126	56	17	23	25
TCCGCACGTACATGTCCACG:CGGGAGTCTGGCGTGAGGGTG	44	116	151	184	4	8	30	32	8	38	35	40	2	26	56	128	3	63	139	194	78	184	219	261	80	68	137	152	86	53	81	224	126	38	38	27
TCCGCACGTACATGTCCACG:TGGTGTGCAAGGCGGGCATCA	63	108	152	177	4	9	41	51	8	32	33	45	4	37	47	196	6	60	128	206	80	169	188	251	50	74	114	155	12	4	27	1	44	2	8	13
TCCGCACGTACATGTCCACG:TCTTCAAGGTGAGTGAGGGCT	35	55	74	102	1	2	17	16	8	23	15	26	1	14	25	76	10	37	74	104	30	83	66	89	17	29	62	43	43	13	13	34	72	15	10	13
TCCGCACGTACATGTCCACG:CAGCTTCTTCATCATGTCCTC	40	72	130	133	1	6	28	40	9	29	22	40	2	22	45	109	14	53	119	147	56	128	144	186	31	47	95	111	31	13	52	193	42	31	15	10
TCCGCACGTACATGTCCACG:TTTAGGAATTGCTGTTGGGAC	74	158	181	255	4	10	46	61	12	41	46	69	14	37	88	259	14	97	186	272	83	219	234	304	75	87	198	215	158	54	94	591	214	42	71	62
TCCGCACGTACATGTCCACG:GAGAGTAAGTCGCACCAGAAA	38	81	109	155	4	6	23	23	11	20	29	34	5	15	43	99	10	37	95	117	40	97	97	123	29	36	82	71	57	22	75	199	146	34	46	70
TCCGCACGTACATGTCCACG:ACTGATTTTGTTTCATCCACA	13	41	65	72	4	4	6	15	3	8	11	26	0	10	12	44	8	22	48	67	19	34	39	52	10	19	34	28	12	8	79	91	58	28	39	33
TCCGCACGTACATGTCCACG:TGTTTCAAATTGGTCAAGATC	33	70	101	87	5	4	10	16	1	13	11	33	1	11	31	36	7	34	53	81	39	84	52	100	28	48	67	48	209	73	81	416	239	40	64	76
TCCGCACGTACATGTCCACG:TCTCGAACTCCTGCAGTCTCA	48	86	120	104	0	7	15	33	13	30	20	32	1	16	31	134	9	45	110	147	52	143	151	211	35	67	124	144	127	18	65	224	156	10	33	34
TCCGCACGTACATGTCCACG:CTACGCCAAAAAAATCGTAAA	40	81	128	143	3	9	18	26	11	29	26	37	4	23	36	88	11	53	108	148	44	91	110	144	27	46	77	70	103	70	67	155	213	63	69	58
TCCGCACGTACATGTCCACG:TGCAAAAAAATCCATTCAACT	31	60	90	79	4	2	17	24	11	25	12	26	2	15	28	84	9	35	63	92	43	63	56	96	28	26	62	64	35	31	58	129	121	5	32	25
TCCGCACGTACATGTCCACG:AAAAAAAGAGTCGAATGTTTT	20	52	61	60	0	5	15	15	3	9	16	13	0	20	16	40	2	24	45	56	14	59	49	52	19	25	37	36	24	29	44	68	79	6	23	38
GCAATGGAACACCAATACTC:GATCAATGTCAGCTGCTTTTA	38	63	67	83	6	8	17	14	12	21	18	27	2	16	23	100	5	39	65	89	19	53	52	61	21	26	49	45	20	28	79	81	88	13	37	31
GCAATGGAACACCAATACTC:CTTTCCGCTCTCTTGCAATCA	17	34	43	80	2	3	8	24	4	13	12	15	4	16	37	60	10	37	53	69	23	35	48	65	15	21	55	31	22	25	99	16	84	17	28	14
GCAATGGAACACCAATACTC:GAAATGTGCTACACTGGACAC	39	85	85	102	3	9	24	33	6	43	22	43	6	36	42	139	7	52	110	142	36	86	84	123	34	42	67	61	101	24	40	91	66	2	34	48
GCAATGGAACACCAATACTC:TTAGTGACCTGCTTATGTGCC	33	109	115	113	1	6	24	32	17	38	27	43	4	26	36	178	11	84	97	156	40	108	100	140	36	43	87	65	47	14	48	51	96	12	44	38
GCAATGGAACACCAATACTC:CGCTGGTGATGTCAGCACAGT	34	71	106	113	1	8	33	29	8	33	25	54	7	26	38	120	10	49	115	145	44	83	94	118	33	33	71	74	101	23	48	161	104	28	49	39
GCAATGGAACACCAATACTC:TCCCGTGGAATGAAATCCGAA	22	49	61	71	2	2	17	20	7	24	16	24	1	11	23	50	4	31	71	80	15	42	39	54	17	18	47	35	22	11	15	134	42	16	27	26
GCAATGGAACACCAATACTC:GGGGAGTCCGGGAAGCACCAA	22	45	71	85	3	5	15	15	8	22	13	21	7	14	38	108	7	42	70	85	24	53	64	63	27	28	44	49	33	11	58	54	104	12	15	23
GCAATGGAACACCAATACTC:GACCAATCAGTGGTCGCCCTG	22	49	60	65	2	3	11	11	2	13	15	27	2	17	35	106	6	33	61	80	24	40	44	61	12	22	46	39	29	6	23	22	56	12	35	33
GCAATGGAACACCAATACTC:TTCGATTCTAGGTGGTGGCTT	22	38	76	70	3	4	17	21	5	16	13	22	3	21	25	62	3	25	45	73	18	63	49	68	23	17	34	40	16	22	42	115	56	16	37	20
GCAATGGAACACCAATACTC:GAGATGTAGTTTCAAGAAACC	32	62	83	85	0	7	27	21	7	17	12	29	4	20	42	61	6	40	70	88	29	68	46	83	31	27	65	36	43	30	34	204	136	23	45	45
GCAATGGAACACCAATACTC:TCTGAGTCTAATGCTACCAGC	33	48	77	81	3	4	10	19	4	18	12	19	2	22	32	107	8	27	74	86	24	46	56	88	18	30	46	52	50	29	57	233	97	3	28	22
GCAATGGAACACCAATACTC:CATCATCGTCAGTGACTTCCA	21	43	54	52	4	4	19	15	4	14	12	14	4	13	28	76	9	23	54	53	13	26	30	45	21	19	39	28	13	29	37	28	55	6	20	17
GCAATGGAACACCAATACTC:CGACATGCCCAGCCCTATTCT	41	75	94	127	2	7	26	29	11	36	31	41	6	29	48	157	12	64	98	163	33	88	68	130	32	28	73	63	31	13	66	85	89	18	34	46
GCAATGGAACACCAATACTC:GAAGTTAACTTCCACGCTTTT	35	76	98	120	4	4	26	31	10	28	25	35	3	38	45	141	7	40	103	130	36	80	81	100	32	32	63	47	43	33	53	198	91	29	38	32
GCAATGGAACACCAATACTC:CGGTTTCTAAGCCAATTTTTC	30	58	110	95	3	5	20	19	9	31	23	28	3	23	44	131	10	48	79	124	34	67	60	71	34	31	49	49	52	18	41	66	56	16	28	42
GCAATGGAACACCAATACTC:GACTTGTCCGCGCCAGGAGGA	35	91	110	114	4	5	17	27	9	22	13	21	0	20	47	69	9	47	81	121	41	96	77	136	18	41	73	85	42	25	20	58	84	11	47	50
GCAATGGAACACCAATACTC:TAATAGTGGGCTCCTTAGCAC	23	57	95	70	3	3	14	10	5	16	14	17	5	22	25	109	7	35	51	82	18	50	39	76	23	22	35	38	15	8	129	22	49	7	23	28
GCAATGGAACACCAATACTC:GACTTGCAGACGAACTCCAAG	32	66	89	63	0	1	16	13	9	19	13	28	0	11	46	68	8	31	71	101	32	49	63	76	19	31	49	51	79	36	17	138	88	8	35	53
GCAATGGAACACCAATACTC:ACTGTTTCACGTTGTCCCCCA	20	47	82	92	3	4	15	18	8	20	17	34	0	23	26	74	7	23	75	85	24	55	56	71	22	18	48	50	12	25	60	14	91	32	16	22
GCAATGGAACACCAATACTC:GGGTCAGCGCAGAAGTCTAGT	17	31	40	46	0	2	9	12	4	4	15	14	1	18	24	61	5	20	25	47	12	36	27	65	13	15	25	34	8	27	76	67	25	10	5	17
GCAATGGAACACCAATACTC:GACAAGATCGCGGAAATCAAG	26	71	82	89	3	4	21	27	5	24	22	26	3	29	47	140	7	44	72	123	31	82	68	91	30	25	60	58	28	9	23	201	101	18	30	33
GCAATGGAACACCAATACTC:GCATGACATGAACTGGTACAG	26	87	104	118	4	5	24	44	3	36	25	37	1	23	29	72	10	58	84	149	25	63	83	128	36	35	66	65	30	21	14	98	100	14	29	41
GCAATGGAACACCAATACTC:GGTCTTCCACGCCTGCATCAA	42	94	115	124	4	1	30	40	5	25	21	42	9	35	52	134	11	61	113	146	38	106	119	149	31	39	94	95	66	36	91	104	190	18	47	54
GCAATGGAACACCAATACTC:ACCGGATATCTGCTTCCTCAC	36	76	90	107	2	5	18	25	7	35	27	30	4	30	37	132	9	64	104	157	30	73	85	85	23	44	59	65	16	17	47	259	68	27	27	32
GCAATGGAACACCAATACTC:GGTGATACAACTCGTTCGTAG	44	78	89	120	0	2	24	31	12	26	25	29	4	33	49	172	2	34	98	143	33	70	73	101	22	40	79	63	76	10	46	132	75	13	30	27
GCAATGGAACACCAATACTC:CTTGGAATTGTTGGACCATGC	27	51	71	96	2	2	16	25	13	27	26	27	8	20	29	113	11	42	95	109	30	51	52	66	22	29	42	44	40	14	23	93	107	31	27	37
GCAATGGAACACCAATACTC:CTTGATGAAAGCGGCTCTCAG	35	32	68	73	1	5	14	12	3	15	15	27	3	33	23	95	10	35	80	93	30	48	52	61	15	23	46	38	39	2	11	56	50	11	21	21
GCAATGGAACACCAATACTC:CAAGACTCTCGAAATTATGGA	38	56	75	79	6	4	26	19	3	14	11	19	3	23	33	74	10	33	66	104	21	39	44	77	13	29	36	44	37	28	23	138	114	4	41	36
GCAATGGAACACCAATACTC:CAGTTGACCAGCCCTAGACTT	41	102	125	183	1	5	37	34	14	43	43	51	8	36	57	104	12	74	116	205	51	101	94	118	34	45	89	96	68	29	69	54	99	24	50	77
GCAATGGAACACCAATACTC:GGTCTCGACCCAGCTTCAGGA	37	94	119	153	1	8	29	33	13	22	15	28	3	30	35	126	7	59	93	151	42	111	106	143	32	55	94	80	67	18	58	60	181	30	46	42
GCAATGGAACACCAATACTC:AACCGTCAGCTTCCGGCGTTT	9776	10677	8862	6321	2260	1942	3539	3513	1297	2078	1414	1568	2425	7802	10581	7033	8195	9944	8672	9694	3654	4502	3304	4074	3202	3587	4895	2765	25283	10571	20865	55132	26031	9742	11266	12080
GCAATGGAACACCAATACTC:TGCTACCTAGACAACGCAGAA	39	73	96	104	2	2	28	42	10	18	26	40	10	32	50	140	11	62	98	136	29	85	89	99	30	35	64	58	69	38	2	107	78	16	35	32
GCAATGGAACACCAATACTC:ATTTGAGGGAGCAAGGTAAAG	28	61	73	95	2	5	19	22	11	21	21	17	1	16	36	59	8	42	71	104	24	63	51	84	31	29	59	44	51	5	8	114	79	7	21	30
GCAATGGAACACCAATACTC:CAGATATGTCGAAATGTCAAC	20	30	52	41	4	2	12	9	6	19	7	12	3	11	22	50	6	37	43	75	7	41	35	44	17	19	27	25	22	25	41	188	37	2	26	13
GCAATGGAACACCAATACTC:CAATTTGTGGCAAAGGATCCC	62	104	146	164	3	8	27	32	14	52	30	46	5	24	60	85	14	74	130	194	49	96	101	120	38	49	78	51	64	20	47	122	104	52	31	40
GCAATGGAACACCAATACTC:ACCTTACATATTCATCTTGAC	35	67	68	86	8	5	16	21	13	22	15	28	9	20	38	76	12	24	84	99	31	59	58	76	18	31	53	49	54	29	43	177	131	25	37	38
GCAATGGAACACCAATACTC:GATCGACACTCTAGAGAACCC	46	73	105	130	4	4	27	30	14	31	22	33	5	36	47	145	15	54	107	151	34	82	85	119	42	41	82	58	27	33	75	120	115	7	34	40
GCAATGGAACACCAATACTC:GCTTGTGAACACTGGGGTCGT	33	96	118	114	4	11	25	33	12	38	34	34	2	32	41	146	9	49	96	136	32	92	99	138	33	41	70	88	73	12	64	110	174	8	35	27
GCAATGGAACACCAATACTC:ACGGTACAGTAATATCATGAA	31	70	111	110	5	5	27	35	11	25	14	38	6	31	41	137	11	45	85	140	40	72	62	102	22	44	62	72	78	16	65	201	136	15	59	44
GCAATGGAACACCAATACTC:CCCAGTGCCATGAAGCATACT	11	4	5	7	2	0	2	1	0	4	3	1	0	7	9	12	9	6	7	17	6	3	4	10	2	0	4	2	20	3	0	23	14	0	17	11
GCAATGGAACACCAATACTC:AGATGGCACTGGCTGCCTGCT	49	103	113	132	6	4	30	23	11	31	35	28	3	22	54	63	6	45	95	149	50	88	107	110	45	28	87	76	40	29	3	73	34	40	25	33
GCAATGGAACACCAATACTC:GGGTGGCTCCGAGTCATTGTA	27	73	89	89	1	7	18	32	3	19	23	27	10	23	36	108	10	48	87	114	35	71	70	108	23	38	73	53	3	22	14	5	27	10	14	18
GCAATGGAACACCAATACTC:CGCCTGCCTCCCTCAGCGCTT	48	93	119	155	9	6	25	34	18	34	32	35	1	31	50	173	6	61	103	161	35	101	112	165	37	39	99	90	6	6	36	109	25	9	11	5
GCAATGGAACACCAATACTC:CAATACCTGCATCTCCTTGTC	44	69	111	104	6	3	14	32	12	38	28	46	1	20	46	90	11	65	103	134	42	61	75	95	24	37	69	54	75	20	27	157	54	3	24	35
GCAATGGAACACCAATACTC:CCAGCTCCTCTTCGGGCGACA	30	53	60	67	2	3	9	21	7	14	16	14	5	9	39	60	11	36	52	88	17	59	53	91	16	23	45	44	8	6	3	86	41	0	11	12
GCAATGGAACACCAATACTC:CGGGAGTCTGGCGTGAGGGTG	33	97	101	100	6	5	23	36	11	27	25	48	1	30	45	114	7	62	113	137	43	92	92	133	31	34	73	74	35	15	26	4	49	6	15	14
GCAATGGAACACCAATACTC:TGGTGTGCAAGGCGGGCATCA	35	70	102	109	5	7	17	26	11	35	26	43	3	38	39	163	7	39	81	120	43	95	83	127	33	42	67	74	1	9	8	1	32	0	8	5
GCAATGGAACACCAATACTC:TCTTCAAGGTGAGTGAGGGCT	20	49	51	67	1	1	10	14	2	13	21	17	0	16	25	66	3	38	49	73	21	30	39	41	17	18	31	35	7	0	46	49	17	6	7	3
GCAATGGAACACCAATACTC:CAGCTTCTTCATCATGTCCTC	24	63	66	82	3	4	14	20	4	22	15	35	2	20	28	88	7	36	65	129	31	69	64	99	20	22	55	55	24	11	9	68	5	1	11	9
GCAATGGAACACCAATACTC:TTTAGGAATTGCTGTTGGGAC	44	89	134	163	6	8	41	40	16	42	33	41	6	34	86	224	14	46	153	171	51	106	120	154	45	51	95	98	72	19	74	159	113	6	44	29
GCAATGGAACACCAATACTC:GAGAGTAAGTCGCACCAGAAA	16	53	79	77	2	5	17	19	5	25	20	19	2	21	30	58	4	39	68	91	18	48	41	45	12	25	44	35	31	10	37	101	79	11	35	22
GCAATGGAACACCAATACTC:ACTGATTTTGTTTCATCCACA	11	32	44	48	3	3	4	13	8	10	7	16	2	14	22	39	6	12	27	52	16	24	14	30	7	14	28	20	15	2	27	5	35	7	17	15
GCAATGGAACACCAATACTC:TGTTTCAAATTGGTCAAGATC	29	55	70	78	1	3	10	12	5	17	9	8	0	18	21	39	13	19	31	66	25	41	29	54	14	16	38	32	53	24	32	183	109	25	26	35
GCAATGGAACACCAATACTC:TCTCGAACTCCTGCAGTCTCA	35	59	90	101	3	7	8	14	14	24	23	32	4	21	36	119	6	39	67	104	26	73	83	95	25	29	70	56	71	20	12	36	72	11	22	32
GCAATGGAACACCAATACTC:CTACGCCAAAAAAATCGTAAA	40	44	75	85	0	2	17	23	6	22	14	25	0	24	25	67	6	49	79	113	23	58	52	68	15	24	55	31	70	32	70	63	93	29	43	46
GCAATGGAACACCAATACTC:TGCAAAAAAATCCATTCAACT	19	44	57	55	1	1	14	19	7	21	18	21	0	16	21	77	5	39	55	55	23	51	42	55	18	15	37	33	31	19	38	120	42	15	27	15
GCAATGGAACACCAATACTC:AAAAAAAGAGTCGAATGTTTT	17	31	39	30	4	0	11	16	7	11	11	19	4	13	23	62	4	13	27	42	14	32	24	35	17	10	21	18	125	16	13	34	51	29	17	21
ATAAGGAGTTGCATCAAACG:GATCAATGTCAGCTGCTTTTA	32	52	76	94	3	2	25	36	9	34	29	36	4	22	33	158	9	42	87	121	26	59	59	100	25	34	63	56	81	36	42	191	150	18	55	56
ATAAGGAGTTGCATCAAACG:CTTTCCGCTCTCTTGCAATCA	25	49	76	91	4	4	17	15	6	19	21	20	2	17	51	92	4	42	63	87	17	56	69	76	19	24	44	48	39	14	46	100	108	63	21	19
ATAAGGAGTTGCATCAAACG:GAAATGTGCTACACTGGACAC	60	111	117	137	1	10	27	36	13	29	29	61	4	38	52	195	10	66	113	180	54	108	94	139	33	42	80	73	41	50	47	8	132	39	54	46
ATAAGGAGTTGCATCAAACG:TTAGTGACCTGCTTATGTGCC	49	131	174	172	5	10	37	37	24	46	31	64	2	44	67	240	10	68	150	242	53	115	131	192	36	44	107	94	88	36	47	55	75	23	36	27
ATAAGGAGTTGCATCAAACG:CGCTGGTGATGTCAGCACAGT	42	124	150	156	6	11	30	37	12	41	40	48	5	37	74	161	12	87	154	202	48	122	125	164	43	57	88	102	22	19	41	115	213	39	65	45
ATAAGGAGTTGCATCAAACG:TCCCGTGGAATGAAATCCGAA	26	59	90	95	2	2	26	24	5	31	28	25	0	11	31	73	2	35	80	109	28	70	56	79	26	28	54	35	64	58	60	205	43	65	34	38
ATAAGGAGTTGCATCAAACG:GGGGAGTCCGGGAAGCACCAA	25	62	87	102	3	10	19	30	10	27	23	35	5	25	37	154	6	53	70	112	24	63	65	76	26	29	54	65	28	31	77	59	107	4	27	23
ATAAGGAGTTGCATCAAACG:GACCAATCAGTGGTCGCCCTG	27	45	76	88	1	4	17	28	2	15	16	34	1	16	38	126	5	28	72	112	26	57	63	74	27	24	64	49	57	18	18	201	128	15	24	35
ATAAGGAGTTGCATCAAACG:TTCGATTCTAGGTGGTGGCTT	40	61	71	79	1	2	27	29	7	28	11	20	1	31	42	111	7	38	61	93	34	50	61	76	17	35	52	59	71	14	79	77	95	46	28	28
ATAAGGAGTTGCATCAAACG:GAGATGTAGTTTCAAGAAACC	31	78	130	87	3	6	17	26	14	22	28	29	2	32	50	82	9	59	86	118	46	82	84	98	23	30	59	51	79	31	53	136	111	5	49	42
ATAAGGAGTTGCATCAAACG:TCTGAGTCTAATGCTACCAGC	28	61	77	94	1	4	21	32	11	26	23	32	1	29	25	144	10	46	76	120	30	60	53	90	24	34	55	57	75	17	45	76	72	5	30	26
ATAAGGAGTTGCATCAAACG:CATCATCGTCAGTGACTTCCA	23	47	80	69	3	4	17	27	10	24	18	23	0	16	28	88	9	38	66	84	20	47	49	63	20	24	44	33	70	17	39	106	67	30	26	33
ATAAGGAGTTGCATCAAACG:CGACATGCCCAGCCCTATTCT	46	116	157	155	2	5	43	41	11	47	43	47	4	44	60	206	8	68	133	189	62	132	123	175	29	59	97	96	102	25	112	288	171	55	56	55
ATAAGGAGTTGCATCAAACG:GAAGTTAACTTCCACGCTTTT	44	98	135	132	4	8	33	40	10	44	33	53	6	30	48	213	10	59	126	169	53	92	94	133	35	45	86	76	54	72	51	61	115	47	44	56
ATAAGGAGTTGCATCAAACG:CGGTTTCTAAGCCAATTTTTC	58	111	119	117	0	6	26	37	10	31	24	36	6	43	53	173	7	47	109	132	38	93	74	120	28	43	86	71	46	10	82	133	90	16	48	40
ATAAGGAGTTGCATCAAACG:GACTTGTCCGCGCCAGGAGGA	42	108	144	150	1	5	27	24	15	42	28	34	4	24	40	120	6	41	118	150	55	119	107	173	46	45	111	99	92	29	24	221	146	34	62	57
ATAAGGAGTTGCATCAAACG:TAATAGTGGGCTCCTTAGCAC	37	80	99	103	1	6	21	21	7	23	15	22	3	24	25	150	6	34	75	100	33	65	69	89	29	35	62	47	18	22	29	121	120	40	41	42
ATAAGGAGTTGCATCAAACG:GACTTGCAGACGAACTCCAAG	26	60	105	96	0	7	17	25	11	28	20	25	1	30	45	83	4	51	85	117	43	59	50	88	21	27	60	55	105	9	85	177	112	44	36	42
ATAAGGAGTTGCATCAAACG:ACTGTTTCACGTTGTCCCCCA	29	72	81	102	3	4	31	29	11	26	22	40	5	17	46	116	10	53	88	118	36	82	62	107	29	18	67	83	28	27	36	189	108	15	24	34
ATAAGGAGTTGCATCAAACG:GGGTCAGCGCAGAAGTCTAGT	18	41	54	52	1	2	9	23	7	12	15	20	2	8	32	91	2	26	42	71	17	43	43	78	26	21	46	47	28	17	15	48	14	3	13	14
ATAAGGAGTTGCATCAAACG:GACAAGATCGCGGAAATCAAG	33	83	112	112	2	7	29	27	5	36	38	52	7	37	64	162	7	43	102	127	39	85	78	125	33	39	62	81	29	49	34	102	90	5	33	61
ATAAGGAGTTGCATCAAACG:GCATGACATGAACTGGTACAG	44	69	121	125	2	6	31	34	16	35	25	43	4	21	31	111	6	78	115	181	41	88	81	130	48	44	93	69	80	36	59	139	121	18	43	30
ATAAGGAGTTGCATCAAACG:GGTCTTCCACGCCTGCATCAA	49	124	170	162	4	2	38	40	14	39	36	49	9	39	63	199	15	75	153	182	41	128	139	180	32	47	112	91	82	25	70	177	177	48	60	54
ATAAGGAGTTGCATCAAACG:ACCGGATATCTGCTTCCTCAC	28	99	113	127	2	5	20	37	20	40	23	46	8	25	50	128	6	54	95	136	32	110	72	122	21	30	75	64	67	27	22	191	120	22	32	24
ATAAGGAGTTGCATCAAACG:GGTGATACAACTCGTTCGTAG	38	92	115	131	4	7	35	29	13	43	30	44	3	41	58	214	13	66	129	157	52	92	84	133	36	31	106	66	94	25	40	102	124	17	23	34
ATAAGGAGTTGCATCAAACG:CTTGGAATTGTTGGACCATGC	38	68	116	87	3	5	28	30	9	32	26	42	5	41	50	159	11	48	116	116	32	84	70	109	25	35	68	80	49	21	32	144	104	36	28	38
ATAAGGAGTTGCATCAAACG:CTTGATGAAAGCGGCTCTCAG	42	84	83	102	4	3	18	18	7	35	24	24	5	28	43	133	3	31	84	118	33	70	68	98	33	28	60	52	46	22	16	63	81	8	17	27
ATAAGGAGTTGCATCAAACG:CAAGACTCTCGAAATTATGGA	28	71	111	107	1	2	17	29	8	26	18	28	5	34	41	132	8	40	93	119	28	62	65	103	24	29	68	59	100	44	88	257	212	25	47	70
ATAAGGAGTTGCATCAAACG:CAGTTGACCAGCCCTAGACTT	66	128	196	219	2	6	37	30	15	52	48	65	2	35	62	148	12	73	160	216	50	126	93	173	37	51	117	115	168	74	70	284	193	26	60	76
ATAAGGAGTTGCATCAAACG:GGTCTCGACCCAGCTTCAGGA	55	96	146	165	1	6	28	28	7	41	33	49	4	28	48	183	8	54	133	163	61	125	109	193	45	43	116	140	104	87	17	92	145	33	44	55
ATAAGGAGTTGCATCAAACG:AACCGTCAGCTTCCGGCGTTT	26	78	81	115	2	6	19	33	10	20	17	33	5	36	31	131	9	63	90	133	28	81	57	102	26	38	75	69	131	57	25	154	96	38	39	40
ATAAGGAGTTGCATCAAACG:TGCTACCTAGACAACGCAGAA	12086	13432	11048	7866	2868	2532	4770	4851	1732	2793	1780	2039	3441	10857	13767	9905	9998	12229	10971	12498	4857	5789	4137	5379	4040	4612	5992	3498	28492	16094	22904	57335	28485	14222	12338	12903
ATAAGGAGTTGCATCAAACG:ATTTGAGGGAGCAAGGTAAAG	36	81	89	106	3	5	20	23	11	30	15	35	9	25	38	83	7	54	98	140	34	59	54	113	21	23	51	48	28	21	95	195	133	49	40	32
ATAAGGAGTTGCATCAAACG:CAGATATGTCGAAATGTCAAC	14	44	59	57	2	3	15	18	4	23	19	17	6	18	25	67	10	56	64	74	18	38	46	60	13	23	39	43	1	5	16	31	42	0	23	17
ATAAGGAGTTGCATCAAACG:CAATTTGTGGCAAAGGATCCC	78	124	181	205	5	13	32	38	19	63	46	73	3	33	54	121	18	114	164	234	52	126	96	142	24	52	105	72	134	34	135	181	198	46	52	54
ATAAGGAGTTGCATCAAACG:ACCTTACATATTCATCTTGAC	32	82	99	111	3	5	28	30	8	32	23	42	1	18	35	77	14	34	107	117	27	76	66	89	30	30	55	52	115	55	124	117	91	42	19	26
ATAAGGAGTTGCATCAAACG:GATCGACACTCTAGAGAACCC	46	111	133	166	4	2	33	32	16	32	36	36	6	37	76	216	9	79	122	181	52	104	123	134	46	58	100	88	69	36	89	188	188	31	52	55
ATAAGGAGTTGCATCAAACG:GCTTGTGAACACTGGGGTCGT	63	148	139	164	8	10	35	54	13	49	40	51	6	58	77	186	9	73	138	190	56	103	146	206	35	49	116	106	176	59	197	195	108	52	57	51
ATAAGGAGTTGCATCAAACG:ACGGTACAGTAATATCATGAA	40	87	132	137	5	8	33	45	8	32	25	38	6	32	72	185	9	70	112	176	45	80	85	136	24	56	76	70	91	30	24	89	118	44	38	45
ATAAGGAGTTGCATCAAACG:CCCAGTGCCATGAAGCATACT	14	6	11	9	3	1	4	3	1	0	2	1	1	8	5	10	10	8	14	16	1	7	4	10	3	1	8	3	0	38	1	112	26	6	12	10
ATAAGGAGTTGCATCAAACG:AGATGGCACTGGCTGCCTGCT	50	123	159	193	7	4	18	38	13	47	42	57	5	23	55	106	11	71	130	205	56	132	146	169	33	51	99	109	73	22	70	26	93	14	29	46
ATAAGGAGTTGCATCAAACG:GGGTGGCTCCGAGTCATTGTA	28	88	112	107	2	9	37	35	13	27	27	59	3	31	46	155	6	61	101	147	47	93	79	147	32	25	77	86	41	38	24	74	52	46	24	26
ATAAGGAGTTGCATCAAACG:CGCCTGCCTCCCTCAGCGCTT	46	125	122	187	3	10	30	50	17	57	44	64	6	57	66	224	8	68	135	213	56	149	127	205	45	59	108	108	14	19	13	23	61	42	19	15
ATAAGGAGTTGCATCAAACG:CAATACCTGCATCTCCTTGTC	36	117	117	116	3	7	30	35	15	37	31	52	5	30	48	120	14	57	124	164	41	89	91	131	31	39	100	67	7	23	21	68	98	12	24	24
ATAAGGAGTTGCATCAAACG:CCAGCTCCTCTTCGGGCGACA	26	46	84	77	1	4	19	24	11	24	23	30	3	17	37	82	9	43	65	101	15	70	58	102	22	33	50	68	6	14	9	32	41	0	22	20
ATAAGGAGTTGCATCAAACG:CGGGAGTCTGGCGTGAGGGTG	42	95	121	125	1	11	37	45	11	36	25	57	2	41	68	151	10	62	103	176	37	100	146	167	41	53	111	93	29	24	11	104	115	18	15	9
ATAAGGAGTTGCATCAAACG:TGGTGTGCAAGGCGGGCATCA	32	106	130	142	4	12	29	41	8	37	30	47	9	38	60	236	8	46	124	155	44	112	117	179	39	50	97	85	24	19	31	7	34	10	6	6
ATAAGGAGTTGCATCAAACG:TCTTCAAGGTGAGTGAGGGCT	29	68	65	82	6	9	15	19	9	19	16	19	4	21	36	91	6	49	67	81	9	45	39	49	20	28	43	45	3	1	10	116	28	1	5	10
ATAAGGAGTTGCATCAAACG:CAGCTTCTTCATCATGTCCTC	43	63	120	112	2	7	25	35	14	28	14	41	6	32	44	148	8	54	113	153	45	96	77	107	34	49	61	94	2	47	45	38	64	4	21	9
ATAAGGAGTTGCATCAAACG:TTTAGGAATTGCTGTTGGGAC	69	139	196	216	4	11	43	51	14	50	52	65	12	77	107	342	12	87	176	235	72	171	162	215	60	73	142	144	51	35	64	200	176	32	40	58
ATAAGGAGTTGCATCAAACG:GAGAGTAAGTCGCACCAGAAA	28	57	94	104	1	5	20	26	8	27	19	31	3	29	32	95	5	37	85	110	24	70	62	69	22	24	51	56	38	5	66	119	92	28	19	24
ATAAGGAGTTGCATCAAACG:ACTGATTTTGTTTCATCCACA	15	33	64	42	2	4	6	10	8	15	9	21	3	9	20	46	6	20	43	60	13	38	27	36	6	8	22	19	21	46	6	119	48	29	29	11
ATAAGGAGTTGCATCAAACG:TGTTTCAAATTGGTCAAGATC	28	85	68	72	0	5	22	14	5	13	7	25	1	10	29	40	5	40	32	56	22	46	47	74	13	23	48	37	42	57	59	130	88	14	33	32
ATAAGGAGTTGCATCAAACG:TCTCGAACTCCTGCAGTCTCA	50	83	111	116	3	4	20	34	9	26	31	41	0	33	40	150	7	49	90	136	34	106	102	136	39	60	86	74	1	26	26	85	25	12	17	18
ATAAGGAGTTGCATCAAACG:CTACGCCAAAAAAATCGTAAA	45	81	119	117	2	3	16	23	10	20	17	43	3	28	45	89	9	41	98	127	33	60	61	73	26	24	62	58	16	26	49	89	98	8	20	24
ATAAGGAGTTGCATCAAACG:TGCAAAAAAATCCATTCAACT	23	54	76	85	0	6	17	17	3	20	17	20	3	17	38	107	7	38	56	108	15	62	33	63	22	20	46	48	34	25	16	42	28	42	24	23
ATAAGGAGTTGCATCAAACG:AAAAAAAGAGTCGAATGTTTT	19	29	52	47	3	2	16	8	4	13	9	13	3	20	30	74	3	23	32	53	17	43	24	37	13	18	35	30	2	9	34	9	16	8	15	23
CACCTGGCAGTTCCCTCATG:GATCAATGTCAGCTGCTTTTA	23	41	54	66	1	5	20	18	5	19	19	27	2	19	25	61	4	35	52	83	30	58	59	75	17	23	42	41	44	20	30	5	80	17	26	35
CACCTGGCAGTTCCCTCATG:CTTTCCGCTCTCTTGCAATCA	21	40	32	56	1	3	15	19	6	12	16	23	1	7	27	36	5	26	56	91	21	65	46	71	10	18	50	44	18	13	2	40	40	6	22	9
CACCTGGCAGTTCCCTCATG:GAAATGTGCTACACTGGACAC	37	87	108	109	4	4	16	34	11	26	23	35	4	33	36	60	8	58	111	141	32	89	89	127	27	38	60	60	48	49	68	4	105	38	41	23
CACCTGGCAGTTCCCTCATG:TTAGTGACCTGCTTATGTGCC	40	83	135	124	3	6	30	31	8	30	38	39	4	27	39	96	6	54	100	163	47	107	101	150	22	35	76	71	2	5	17	50	43	3	23	23
CACCTGGCAGTTCCCTCATG:CGCTGGTGATGTCAGCACAGT	39	73	113	130	6	6	22	30	6	29	20	49	3	37	46	59	12	54	150	171	23	96	95	131	34	28	76	79	91	34	29	140	70	12	28	34
CACCTGGCAGTTCCCTCATG:TCCCGTGGAATGAAATCCGAA	24	46	64	75	1	4	9	13	5	21	16	22	3	10	16	39	7	33	71	87	16	59	56	80	19	24	43	36	48	30	34	45	74	2	28	26
CACCTGGCAGTTCCCTCATG:GGGGAGTCCGGGAAGCACCAA	21	70	80	75	1	6	11	9	7	16	26	31	3	20	34	67	3	42	82	115	24	67	59	78	20	29	54	52	1	6	25	130	53	12	20	15
CACCTGGCAGTTCCCTCATG:GACCAATCAGTGGTCGCCCTG	18	56	66	70	1	4	12	13	8	24	22	26	3	12	20	46	4	21	57	108	27	70	61	84	17	18	40	47	24	4	4	39	130	8	21	18
CACCTGGCAGTTCCCTCATG:TTCGATTCTAGGTGGTGGCTT	20	40	63	59	3	2	15	12	10	22	24	26	3	11	20	53	9	29	54	81	37	62	51	76	19	28	35	38	31	42	12	113	39	9	18	11
CACCTGGCAGTTCCCTCATG:GAGATGTAGTTTCAAGAAACC	29	76	83	87	4	5	17	14	6	20	17	24	2	23	37	39	5	43	67	124	39	64	67	79	31	21	51	55	56	26	4	212	115	0	39	37
CACCTGGCAGTTCCCTCATG:TCTGAGTCTAATGCTACCAGC	16	47	63	72	2	3	17	19	11	16	23	26	2	13	37	65	3	40	66	98	33	61	64	90	23	35	46	44	63	8	49	41	124	7	42	44
CACCTGGCAGTTCCCTCATG:CATCATCGTCAGTGACTTCCA	18	44	46	47	2	1	11	13	5	15	14	25	3	10	30	43	6	37	45	68	23	44	49	72	16	23	34	31	31	6	71	6	14	17	17	16
CACCTGGCAGTTCCCTCATG:CGACATGCCCAGCCCTATTCT	39	106	93	127	2	5	24	30	14	30	28	39	6	26	45	94	7	46	127	146	45	115	115	173	41	40	74	72	76	56	27	362	81	38	32	41
CACCTGGCAGTTCCCTCATG:GAAGTTAACTTCCACGCTTTT	42	77	99	121	2	3	28	28	6	29	27	37	0	27	35	89	8	39	95	135	40	69	102	106	32	33	67	72	62	15	64	117	79	4	37	31
CACCTGGCAGTTCCCTCATG:CGGTTTCTAAGCCAATTTTTC	26	79	96	112	0	6	15	27	11	23	18	31	3	24	28	71	6	50	110	130	28	66	60	88	25	19	62	49	49	35	44	170	73	30	26	22
CACCTGGCAGTTCCCTCATG:GACTTGTCCGCGCCAGGAGGA	48	88	84	113	1	3	12	26	2	23	19	31	2	14	32	62	15	42	74	128	49	100	99	121	32	36	76	82	54	65	108	287	131	67	50	44
CACCTGGCAGTTCCCTCATG:TAATAGTGGGCTCCTTAGCAC	13	48	61	57	3	3	14	19	6	16	9	18	2	24	19	52	6	35	56	88	21	44	44	81	13	24	47	46	15	23	39	40	41	17	14	27
CACCTGGCAGTTCCCTCATG:GACTTGCAGACGAACTCCAAG	31	52	74	89	4	6	8	20	10	17	18	22	1	16	31	32	8	37	82	130	27	68	63	83	15	29	34	35	27	2	3	30	45	6	26	21
CACCTGGCAGTTCCCTCATG:ACTGTTTCACGTTGTCCCCCA	20	43	62	74	3	5	25	19	4	17	23	18	3	17	24	43	11	36	63	113	43	56	59	110	19	21	41	49	76	10	41	2	69	3	15	14
CACCTGGCAGTTCCCTCATG:GGGTCAGCGCAGAAGTCTAGT	22	32	44	38	1	2	10	10	5	9	9	9	3	13	19	37	9	24	35	59	18	39	42	60	12	16	27	32	0	18	41	48	34	16	18	4
CACCTGGCAGTTCCCTCATG:GACAAGATCGCGGAAATCAAG	40	78	123	100	2	1	24	16	10	29	27	29	5	27	45	68	7	42	84	106	29	100	100	107	12	29	57	67	59	32	5	302	55	7	26	34
CACCTGGCAGTTCCCTCATG:GCATGACATGAACTGGTACAG	27	82	103	110	3	5	23	24	10	29	29	34	3	22	36	54	7	54	70	136	40	77	68	119	26	21	52	57	25	10	5	73	94	21	34	23
CACCTGGCAGTTCCCTCATG:GGTCTTCCACGCCTGCATCAA	36	94	129	122	6	5	24	24	14	40	32	37	3	21	34	71	5	37	108	172	39	129	126	177	31	49	73	86	14	10	28	168	113	14	30	33
CACCTGGCAGTTCCCTCATG:ACCGGATATCTGCTTCCTCAC	37	84	98	108	1	5	22	13	6	36	20	30	3	30	34	59	9	58	101	152	41	75	98	95	32	31	51	58	11	6	28	109	60	18	26	32
CACCTGGCAGTTCCCTCATG:GGTGATACAACTCGTTCGTAG	37	67	100	98	4	3	26	23	9	31	19	37	4	20	42	78	8	41	91	124	31	85	80	112	22	26	74	73	44	23	56	31	67	16	24	20
CACCTGGCAGTTCCCTCATG:CTTGGAATTGTTGGACCATGC	19	78	85	94	0	2	25	26	11	17	17	32	4	15	36	64	12	38	87	114	26	57	72	95	25	13	58	60	22	53	33	87	65	3	15	25
CACCTGGCAGTTCCCTCATG:CTTGATGAAAGCGGCTCTCAG	27	54	66	68	1	4	18	16	6	16	10	18	2	17	31	60	4	35	51	86	21	67	62	92	18	24	34	49	104	4	23	71	38	10	16	32
CACCTGGCAGTTCCCTCATG:CAAGACTCTCGAAATTATGGA	22	50	77	71	3	3	17	16	7	22	18	23	0	19	19	46	6	27	56	94	32	52	48	64	18	14	38	39	41	7	8	98	54	1	26	14
CACCTGGCAGTTCCCTCATG:CAGTTGACCAGCCCTAGACTT	63	90	155	156	8	3	32	29	14	38	41	49	3	25	54	72	20	66	140	225	54	103	101	149	38	42	74	72	36	31	40	386	103	38	46	50
CACCTGGCAGTTCCCTCATG:GGTCTCGACCCAGCTTCAGGA	35	86	102	114	1	4	28	22	11	30	24	38	4	19	34	84	8	44	99	149	45	127	119	163	32	30	92	88	39	32	36	94	161	25	29	44
CACCTGGCAGTTCCCTCATG:AACCGTCAGCTTCCGGCGTTT	37	90	82	74	4	6	17	21	8	32	27	42	5	14	35	67	6	39	75	129	42	96	68	124	21	25	63	49	44	26	70	58	117	15	39	24
CACCTGGCAGTTCCCTCATG:TGCTACCTAGACAACGCAGAA	35	83	116	88	1	9	27	27	10	32	27	50	2	20	28	74	7	48	88	169	33	104	94	141	27	39	72	54	58	39	60	204	54	37	33	21
CACCTGGCAGTTCCCTCATG:ATTTGAGGGAGCAAGGTAAAG	8570	9697	7911	6346	2054	1645	3065	2883	1227	2031	1287	1419	1176	4933	7643	3704	7121	9059	8576	9241	3444	4259	3123	3801	2651	2851	3979	2338	18018	11384	13288	39463	20002	6759	7979	8721
CACCTGGCAGTTCCCTCATG:CAGATATGTCGAAATGTCAAC	34	29	57	45	0	1	8	8	3	17	9	16	0	10	25	24	4	39	54	55	14	39	37	70	24	20	28	34	54	8	24	30	34	20	16	12
CACCTGGCAGTTCCCTCATG:CAATTTGTGGCAAAGGATCCC	51	110	170	151	5	3	26	31	13	42	39	50	1	23	55	54	8	76	153	197	41	90	79	121	30	27	80	72	81	54	38	144	116	46	22	45
CACCTGGCAGTTCCCTCATG:ACCTTACATATTCATCTTGAC	30	52	76	80	6	4	18	26	9	24	23	23	1	13	35	32	13	42	68	120	29	65	66	92	32	28	61	41	15	34	34	44	52	12	15	27
CACCTGGCAGTTCCCTCATG:GATCGACACTCTAGAGAACCC	47	110	105	133	5	7	29	23	9	41	37	39	8	25	54	98	11	55	104	165	47	107	103	159	39	38	79	69	75	27	28	37	98	7	33	41
CACCTGGCAGTTCCCTCATG:GCTTGTGAACACTGGGGTCGT	39	75	119	114	4	6	33	20	9	36	27	47	3	35	40	88	6	57	102	169	42	99	136	159	37	45	82	86	81	18	51	96	88	19	24	16
CACCTGGCAGTTCCCTCATG:ACGGTACAGTAATATCATGAA	40	75	101	99	1	3	23	28	11	20	11	31	8	27	38	69	8	43	91	123	29	99	83	108	17	25	65	55	64	28	41	124	104	3	32	42
CACCTGGCAGTTCCCTCATG:CCCAGTGCCATGAAGCATACT	3	16	13	12	5	2	3	6	4	6	1	2	0	5	10	14	3	8	8	21	6	7	6	10	3	6	6	6	48	26	25	69	3	23	11	26
CACCTGGCAGTTCCCTCATG:AGATGGCACTGGCTGCCTGCT	36	96	147	136	5	4	23	23	9	33	39	42	2	14	36	52	6	61	120	169	49	108	125	145	31	43	78	79	40	22	26	49	128	27	35	39
CACCTGGCAGTTCCCTCATG:GGGTGGCTCCGAGTCATTGTA	24	64	74	76	1	7	24	24	4	19	17	36	2	20	25	57	6	35	90	115	41	67	59	107	25	29	44	39	30	20	17	91	60	6	19	19
CACCTGGCAGTTCCCTCATG:CGCCTGCCTCCCTCAGCGCTT	53	110	135	133	3	7	31	29	9	36	34	49	4	34	41	111	17	60	118	180	48	132	125	193	32	54	93	106	13	9	15	59	35	14	19	18
CACCTGGCAGTTCCCTCATG:CAATACCTGCATCTCCTTGTC	39	90	111	109	3	4	23	26	10	40	24	33	2	18	38	47	4	61	120	141	42	86	83	102	26	39	53	60	52	13	1	42	102	29	14	10
CACCTGGCAGTTCCCTCATG:CCAGCTCCTCTTCGGGCGACA	19	39	49	60	0	4	11	17	6	19	12	30	0	15	13	36	6	15	47	86	20	66	45	82	13	28	40	28	32	20	22	5	49	0	14	9
CACCTGGCAGTTCCCTCATG:CGGGAGTCTGGCGTGAGGGTG	37	74	93	121	1	5	24	29	12	28	23	41	5	18	50	82	12	53	104	156	37	87	93	154	30	40	76	70	0	2	13	2	41	12	13	13
CACCTGGCAGTTCCCTCATG:TGGTGTGCAAGGCGGGCATCA	31	81	98	116	3	1	32	29	10	25	29	49	3	26	40	94	9	53	95	162	56	102	99	142	31	41	68	71	0	0	0	1	9	2	4	6
CACCTGGCAGTTCCCTCATG:TCTTCAAGGTGAGTGAGGGCT	19	44	62	55	3	5	16	16	1	22	15	16	2	12	19	33	9	31	54	86	34	40	45	50	12	12	28	29	29	12	22	0	48	0	4	19
CACCTGGCAGTTCCCTCATG:CAGCTTCTTCATCATGTCCTC	30	64	85	82	3	8	18	18	11	25	11	19	1	18	36	65	9	27	88	116	29	68	76	103	23	23	62	57	5	0	7	0	13	0	6	5
CACCTGGCAGTTCCCTCATG:TTTAGGAATTGCTGTTGGGAC	72	111	156	154	5	11	34	51	11	45	43	38	3	33	75	153	15	77	134	181	52	123	144	192	39	60	113	99	19	12	58	75	71	12	26	32
CACCTGGCAGTTCCCTCATG:GAGAGTAAGTCGCACCAGAAA	22	68	58	78	0	1	21	16	6	18	20	29	0	15	30	46	9	34	62	98	21	66	55	68	18	25	40	34	68	18	9	59	56	5	21	30
CACCTGGCAGTTCCCTCATG:ACTGATTTTGTTTCATCCACA	19	23	33	37	2	4	9	10	1	8	14	18	0	12	12	21	0	13	40	48	10	29	18	25	8	11	21	15	29	42	19	172	16	2	22	12
CACCTGGCAGTTCCCTCATG:TGTTTCAAATTGGTCAAGATC	13	53	64	69	0	1	9	13	9	12	14	17	2	12	14	21	9	24	43	56	20	49	38	51	18	25	31	29	76	42	49	148	76	4	31	31
CACCTGGCAGTTCCCTCATG:TCTCGAACTCCTGCAGTCTCA	30	97	90	120	4	3	19	23	9	22	24	35	1	26	36	70	13	53	76	147	33	92	88	152	31	29	63	55	33	3	18	3	51	5	18	12
CACCTGGCAGTTCCCTCATG:CTACGCCAAAAAAATCGTAAA	41	75	97	86	3	6	15	12	6	14	19	25	0	14	28	40	14	29	70	124	31	66	56	69	26	18	50	22	90	18	52	47	64	27	32	44
CACCTGGCAGTTCCCTCATG:TGCAAAAAAATCCATTCAACT	19	40	67	60	0	0	20	19	4	14	12	23	1	8	18	49	6	21	58	90	18	49	39	57	18	20	40	29	8	3	24	50	21	5	8	18
CACCTGGCAGTTCCCTCATG:AAAAAAAGAGTCGAATGTTTT	14	38	32	32	4	1	10	15	2	15	13	17	1	14	12	27	6	20	34	50	20	34	14	49	12	11	24	19	32	11	18	43	51	25	12	10
CCAGAAATAGCTCTAAATTG:GATCAATGTCAGCTGCTTTTA	14	36	38	47	3	2	10	23	3	10	10	14	2	18	11	43	5	16	38	41	13	37	39	44	11	14	30	18	21	0	18	93	34	5	14	14
CCAGAAATAGCTCTAAATTG:CTTTCCGCTCTCTTGCAATCA	10	22	36	43	2	4	7	15	1	9	10	14	0	6	13	19	6	16	21	50	10	25	26	42	9	21	35	20	47	9	49	147	74	24	19	17
CCAGAAATAGCTCTAAATTG:GAAATGTGCTACACTGGACAC	16	56	57	67	6	1	6	18	8	25	15	24	1	14	29	47	4	40	69	93	26	54	32	76	17	19	41	39	37	38	51	160	33	53	32	25
CCAGAAATAGCTCTAAATTG:TTAGTGACCTGCTTATGTGCC	22	62	73	68	3	3	21	19	6	22	15	20	3	17	31	85	9	34	51	100	24	62	53	89	19	28	46	47	16	18	8	148	135	21	21	27
CCAGAAATAGCTCTAAATTG:CGCTGGTGATGTCAGCACAGT	19	52	67	73	3	4	17	29	4	15	18	25	3	24	23	48	4	31	69	104	24	60	56	74	17	21	34	53	58	33	28	13	49	60	16	30
CCAGAAATAGCTCTAAATTG:TCCCGTGGAATGAAATCCGAA	13	36	32	45	1	2	13	12	3	8	12	12	0	11	7	12	7	25	48	45	18	36	29	41	12	18	27	21	25	1	10	0	36	10	20	25
CCAGAAATAGCTCTAAATTG:GGGGAGTCCGGGAAGCACCAA	14	34	42	44	3	3	12	8	4	8	10	16	0	13	23	51	8	31	49	58	16	29	36	60	10	13	31	28	19	9	32	36	44	14	16	13
CCAGAAATAGCTCTAAATTG:GACCAATCAGTGGTCGCCCTG	22	26	43	50	0	4	8	17	3	9	10	7	0	7	21	40	8	18	37	51	21	41	26	37	15	18	38	28	51	3	24	31	42	10	13	15
CCAGAAATAGCTCTAAATTG:TTCGATTCTAGGTGGTGGCTT	16	35	36	36	1	1	10	22	1	17	9	10	0	9	19	40	1	18	42	51	20	29	43	30	8	15	27	21	13	1	6	5	43	1	19	12
CCAGAAATAGCTCTAAATTG:GAGATGTAGTTTCAAGAAACC	32	39	45	52	1	7	14	13	11	9	12	18	0	13	31	19	10	35	40	61	24	42	47	61	13	21	32	32	30	19	82	67	58	24	31	15
CCAGAAATAGCTCTAAATTG:TCTGAGTCTAATGCTACCAGC	26	32	42	47	4	0	11	13	4	9	9	17	2	8	16	44	1	40	46	67	16	47	32	50	11	14	31	22	82	12	13	2	98	15	21	23
CCAGAAATAGCTCTAAATTG:CATCATCGTCAGTGACTTCCA	8	18	30	33	2	5	9	18	3	8	10	7	0	12	16	25	3	18	32	44	14	28	17	34	9	9	13	15	1	13	47	0	34	46	15	16
CCAGAAATAGCTCTAAATTG:CGACATGCCCAGCCCTATTCT	30	51	75	60	1	4	34	16	4	22	22	19	4	12	24	73	8	37	55	91	37	74	56	82	22	21	47	33	89	14	72	276	103	31	37	48
CCAGAAATAGCTCTAAATTG:GAAGTTAACTTCCACGCTTTT	20	45	62	70	0	1	18	19	5	24	13	8	4	13	34	59	7	26	56	93	20	53	50	65	11	33	41	32	3	29	8	111	63	5	11	16
CCAGAAATAGCTCTAAATTG:CGGTTTCTAAGCCAATTTTTC	27	51	63	58	2	3	15	16	5	8	9	23	0	19	36	61	2	28	82	81	24	48	39	53	20	16	25	39	11	7	15	23	42	29	26	19
CCAGAAATAGCTCTAAATTG:GACTTGTCCGCGCCAGGAGGA	39	43	67	75	0	5	17	15	9	12	12	19	2	8	18	36	11	25	41	73	31	57	59	80	14	29	38	46	25	9	37	214	90	41	28	48
CCAGAAATAGCTCTAAATTG:TAATAGTGGGCTCCTTAGCAC	25	34	43	37	1	3	14	11	5	8	6	11	3	14	23	48	8	24	30	48	22	41	31	40	7	11	32	11	39	8	26	1	47	7	15	22
CCAGAAATAGCTCTAAATTG:GACTTGCAGACGAACTCCAAG	22	42	45	46	2	3	11	17	1	12	11	16	0	11	29	30	3	22	43	52	22	45	37	53	11	20	34	32	30	7	29	1	73	14	26	26
CCAGAAATAGCTCTAAATTG:ACTGTTTCACGTTGTCCCCCA	19	34	44	43	1	5	13	21	6	9	5	13	0	10	9	32	2	19	44	63	13	46	39	58	12	17	32	50	38	44	41	131	52	13	16	13
CCAGAAATAGCTCTAAATTG:GGGTCAGCGCAGAAGTCTAGT	12	17	27	28	2	4	8	7	0	4	5	11	1	5	11	30	1	11	20	32	7	28	31	49	14	11	17	17	2	0	0	62	40	0	7	6
CCAGAAATAGCTCTAAATTG:GACAAGATCGCGGAAATCAAG	21	34	61	65	2	6	10	21	1	17	12	20	1	13	33	61	7	22	49	89	19	48	46	72	13	22	34	38	45	1	12	153	69	60	27	37
CCAGAAATAGCTCTAAATTG:GCATGACATGAACTGGTACAG	13	49	83	57	1	5	12	14	6	17	17	11	4	21	26	33	8	27	55	90	28	52	47	60	19	17	33	47	50	12	37	3	62	0	17	9
CCAGAAATAGCTCTAAATTG:GGTCTTCCACGCCTGCATCAA	33	53	89	87	4	8	17	24	4	15	16	21	1	22	37	58	3	35	62	117	36	81	76	123	24	25	41	59	119	38	69	99	111	29	41	52
CCAGAAATAGCTCTAAATTG:ACCGGATATCTGCTTCCTCAC	29	46	58	74	1	2	10	17	5	18	14	21	1	19	23	41	6	34	50	71	22	54	54	70	23	19	44	33	46	3	36	167	33	2	27	24
CCAGAAATAGCTCTAAATTG:GGTGATACAACTCGTTCGTAG	27	41	68	49	1	5	16	16	3	16	14	12	1	12	19	74	6	28	69	99	18	47	47	73	16	19	31	50	12	12	28	50	50	8	20	14
CCAGAAATAGCTCTAAATTG:CTTGGAATTGTTGGACCATGC	22	50	40	56	1	4	13	17	6	14	9	18	2	10	27	49	6	27	56	79	15	50	35	65	14	11	31	30	69	23	2	44	37	6	26	31
CCAGAAATAGCTCTAAATTG:CTTGATGAAAGCGGCTCTCAG	15	31	33	48	3	4	11	16	2	17	9	8	5	13	27	37	3	20	38	70	17	31	28	51	17	19	29	29	12	11	20	0	44	10	28	12
CCAGAAATAGCTCTAAATTG:CAAGACTCTCGAAATTATGGA	16	24	32	37	1	1	7	13	4	7	9	11	1	12	19	26	7	19	28	60	24	29	43	51	10	16	29	27	67	12	27	38	45	11	34	23
CCAGAAATAGCTCTAAATTG:CAGTTGACCAGCCCTAGACTT	38	73	116	96	5	2	20	33	6	23	16	18	0	19	32	52	4	38	92	108	45	72	48	86	24	27	49	41	45	4	29	33	72	92	41	47
CCAGAAATAGCTCTAAATTG:GGTCTCGACCCAGCTTCAGGA	24	53	65	62	2	6	16	29	4	23	12	14	2	15	24	50	6	36	61	106	22	62	70	83	14	22	68	57	22	20	29	162	136	38	21	32
CCAGAAATAGCTCTAAATTG:AACCGTCAGCTTCCGGCGTTT	24	44	43	44	2	4	11	11	7	19	11	19	3	12	21	47	9	30	64	60	20	29	47	62	19	21	39	29	53	29	13	76	125	45	25	27
CCAGAAATAGCTCTAAATTG:TGCTACCTAGACAACGCAGAA	27	51	62	66	2	5	17	19	3	17	16	26	0	17	43	65	6	25	71	90	28	60	46	61	27	20	39	32	29	26	58	72	84	29	23	26
CCAGAAATAGCTCTAAATTG:ATTTGAGGGAGCAAGGTAAAG	16	40	48	53	1	6	15	15	7	15	8	13	1	16	14	34	2	25	49	67	12	29	33	68	8	18	41	21	117	2	31	108	18	13	12	21
CCAGAAATAGCTCTAAATTG:CAGATATGTCGAAATGTCAAC	5624	6165	4906	3742	1558	1188	2233	2148	825	1221	698	870	994	3716	5852	2789	4843	6113	5031	5652	2241	2648	2115	2485	1848	2031	2711	1630	13366	4587	10584	26954	14177	7054	5725	6319
CCAGAAATAGCTCTAAATTG:CAATTTGTGGCAAAGGATCCC	34	86	94	112	1	3	20	20	8	18	21	39	0	20	42	28	9	58	85	141	25	67	45	75	23	25	55	32	44	17	52	30	39	36	34	28
CCAGAAATAGCTCTAAATTG:ACCTTACATATTCATCTTGAC	17	41	66	60	0	6	12	12	5	15	10	13	0	15	23	35	8	32	37	64	18	35	28	61	17	23	28	20	79	4	42	155	42	32	13	12
CCAGAAATAGCTCTAAATTG:GATCGACACTCTAGAGAACCC	33	53	68	83	1	3	22	13	8	19	18	26	3	16	35	57	6	41	69	100	43	63	54	69	21	28	47	37	37	21	64	149	36	8	36	30
CCAGAAATAGCTCTAAATTG:GCTTGTGAACACTGGGGTCGT	24	47	53	64	1	2	16	20	7	22	11	31	4	17	29	53	11	23	69	83	30	63	69	102	26	36	39	56	39	18	29	33	54	15	16	21
CCAGAAATAGCTCTAAATTG:ACGGTACAGTAATATCATGAA	23	42	60	67	0	10	15	20	8	14	11	16	1	21	32	64	3	38	54	78	20	49	56	53	19	17	24	37	3	10	10	2	33	5	32	22
CCAGAAATAGCTCTAAATTG:CCCAGTGCCATGAAGCATACT	10	12	6	6	1	0	1	4	0	3	1	3	1	2	7	8	0	4	12	15	5	7	2	7	2	1	2	8	16	0	0	164	42	15	2	5
CCAGAAATAGCTCTAAATTG:AGATGGCACTGGCTGCCTGCT	34	75	63	73	2	4	20	20	5	20	10	31	0	9	21	34	6	44	50	97	37	67	69	95	26	28	36	59	11	13	14	109	53	42	25	30
CCAGAAATAGCTCTAAATTG:GGGTGGCTCCGAGTCATTGTA	21	50	44	61	2	2	17	22	8	13	19	24	1	20	22	42	10	26	53	65	22	51	64	64	16	20	47	40	42	11	0	80	71	26	24	18
CCAGAAATAGCTCTAAATTG:CGCCTGCCTCCCTCAGCGCTT	25	71	77	84	0	3	20	22	6	24	13	28	4	17	34	68	9	41	62	101	37	61	72	104	27	34	50	61	24	5	37	3	35	13	19	21
CCAGAAATAGCTCTAAATTG:CAATACCTGCATCTCCTTGTC	26	61	69	76	1	3	21	25	5	20	24	17	0	9	20	39	8	29	58	85	23	37	46	53	20	24	32	43	26	2	20	37	27	17	19	11
CCAGAAATAGCTCTAAATTG:CCAGCTCCTCTTCGGGCGACA	27	31	42	41	1	3	9	11	5	10	6	15	1	9	14	32	1	22	42	47	19	34	38	48	18	12	36	31	14	2	4	3	10	8	11	5
CCAGAAATAGCTCTAAATTG:CGGGAGTCTGGCGTGAGGGTG	26	47	72	63	0	4	18	16	12	22	21	24	0	24	34	56	12	30	52	92	27	47	48	91	29	13	57	37	17	9	44	74	25	23	21	18
CCAGAAATAGCTCTAAATTG:TGGTGTGCAAGGCGGGCATCA	30	42	47	50	3	4	21	19	3	20	8	25	3	16	22	85	13	29	61	75	27	48	51	80	27	22	45	43	0	7	0	1	5	0	1	2
CCAGAAATAGCTCTAAATTG:TCTTCAAGGTGAGTGAGGGCT	24	26	30	43	1	6	9	12	4	13	3	10	0	12	16	33	2	23	36	57	15	18	24	30	15	12	16	16	0	7	3	0	2	7	6	5
CCAGAAATAGCTCTAAATTG:CAGCTTCTTCATCATGTCCTC	20	31	56	56	0	5	11	20	9	9	12	20	1	8	25	47	4	28	59	60	21	53	43	50	13	18	23	28	9	6	5	123	5	1	3	11
CCAGAAATAGCTCTAAATTG:TTTAGGAATTGCTGTTGGGAC	36	86	97	106	5	8	20	28	10	21	19	22	1	31	52	97	11	45	77	91	40	91	86	113	41	32	71	67	41	32	9	125	44	30	19	21
CCAGAAATAGCTCTAAATTG:GAGAGTAAGTCGCACCAGAAA	14	43	45	51	4	1	14	15	7	10	9	13	1	11	21	30	5	29	43	67	18	25	35	39	10	16	31	19	28	33	22	5	105	22	33	30
CCAGAAATAGCTCTAAATTG:ACTGATTTTGTTTCATCCACA	13	20	28	25	0	0	4	6	4	7	9	8	1	3	12	17	1	14	24	32	10	14	13	20	2	5	16	7	30	0	3	138	36	44	12	8
CCAGAAATAGCTCTAAATTG:TGTTTCAAATTGGTCAAGATC	20	29	39	29	1	1	6	6	2	5	5	12	0	5	14	14	2	15	20	25	11	23	14	25	8	8	14	24	49	23	53	96	74	17	28	32
CCAGAAATAGCTCTAAATTG:TCTCGAACTCCTGCAGTCTCA	20	44	44	48	0	1	9	12	5	12	9	15	1	14	26	52	3	21	50	68	25	59	57	73	22	24	33	46	31	3	3	0	41	4	9	4
CCAGAAATAGCTCTAAATTG:CTACGCCAAAAAAATCGTAAA	15	43	45	56	4	5	10	6	5	17	10	16	0	11	25	31	6	34	38	61	14	46	30	48	16	18	26	28	8	8	14	110	49	18	16	17
CCAGAAATAGCTCTAAATTG:TGCAAAAAAATCCATTCAACT	12	22	38	25	0	0	3	12	6	9	7	11	0	7	20	42	7	10	34	46	11	27	17	32	14	15	18	10	24	2	6	2	49	3	7	5
CCAGAAATAGCTCTAAATTG:AAAAAAAGAGTCGAATGTTTT	10	19	28	22	1	0	8	11	3	4	4	10	0	6	7	19	1	10	26	25	7	17	17	15	9	7	16	18	42	97	23	4	73	14	18	25
CACTCTTTGGTGTAGAGCTG:GATCAATGTCAGCTGCTTTTA	55	111	129	144	5	6	29	28	21	42	21	48	5	25	42	86	12	63	148	161	52	88	76	102	33	33	67	86	30	36	44	65	100	16	37	43
CACTCTTTGGTGTAGAGCTG:CTTTCCGCTCTCTTGCAATCA	36	91	105	120	3	8	19	23	8	33	25	40	0	19	27	48	8	41	107	158	34	62	83	81	30	34	61	50	33	0	36	47	40	17	24	20
CACTCTTTGGTGTAGAGCTG:GAAATGTGCTACACTGGACAC	70	203	234	238	9	8	42	31	24	55	63	74	2	39	68	105	20	125	228	323	58	145	139	212	54	59	109	83	129	61	120	111	67	6	47	65
CACTCTTTGGTGTAGAGCTG:TTAGTGACCTGCTTATGTGCC	90	195	250	248	4	19	34	47	39	77	45	75	4	42	94	122	24	129	251	385	65	154	147	239	56	73	125	87	67	18	37	95	88	18	49	44
CACTCTTTGGTGTAGAGCTG:CGCTGGTGATGTCAGCACAGT	82	179	220	237	4	8	41	43	28	66	53	68	3	43	83	101	14	129	203	315	58	164	147	201	53	60	114	99	57	31	52	138	106	14	62	50
CACTCTTTGGTGTAGAGCTG:TCCCGTGGAATGAAATCCGAA	37	102	136	153	3	5	23	25	8	44	35	44	1	20	34	49	10	70	136	195	46	84	80	102	27	31	63	59	67	61	47	359	61	9	23	18
CACTCTTTGGTGTAGAGCTG:GGGGAGTCCGGGAAGCACCAA	58	103	148	166	2	3	26	21	10	43	33	65	2	21	35	81	6	63	136	212	39	101	70	112	38	31	86	72	41	21	18	95	28	7	23	23
CACTCTTTGGTGTAGAGCTG:GACCAATCAGTGGTCGCCCTG	50	117	147	155	4	3	15	34	13	30	35	58	1	27	59	66	7	67	126	170	33	83	72	127	43	30	89	66	69	16	72	49	125	8	42	55
CACTCTTTGGTGTAGAGCTG:TTCGATTCTAGGTGGTGGCTT	60	111	120	137	6	5	25	35	12	35	34	45	5	25	60	62	13	61	105	179	41	94	79	140	37	30	66	64	53	34	24	34	55	12	22	32
CACTCTTTGGTGTAGAGCTG:GAGATGTAGTTTCAAGAAACC	64	128	178	194	2	5	26	28	11	48	28	56	0	37	64	52	19	66	152	217	57	116	85	120	49	37	72	64	90	25	59	131	79	15	43	38
CACTCTTTGGTGTAGAGCTG:TCTGAGTCTAATGCTACCAGC	43	106	122	159	7	7	24	33	9	37	28	42	2	30	54	76	8	68	134	225	30	122	73	121	23	46	65	50	50	4	38	56	55	11	32	27
CACTCTTTGGTGTAGAGCTG:CATCATCGTCAGTGACTTCCA	39	102	123	125	5	6	17	34	12	31	22	36	4	20	44	58	9	51	115	172	31	90	79	92	25	27	56	45	73	27	26	31	100	13	29	15
CACTCTTTGGTGTAGAGCTG:CGACATGCCCAGCCCTATTCT	95	195	247	273	3	11	36	45	21	66	56	78	3	48	99	131	20	135	227	335	65	196	156	207	45	60	123	103	79	32	116	148	129	9	61	65
CACTCTTTGGTGTAGAGCTG:GAAGTTAACTTCCACGCTTTT	69	154	187	196	4	6	26	36	20	59	42	73	1	36	72	91	35	126	188	276	48	138	110	160	48	45	103	74	60	60	58	157	84	16	53	57
CACTCTTTGGTGTAGAGCTG:CGGTTTCTAAGCCAATTTTTC	69	170	232	195	1	8	29	40	20	48	33	76	6	37	62	105	11	89	152	294	50	134	104	137	43	37	90	63	39	24	50	119	109	9	50	37
CACTCTTTGGTGTAGAGCTG:GACTTGTCCGCGCCAGGAGGA	85	207	269	220	5	7	21	31	15	55	46	74	0	33	66	61	15	89	167	264	62	165	145	226	50	64	138	127	77	32	78	175	168	23	45	78
CACTCTTTGGTGTAGAGCTG:TAATAGTGGGCTCCTTAGCAC	46	102	134	132	0	10	20	20	6	36	20	42	1	18	47	63	11	61	104	149	43	102	66	136	27	43	60	43	47	14	18	198	88	4	26	43
CACTCTTTGGTGTAGAGCTG:GACTTGCAGACGAACTCCAAG	67	104	169	184	4	1	21	28	14	32	34	51	3	21	56	47	12	63	141	207	41	92	84	101	20	34	73	60	53	25	48	8	93	3	37	34
CACTCTTTGGTGTAGAGCTG:ACTGTTTCACGTTGTCCCCCA	42	123	174	186	1	12	35	43	16	50	46	65	1	21	58	76	18	87	161	232	56	106	114	129	38	39	83	83	43	39	47	11	44	25	32	28
CACTCTTTGGTGTAGAGCTG:GGGTCAGCGCAGAAGTCTAGT	35	59	83	98	4	7	20	17	11	22	26	26	4	12	47	45	4	36	67	116	31	46	51	103	27	24	51	42	12	15	13	2	24	2	19	17
CACTCTTTGGTGTAGAGCTG:GACAAGATCGCGGAAATCAAG	60	176	227	231	2	8	37	32	8	46	61	68	1	40	67	93	13	85	185	236	44	120	123	143	41	42	111	81	45	32	101	104	88	27	51	72
CACTCTTTGGTGTAGAGCTG:GCATGACATGAACTGGTACAG	70	170	199	222	8	9	30	49	15	60	57	60	1	26	61	63	9	89	201	264	56	122	139	180	37	46	108	81	76	38	43	221	85	6	32	30
CACTCTTTGGTGTAGAGCTG:GGTCTTCCACGCCTGCATCAA	92	189	263	274	9	10	62	57	17	69	51	76	2	42	82	118	17	106	207	295	66	206	171	236	58	68	162	123	82	61	91	99	163	36	60	66
CACTCTTTGGTGTAGAGCTG:ACCGGATATCTGCTTCCTCAC	66	146	186	236	4	9	23	39	22	51	48	62	1	40	62	71	17	100	218	254	50	128	107	156	31	61	82	88	20	48	83	359	95	4	46	59
CACTCTTTGGTGTAGAGCTG:GGTGATACAACTCGTTCGTAG	76	149	201	218	2	13	43	53	15	69	32	65	2	45	70	104	19	96	206	315	67	130	123	189	36	49	123	97	75	16	21	213	76	4	41	27
CACTCTTTGGTGTAGAGCTG:CTTGGAATTGTTGGACCATGC	51	131	195	202	4	8	30	25	13	62	41	53	2	43	62	89	19	83	168	241	54	113	90	135	38	36	81	70	24	40	41	189	66	24	52	32
CACTCTTTGGTGTAGAGCTG:CTTGATGAAAGCGGCTCTCAG	43	121	157	197	1	4	23	23	15	45	39	49	3	25	54	79	9	56	156	202	52	93	90	130	35	38	73	72	92	44	58	105	111	12	40	35
CACTCTTTGGTGTAGAGCTG:CAAGACTCTCGAAATTATGGA	61	120	129	147	7	2	29	35	10	39	40	55	0	19	55	63	17	70	136	160	39	85	76	111	27	41	67	58	66	57	27	210	97	7	46	49
CACTCTTTGGTGTAGAGCTG:CAGTTGACCAGCCCTAGACTT	78	225	288	311	3	15	38	57	31	95	64	95	2	47	106	77	26	141	266	389	78	188	138	201	41	67	120	102	127	30	68	134	106	13	46	61
CACTCTTTGGTGTAGAGCTG:GGTCTCGACCCAGCTTCAGGA	76	192	260	264	1	5	35	42	15	56	50	67	2	33	78	108	10	102	205	279	78	176	171	211	48	60	151	109	128	53	44	213	155	15	71	56
CACTCTTTGGTGTAGAGCTG:AACCGTCAGCTTCCGGCGTTT	62	142	200	192	5	9	23	35	15	49	29	58	1	38	55	72	9	82	146	239	60	101	101	146	35	51	75	80	116	25	117	103	107	12	40	40
CACTCTTTGGTGTAGAGCTG:TGCTACCTAGACAACGCAGAA	81	181	204	222	2	7	44	49	17	58	55	91	2	39	69	92	23	120	178	247	56	126	109	175	55	72	99	96	223	38	32	77	111	7	42	47
CACTCTTTGGTGTAGAGCTG:ATTTGAGGGAGCAAGGTAAAG	48	113	166	166	0	3	19	36	20	50	35	43	1	17	48	45	12	77	150	202	36	91	80	122	20	35	69	57	40	62	27	101	52	11	42	35
CACTCTTTGGTGTAGAGCTG:CAGATATGTCGAAATGTCAAC	50	91	96	121	3	6	14	22	12	36	23	31	0	15	28	47	5	57	95	136	31	59	48	73	27	36	53	55	42	9	34	122	96	5	31	24
CACTCTTTGGTGTAGAGCTG:CAATTTGTGGCAAAGGATCCC	20503	21501	17468	13443	4114	3117	5719	5214	2678	4355	2690	3090	1639	8858	16545	5096	16035	19472	16828	20136	5690	7176	5012	6326	4466	4818	7246	3708	29952	13974	22199	61804	24778	6274	13174	14542
CACTCTTTGGTGTAGAGCTG:ACCTTACATATTCATCTTGAC	59	142	170	179	8	6	36	33	21	59	43	46	1	27	50	53	10	75	150	248	51	101	73	110	34	52	75	62	24	23	78	141	102	22	47	37
CACTCTTTGGTGTAGAGCTG:GATCGACACTCTAGAGAACCC	89	208	236	262	4	10	34	45	19	59	63	76	7	50	106	98	21	131	224	382	67	157	130	195	46	73	139	100	54	51	50	232	214	11	63	58
CACTCTTTGGTGTAGAGCTG:GCTTGTGAACACTGGGGTCGT	82	205	252	251	0	6	26	41	17	57	66	90	2	31	58	87	11	118	185	311	76	154	161	224	48	60	131	100	62	29	10	44	78	1	41	34
CACTCTTTGGTGTAGAGCTG:ACGGTACAGTAATATCATGAA	63	170	187	194	4	12	36	40	19	54	39	62	2	34	63	110	23	100	197	296	50	120	100	155	43	59	96	89	80	14	61	30	139	6	39	50
CACTCTTTGGTGTAGAGCTG:CCCAGTGCCATGAAGCATACT	10	15	16	16	5	2	3	4	5	4	0	6	0	9	8	7	2	13	17	27	4	8	6	11	2	5	4	5	32	33	10	0	22	5	11	25
CACTCTTTGGTGTAGAGCTG:AGATGGCACTGGCTGCCTGCT	92	227	266	289	2	10	37	39	18	73	45	103	1	25	73	67	25	127	223	339	66	161	162	186	43	58	135	107	63	113	132	108	95	12	54	60
CACTCTTTGGTGTAGAGCTG:GGGTGGCTCCGAGTCATTGTA	87	161	195	170	6	11	28	50	16	62	28	63	1	43	71	86	22	106	203	254	53	104	119	160	36	39	77	90	85	67	68	128	72	9	63	41
CACTCTTTGGTGTAGAGCTG:CGCCTGCCTCCCTCAGCGCTT	90	186	257	240	8	13	39	55	19	69	51	73	2	43	94	95	22	124	213	359	69	203	172	256	51	69	137	112	12	12	30	162	84	5	16	28
CACTCTTTGGTGTAGAGCTG:CAATACCTGCATCTCCTTGTC	94	179	231	233	9	8	35	51	27	70	48	75	1	28	75	56	16	121	212	341	50	126	110	187	45	58	96	82	4	35	70	65	48	11	44	32
CACTCTTTGGTGTAGAGCTG:CCAGCTCCTCTTCGGGCGACA	48	100	105	140	0	5	31	15	11	27	26	41	3	16	48	49	7	55	111	164	47	82	90	107	31	33	50	60	27	9	7	149	22	17	11	22
CACTCTTTGGTGTAGAGCTG:CGGGAGTCTGGCGTGAGGGTG	61	146	228	227	9	9	33	38	11	59	48	67	2	34	86	79	24	105	212	308	58	147	159	204	58	41	123	107	34	20	53	286	45	3	20	22
CACTCTTTGGTGTAGAGCTG:TGGTGTGCAAGGCGGGCATCA	55	151	188	212	2	11	43	48	10	56	56	70	4	38	93	125	11	112	184	284	50	135	120	197	43	61	114	107	19	1	14	0	20	3	3	13
CACTCTTTGGTGTAGAGCTG:TCTTCAAGGTGAGTGAGGGCT	49	88	133	135	3	6	17	21	7	25	30	32	0	28	41	50	15	65	108	157	27	50	52	78	24	31	46	38	34	9	42	3	39	3	7	13
CACTCTTTGGTGTAGAGCTG:CAGCTTCTTCATCATGTCCTC	62	137	146	194	4	7	23	40	14	50	42	72	2	27	65	72	17	78	156	275	53	96	86	139	18	44	85	76	17	20	18	73	39	25	14	12
CACTCTTTGGTGTAGAGCTG:TTTAGGAATTGCTGTTGGGAC	108	238	293	356	6	16	61	60	31	63	76	89	5	47	116	196	24	130	258	374	90	175	185	212	65	89	164	134	94	13	119	167	83	20	27	38
CACTCTTTGGTGTAGAGCTG:GAGAGTAAGTCGCACCAGAAA	55	124	128	162	5	8	24	27	12	51	44	46	4	24	56	55	17	79	137	162	35	89	70	80	27	31	96	51	103	52	55	184	66	3	31	29
CACTCTTTGGTGTAGAGCTG:ACTGATTTTGTTTCATCCACA	28	61	82	79	0	3	6	9	8	21	20	30	0	14	28	32	10	44	73	107	14	33	34	50	13	21	30	21	64	0	26	2	47	5	20	26
CACTCTTTGGTGTAGAGCTG:TGTTTCAAATTGGTCAAGATC	55	134	117	147	1	1	10	12	6	20	18	25	2	16	45	24	13	35	69	102	27	55	49	57	43	25	80	37	100	36	118	251	101	5	32	51
CACTCTTTGGTGTAGAGCTG:TCTCGAACTCCTGCAGTCTCA	71	127	177	197	1	6	25	32	17	50	48	59	1	31	58	88	12	90	132	224	42	127	99	147	44	54	111	80	50	17	58	79	59	0	10	13
CACTCTTTGGTGTAGAGCTG:CTACGCCAAAAAAATCGTAAA	57	130	130	169	4	7	19	23	10	54	34	57	1	20	62	52	13	84	139	213	36	85	63	119	21	29	67	44	57	12	77	266	91	1	37	52
CACTCTTTGGTGTAGAGCTG:TGCAAAAAAATCCATTCAACT	43	107	104	123	3	4	26	26	18	35	25	34	1	24	47	66	6	59	115	136	27	72	56	77	28	31	45	37	20	30	22	4	49	7	27	29
CACTCTTTGGTGTAGAGCTG:AAAAAAAGAGTCGAATGTTTT	23	62	74	93	3	3	17	17	9	20	20	13	1	17	39	45	7	46	64	66	16	39	34	36	17	32	46	22	61	31	63	76	49	13	25	36
CCTGGAGGATCATACCAAGC:GATCAATGTCAGCTGCTTTTA	26	62	79	87	4	4	21	20	5	29	13	24	2	14	31	72	9	47	76	92	26	77	56	75	19	24	43	46	91	16	106	130	226	48	64	60
CCTGGAGGATCATACCAAGC:CTTTCCGCTCTCTTGCAATCA	31	49	63	78	4	4	25	33	7	22	16	21	1	18	27	54	8	40	58	77	30	40	56	56	18	24	47	41	15	50	52	243	100	35	42	25
CCTGGAGGATCATACCAAGC:GAAATGTGCTACACTGGACAC	40	94	102	121	2	7	29	37	14	28	23	32	0	35	40	82	3	55	105	149	39	106	111	142	26	40	58	66	124	48	39	289	123	17	51	60
CCTGGAGGATCATACCAAGC:TTAGTGACCTGCTTATGTGCC	50	97	126	145	9	9	27	22	14	43	27	49	2	23	62	119	26	72	124	156	45	114	137	159	40	37	84	95	84	52	30	1249	115	118	59	101
[truncated: 1,250 more rows]

## Sheet: Plotted
Combinations	pDNA;28 cycles;Ex Taq;0.01ng	pDNA;28 cycles;Ex Taq;0.1ng	pDNA;28 cycles;Ex Taq;1ng	pDNA;28 cycles;Ex Taq;10ng	pDNA;28 cycles;Fusion;0.01ng	pDNA;28 cycles;Fusion;0.1ng	pDNA;28 cycles;Fusion;1ng	pDNA;28 cycles;Fusion;10ng	pDNA;28 cycles;Herculase;0.01ng	pDNA;28 cycles;Herculase;0.1ng	pDNA;28 cycles;Herculase;1ng	pDNA;28 cycles;Herculase;10ng	pDNA;28 cycles;KOD;0.01ng	pDNA;28 cycles;KOD;0.1ng	pDNA;28 cycles;KOD;1ng	pDNA;28 cycles;KOD;10ng	pDNA;28 cycles;LA Taq;0.01ng	pDNA;28 cycles;LA Taq;0.1ng	pDNA;28 cycles;LA Taq;1ng	pDNA;28 cycles;LA Taq;10ng	pDNA;28 cycles;NEB Next;0.01ng	pDNA;28 cycles;NEB Next;0.1ng	pDNA;28 cycles;NEB Next;1ng	pDNA;28 cycles;NEB Next;10ng	pDNA;28 cycles;Q5;0.01ng	pDNA;28 cycles;Q5;0.1ng	pDNA;28 cycles;Q5;1ng	pDNA;28 cycles;Q5;10ng	gDNA;28 cycles;Ex Taq;1ug	gDNA;28 cycles;Herculase;1ug	gDNA;28 cycles;KOD;1ug	gDNA;28 cycles;LA Taq;1ug	gDNA;28 cycles;NEB Next;1ug	gDNA;28 cycles;Fusion;1ug	gDNA;28 cycles;Ex Taq;10ug	gDNA;28 cycles;LA Taq;10ug
AAAGTGGAACTCAGGACATG:TGGTGTGCAAGGCGGGCATCA	0.842373	0.729985	0.629418	0.55088	0.934614	0.87002	0.766835	0.698291	0.735322	0.620406	0.540671	0.485374	0.939765	0.859815	0.841166	0.569676	0.951152	0.800131	0.658257	0.606422	0.675046	0.523896	0.475017	0.42567	0.713387	0.682991	0.587185	0.483728	0.543869	0.557358	0.514536	0.525241	0.51363	0.53188	0.53212	0.499286
AACCTATGTGAGTCTATGTG:CGGGAGTCTGGCGTGAGGGTG	0.835639	0.731914	0.631973	0.550265	0.94482	0.87386	0.751103	0.706475	0.727462	0.608386	0.542629	0.449346	0.929944	0.840762	0.827624	0.534121	0.950124	0.801684	0.654825	0.606082	0.677256	0.528687	0.486756	0.424232	0.712174	0.681885	0.601386	0.482094	0.808297	0.832106	0.821855	0.856295	0.790548	0.826945	0.787569	0.797018
ACAGACCACACCTGTCCCAG:TCTGAGTCTAATGCTACCAGC	0.823218	0.720572	0.626777	0.554686	0.930427	0.87397	0.742368	0.680784	0.740878	0.598274	0.526157	0.4657	0.925063	0.846246	0.821229	0.547936	0.940536	0.79317	0.650621	0.600396	0.648663	0.515939	0.433097	0.396806	0.680846	0.666084	0.57156	0.443826	0.878853	0.87727	0.878778	0.899491	0.8351	0.88022	0.848165	0.859248
ACATCGACTGCTGGACAATG:GAAATGTGCTACACTGGACAC	0.844821	0.731013	0.640094	0.557958	0.943094	0.865154	0.744345	0.711538	0.754475	0.609957	0.551919	0.465687	0.929907	0.859067	0.830024	0.532752	0.947757	0.805299	0.65286	0.60366	0.671416	0.525822	0.439518	0.409779	0.685653	0.6712	0.567466	0.426649	0.89485	0.900742	0.896776	0.905035	0.843311	0.905083	0.867117	0.872969
ACTGAGCTACTACTCTGAGT:GATCGACACTCTAGAGAACCC	0.839315	0.723731	0.63341	0.551993	0.9449	0.869112	0.759951	0.718568	0.725825	0.626108	0.5528	0.479631	0.929964	0.850353	0.839221	0.549116	0.947728	0.802145	0.663649	0.608108	0.684839	0.533589	0.489558	0.432335	0.717081	0.671929	0.595488	0.482931	0.890061	0.888751	0.884859	0.908113	0.857856	0.896386	0.862007	0.870412
AGAACTTAAGCGAGGCCCTG:CGACATGCCCAGCCCTATTCT	0.838769	0.728766	0.628331	0.551675	0.947154	0.887023	0.771711	0.719514	0.74134	0.637512	0.54181	0.463363	0.93646	0.853857	0.840378	0.584776	0.958326	0.802902	0.654958	0.603058	0.680804	0.544621	0.463423	0.440899	0.702279	0.67273	0.596551	0.474359	0.903148	0.861743	0.89419	0.917923	0.837492	0.912639	0.872147	0.871989
AGATCCTGGCAGATCCTGTG:GACAAGATCGCGGAAATCAAG	0.838476	0.723234	0.622729	0.553931	0.94152	0.892507	0.758413	0.70878	0.727224	0.618006	0.56017	0.46833	0.929403	0.853842	0.847664	0.556307	0.949221	0.793888	0.661463	0.590327	0.664687	0.540829	0.475294	0.421723	0.703743	0.666776	0.590572	0.484776	0.893509	0.879791	0.887501	0.904377	0.834078	0.892852	0.863575	0.866754
AGCTCATAGACTTCTCACAC:CAGTTGACCAGCCCTAGACTT	0.847667	0.739681	0.639268	0.566562	0.950876	0.885661	0.779534	0.730857	0.75819	0.626857	0.547791	0.491092	0.933053	0.842178	0.830561	0.542786	0.951513	0.800992	0.670256	0.610706	0.703607	0.551188	0.482386	0.446278	0.687053	0.665657	0.581459	0.470145	0.898954	0.89073	0.899499	0.900488	0.845765	0.908659	0.874435	0.877187
AGGCGCTGGAGACCTTACGA:TGCAAAAAAATCCATTCAACT	0.833568	0.726194	0.624858	0.53131	0.934853	0.856704	0.744765	0.707697	0.722145	0.587396	0.526497	0.449601	0.91373	0.840846	0.82436	0.533359	0.938934	0.798762	0.652936	0.594521	0.655715	0.497686	0.434293	0.384161	0.677943	0.644348	0.553219	0.430898	0.864853	0.87945	0.870152	0.871904	0.820499	0.90241	0.840279	0.860489
AGTACGACTGCGAACAGCGA:CGGTTTCTAAGCCAATTTTTC	0.83276	0.718355	0.613231	0.524771	0.932788	0.857972	0.736023	0.689495	0.724283	0.584913	0.510376	0.443437	0.927414	0.850192	0.833798	0.531628	0.939503	0.783248	0.634883	0.57554	0.649598	0.499883	0.429519	0.397635	0.666667	0.636963	0.552237	0.41948	0.873857	0.843905	0.890153	0.899159	0.832313	0.88422	0.849375	0.858697
ATAACTTGTACATGCAACCA:GGTGATACAACTCGTTCGTAG	0.839693	0.731552	0.639738	0.557403	0.926466	0.881013	0.764679	0.721615	0.736978	0.607763	0.542128	0.468447	0.924557	0.857331	0.836579	0.56786	0.94178	0.799974	0.664698	0.612376	0.68939	0.534678	0.47504	0.436573	0.694384	0.677329	0.613985	0.488116	0.89267	0.876368	0.87382	0.892642	0.832749	0.895976	0.840081	0.851559
ATAAGGAGTTGCATCAAACG:TGCTACCTAGACAACGCAGAA	0.852748	0.743537	0.64371	0.546858	0.950613	0.885624	0.774728	0.742765	0.748811	0.614657	0.553827	0.485939	0.938881	0.868421	0.841092	0.56336	0.955649	0.806184	0.665393	0.619326	0.703709	0.551912	0.480935	0.452549	0.714286	0.693117	0.592622	0.473791	0.900278	0.902788	0.893292	0.895915	0.833236	0.906206	0.869363	0.869592
ATAGGATGCTCCAACAACCA:GAAGTTAACTTCCACGCTTTT	0.845177	0.730455	0.633747	0.559865	0.946423	0.879021	0.755523	0.709715	0.739645	0.627055	0.540414	0.480848	0.939942	0.864354	0.839609	0.557326	0.946387	0.798476	0.660597	0.615984	0.665239	0.533312	0.45887	0.414838	0.695707	0.662744	0.583494	0.456692	0.885948	0.902658	0.887041	0.899285	0.851627	0.908625	0.860738	0.872531
ATCCAGCGTAAGAATAACAG:CTTTCCGCTCTCTTGCAATCA	0.827108	0.718928	0.619689	0.536384	0.923483	0.876728	0.722694	0.680907	0.724978	0.609337	0.551345	0.467918	0.918584	0.83223	0.824225	0.534735	0.938745	0.790087	0.641515	0.585512	0.656183	0.501631	0.45344	0.40264	0.694924	0.653827	0.576406	0.459138	0.878364	0.877518	0.875082	0.895019	0.83619	0.904352	0.852613	0.854999
ATCTGCTCAAATACTAACTG:CCAGCTCCTCTTCGGGCGACA	0.829229	0.726271	0.618324	0.546443	0.926353	0.857143	0.752223	0.710026	0.735184	0.599763	0.513441	0.472303	0.913872	0.836427	0.82729	0.540636	0.950928	0.783874	0.644651	0.595345	0.678012	0.539335	0.481695	0.448831	0.695135	0.660641	0.574842	0.487174	0.830006	0.773924	0.813323	0.826752	0.761317	0.807949	0.778396	0.79346
ATGACCCTATCGACGTGCCA:CTTGATGAAAGCGGCTCTCAG	0.836724	0.729528	0.638673	0.545765	0.93544	0.866431	0.74664	0.692308	0.717219	0.587219	0.532883	0.461034	0.920696	0.853694	0.836544	0.556534	0.94171	0.796367	0.658348	0.603755	0.669813	0.513957	0.432399	0.394603	0.690938	0.660534	0.564036	0.442222	0.900467	0.897751	0.886541	0.902089	0.831517	0.884563	0.855926	0.860791
ATGAGATCAATGACAGAGTG:CAAGACTCTCGAAATTATGGA	0.836867	0.722744	0.636913	0.5471	0.935457	0.873934	0.730851	0.708881	0.728435	0.611711	0.508571	0.475694	0.918095	0.848272	0.825125	0.554336	0.943656	0.807595	0.652732	0.600466	0.679846	0.525051	0.439805	0.433746	0.686873	0.67417	0.594013	0.45826	0.892049	0.878392	0.897655	0.898129	0.834875	0.904801	0.867598	0.872118
ATGCCTTCATTCATCCGGCA:GACTTGCAGACGAACTCCAAG	0.839155	0.727704	0.644352	0.556806	0.928841	0.870934	0.769368	0.729321	0.733092	0.614903	0.532599	0.478939	0.915954	0.841964	0.823362	0.561696	0.944165	0.799565	0.66272	0.613495	0.691054	0.534647	0.474969	0.449078	0.698409	0.680502	0.598816	0.466761	0.887844	0.874015	0.897037	0.90401	0.839244	0.904348	0.862863	0.871565
ATGGCGTGGCGAAAAAGTGG:GCTTGTGAACACTGGGGTCGT	0.848372	0.749568	0.642933	0.554199	0.935747	0.86648	0.752997	0.698894	0.761213	0.616882	0.54224	0.474638	0.930333	0.860296	0.833676	0.544267	0.949404	0.813456	0.65763	0.615801	0.6828	0.524832	0.466089	0.426599	0.710926	0.68632	0.606495	0.457666	0.903073	0.880394	0.888944	0.894504	0.835624	0.891754	0.858432	0.857825
CAACTGGACAGGTTTCATAG:ACTGTTTCACGTTGTCCCCCA	0.829594	0.718444	0.622823	0.563931	0.92591	0.878731	0.769182	0.733697	0.750149	0.611852	0.535236	0.490021	0.920856	0.837261	0.819724	0.565363	0.937211	0.790513	0.666613	0.603175	0.674797	0.54082	0.481723	0.436067	0.715656	0.696443	0.605195	0.481059	0.863162	0.877284	0.877893	0.8872	0.840387	0.909747	0.83987	0.847001
CACCTGGCAGTTCCCTCATG:ATTTGAGGGAGCAAGGTAAAG	0.832524	0.718562	0.620033	0.556276	0.934061	0.877333	0.737133	0.710799	0.736053	0.601243	0.515419	0.454662	0.892938	0.820526	0.808697	0.527035	0.941309	0.797728	0.654057	0.577166	0.653634	0.501059	0.43064	0.39454	0.667422	0.643712	0.562244	0.438731	0.887368	0.905937	0.88569	0.888506	0.840102	0.891571	0.856392	0.863124
CACTCTTTGGTGTAGAGCTG:CAATTTGTGGCAAAGGATCCC	0.854648	0.731152	0.638427	0.558403	0.950555	0.882003	0.782674	0.730661	0.755217	0.614505	0.547862	0.488306	0.936571	0.841455	0.827457	0.545961	0.951971	0.802903	0.652881	0.604521	0.676978	0.530966	0.469816	0.440253	0.68277	0.655332	0.59098	0.471876	0.897492	0.888423	0.882033	0.901814	0.84299	0.911786	0.866027	0.871561
CAGGAGTTTTTTATACGCGT:GAGAGTAAGTCGCACCAGAAA	0.832853	0.714484	0.616681	0.539692	0.935468	0.895811	0.771168	0.735	0.742836	0.624159	0.575467	0.485893	0.930459	0.832926	0.826792	0.532803	0.949062	0.785207	0.661143	0.595404	0.672783	0.521956	0.50772	0.441748	0.70331	0.654335	0.592047	0.47339	0.88283	0.851927	0.873237	0.897678	0.829428	0.890788	0.854505	0.857687
CAGGCGACGAGTTTGAACTG:TCTCGAACTCCTGCAGTCTCA	0.839204	0.730841	0.634314	0.557641	0.932243	0.88044	0.765827	0.720638	0.741087	0.596282	0.534469	0.471968	0.930385	0.855151	0.837123	0.538489	0.944969	0.792843	0.65968	0.600236	0.668142	0.524783	0.452989	0.427339	0.699318	0.671987	0.591814	0.458657	0.829682	0.85844	0.86163	0.83165	0.762648	0.825378	0.809464	0.815807
CATGAGACCACTGTCTACGT:TTAGTGACCTGCTTATGTGCC	0.851091	0.743684	0.642186	0.560194	0.94186	0.873763	0.750278	0.701041	0.762307	0.626684	0.545478	0.47757	0.942326	0.871204	0.843379	0.567617	0.956018	0.811859	0.671644	0.615742	0.678285	0.540969	0.447343	0.415567	0.706237	0.668622	0.58149	0.448944	0.871872	0.852059	0.865493	0.859217	0.818184	0.884924	0.83546	0.847123
CCAGAAATAGCTCTAAATTG:CAGATATGTCGAAATGTCAAC	0.821142	0.721897	0.622431	0.545561	0.943671	0.858382	0.748826	0.698764	0.747283	0.606256	0.519345	0.479339	0.934211	0.832437	0.815723	0.53215	0.938202	0.800236	0.645083	0.586855	0.648813	0.511592	0.470942	0.422979	0.669808	0.656432	0.585276	0.466514	0.873424	0.851969	0.879947	0.871649	0.8241	0.858151	0.832848	0.844222
CCAGGCTTCCCGATCCACAG:TCCCGTGGAATGAAATCCGAA	0.824239	0.72178	0.622888	0.546825	0.938682	0.867207	0.744067	0.705646	0.733333	0.605733	0.540125	0.46806	0.908638	0.83006	0.824305	0.531989	0.939055	0.793396	0.649165	0.599256	0.659474	0.508137	0.454094	0.385888	0.665428	0.654438	0.566974	0.446951	0.887626	0.882559	0.876025	0.878611	0.844467	0.876772	0.843174	0.868276
CCCAAATTAGAGTCCCACAG:CAATACCTGCATCTCCTTGTC	0.840077	0.737936	0.637954	0.549881	0.948338	0.884842	0.780264	0.735901	0.758182	0.610456	0.560075	0.470333	0.920635	0.846355	0.825013	0.556195	0.94782	0.805003	0.672933	0.611757	0.676733	0.531866	0.482643	0.439151	0.70935	0.678606	0.60169	0.486853	0.819911	0.808325	0.826731	0.82116	0.766967	0.810199	0.790168	0.793874
CCTCGGGCGTAAATTTTTTT:TGTTTCAAATTGGTCAAGATC	0.840789	0.730766	0.628278	0.559294	0.942222	0.887165	0.794041	0.750325	0.756608	0.642352	0.547226	0.503985	0.885246	0.837419	0.814276	0.570658	0.946815	0.811299	0.662828	0.605084	0.657257	0.558811	0.476721	0.461944	0.680643	0.658265	0.602649	0.488003	0.868601	0.865848	0.876243	0.878772	0.826446	0.891874	0.844373	0.853327
CCTGGAGGATCATACCAAGC:ACCTTACATATTCATCTTGAC	0.840674	0.734416	0.629817	0.546538	0.925731	0.86318	0.767982	0.705214	0.740681	0.607989	0.53125	0.468711	0.923266	0.833403	0.811983	0.535893	0.940873	0.79184	0.644201	0.593664	0.675305	0.510319	0.437598	0.413836	0.685538	0.656579	0.570211	0.439692	0.871337	0.842132	0.866578	0.858193	0.818977	0.870306	0.841889	0.852567
CGTCTGCATGCAGTCATCTG:AGATGGCACTGGCTGCCTGCT	0.856749	0.751739	0.648631	0.562216	0.942848	0.886422	0.777439	0.731576	0.743341	0.620624	0.542446	0.496685	0.911554	0.850322	0.837336	0.570901	0.957508	0.804278	0.668221	0.605998	0.695058	0.537367	0.498158	0.446648	0.708209	0.686295	0.615078	0.491805	0.906276	0.89214	0.906764	0.892988	0.852418	0.917406	0.860245	0.864146
GACCCCAGTTTACCCCATCC:CTACGCCAAAAAAATCGTAAA	0.842884	0.735013	0.638023	0.57518	0.938785	0.883377	0.793047	0.758103	0.735562	0.623951	0.538262	0.48683	0.914333	0.837107	0.82785	0.55329	0.955155	0.8041	0.675381	0.610161	0.670698	0.533584	0.466896	0.423241	0.697593	0.671342	0.582282	0.469617	0.907304	0.858468	0.918563	0.895991	0.835006	0.891757	0.872445	0.872214
GAGCGAATCCCAGACCAGCT:GGGTCAGCGCAGAAGTCTAGT	0.841676	0.742554	0.621791	0.521371	0.926073	0.84529	0.730975	0.71284	0.736188	0.576565	0.523889	0.475487	0.926111	0.846154	0.840069	0.551164	0.94522	0.79101	0.643465	0.591179	0.681556	0.511926	0.482411	0.423786	0.696169	0.667889	0.602659	0.478261	0.872725	0.851606	0.859513	0.887387	0.823638	0.873099	0.828802	0.830054
GAGCTGTAAATCAGCTACCA:GAGATGTAGTTTCAAGAAACC	0.849941	0.734222	0.643713	0.551688	0.941405	0.865906	0.764261	0.724816	0.751018	0.602486	0.527616	0.476445	0.913564	0.842614	0.817694	0.526526	0.950904	0.800076	0.65472	0.605942	0.659936	0.524995	0.450125	0.422557	0.683718	0.65543	0.58079	0.456434	0.900523	0.876533	0.903454	0.885321	0.832859	0.861996	0.861909	0.86226
GCAATGGAACACCAATACTC:AACCGTCAGCTTCCGGCGTTT	0.848464	0.748213	0.652097	0.545714	0.931575	0.887569	0.768012	0.726577	0.736095	0.606184	0.561111	0.495732	0.925573	0.857834	0.836707	0.556761	0.946742	0.807339	0.665184	0.608767	0.690868	0.55158	0.476012	0.448481	0.700197	0.683368	0.603501	0.484238	0.914262	0.908708	0.901997	0.910069	0.855748	0.922276	0.873943	0.878545
GCGGACCAGTGTACAGCACG:TAATAGTGGGCTCCTTAGCAC	0.836423	0.74717	0.641448	0.551508	0.942798	0.875294	0.759033	0.689325	0.745725	0.605801	0.531646	0.468263	0.937049	0.865337	0.834624	0.550505	0.955418	0.802617	0.66864	0.620541	0.653132	0.518024	0.435659	0.400351	0.698932	0.668213	0.55721	0.424007	0.882019	0.838953	0.883939	0.894519	0.821445	0.879261	0.855737	0.86543
GCTTGGTACGCAGAGCACCG:GGTCTTCCACGCCTGCATCAA	0.842777	0.737427	0.635119	0.558679	0.952838	0.877444	0.772903	0.733956	0.746269	0.61457	0.561788	0.481553	0.928497	0.845316	0.832794	0.543644	0.949105	0.802641	0.667941	0.598126	0.676289	0.539107	0.468589	0.426597	0.699563	0.679421	0.582274	0.458519	0.893139	0.885052	0.904494	0.901952	0.849417	0.916676	0.87317	0.876637
GGAGGAGGCTGAACGCACGA:GATCAATGTCAGCTGCTTTTA	0.836067	0.730547	0.62395	0.538936	0.931764	0.854635	0.755889	0.710624	0.750613	0.610067	0.545215	0.471042	0.923497	0.844772	0.836198	0.555256	0.934383	0.797356	0.647976	0.600351	0.658274	0.519229	0.443243	0.388649	0.693299	0.655793	0.58246	0.456628	0.884004	0.849078	0.884396	0.889424	0.840601	0.911449	0.855911	0.858103
GGATACATGACTGCATAGAG:GACCAATCAGTGGTCGCCCTG	0.836415	0.723724	0.622776	0.540821	0.925826	0.866786	0.726106	0.693247	0.728647	0.588417	0.529213	0.477949	0.912856	0.840209	0.834163	0.550535	0.943232	0.797356	0.658769	0.594621	0.668788	0.505803	0.480173	0.416307	0.691226	0.663891	0.592301	0.471499	0.892755	0.874411	0.874103	0.897461	0.829793	0.894124	0.861155	0.861619
GGATACGTGGACCCTTCTGG:GGGGAGTCCGGGAAGCACCAA	0.83037	0.719988	0.618911	0.557788	0.935262	0.883117	0.760099	0.700024	0.754779	0.611146	0.563338	0.467716	0.921396	0.831801	0.828816	0.539883	0.943402	0.795001	0.663875	0.595451	0.667196	0.537935	0.45041	0.399215	0.695262	0.658158	0.579743	0.466449	0.884587	0.889176	0.886871	0.886444	0.843013	0.899882	0.860321	0.864524
GGGAAGGACAGGTCTAACAG:CGCCTGCCTCCCTCAGCGCTT	0.846872	0.745328	0.65448	0.574185	0.954037	0.893052	0.766717	0.732225	0.746319	0.637424	0.548029	0.513097	0.939002	0.862117	0.847399	0.565436	0.956187	0.816234	0.686262	0.629135	0.705393	0.552958	0.502857	0.45183	0.724585	0.700665	0.614605	0.501833	0.809009	0.81932	0.807855	0.811367	0.76109	0.816876	0.786176	0.781888
GGGCCCGCATATTTTTTCGC:ACTGATTTTGTTTCATCCACA	0.827788	0.711173	0.621322	0.542414	0.934463	0.868286	0.760386	0.733035	0.730878	0.56798	0.532174	0.452937	0.890756	0.826923	0.820028	0.536476	0.929178	0.79397	0.631189	0.578028	0.668696	0.49359	0.45451	0.407732	0.637255	0.639182	0.550795	0.446429	0.851262	0.854067	0.861933	0.876389	0.810927	0.859925	0.835671	0.841096
GGTCCAGTCAGTGAACGTAA:ACCGGATATCTGCTTCCTCAC	0.841286	0.758638	0.638713	0.567371	0.941155	0.885714	0.783135	0.733127	0.750122	0.633415	0.561228	0.504447	0.921822	0.856882	0.832625	0.560513	0.950343	0.806634	0.676304	0.613408	0.697855	0.545653	0.480114	0.441895	0.705544	0.685099	0.600958	0.483986	0.895321	0.868522	0.8947	0.902892	0.844338	0.887612	0.869447	0.869037
GTAATAACACCAGTACGGAC:AAAAAAAGAGTCGAATGTTTT	0.824118	0.703491	0.60721	0.529432	0.921125	0.845798	0.757565	0.68042	0.714462	0.592593	0.499055	0.439444	0.907581	0.826515	0.824927	0.531628	0.923492	0.779782	0.628196	0.586708	0.623779	0.486068	0.424749	0.402144	0.658096	0.612783	0.560724	0.412403	0.855941	0.861858	0.873418	0.875387	0.811394	0.885401	0.855035	0.839373
GTGGAGAACATTCGGCAGCT:TTCGATTCTAGGTGGTGGCTT	0.847456	0.740481	0.642383	0.54505	0.938625	0.88367	0.759562	0.709252	0.751216	0.613043	0.563774	0.500636	0.922073	0.859684	0.832099	0.540199	0.949159	0.806328	0.668698	0.62388	0.68095	0.523326	0.449683	0.41189	0.697246	0.682716	0.601625	0.457971	0.871826	0.87069	0.899422	0.884948	0.822662	0.874113	0.849873	0.853372
GTTGTGCGCGTGCTCGAAGG:TTTAGGAATTGCTGTTGGGAC	0.844669	0.736715	0.635401	0.569655	0.946244	0.87851	0.743145	0.691429	0.759386	0.612051	0.560872	0.481264	0.939983	0.853047	0.845226	0.565219	0.950151	0.80753	0.674385	0.60513	0.653728	0.490012	0.438334	0.382564	0.704521	0.662291	0.581264	0.453793	0.862024	0.872016	0.860677	0.868065	0.818466	0.84767	0.836994	0.845948
TAAGGTGAGGACTTTGCACA:ACGGTACAGTAATATCATGAA	0.851389	0.741524	0.642561	0.567127	0.945696	0.891261	0.779158	0.728849	0.74786	0.627902	0.536946	0.496715	0.945113	0.868332	0.84595	0.575561	0.95291	0.807766	0.667759	0.613947	0.688239	0.530645	0.459593	0.424826	0.710592	0.696755	0.592403	0.470158	0.900419	0.889224	0.906456	0.914724	0.844832	0.905847	0.868119	0.882907
TATTACCGGACAAAGCTGCG:CTTGGAATTGTTGGACCATGC	0.837091	0.719212	0.625166	0.54557	0.933001	0.871266	0.759581	0.7047	0.758498	0.618676	0.536377	0.453134	0.932819	0.851988	0.83116	0.546595	0.942442	0.789775	0.649705	0.599288	0.658332	0.524981	0.456522	0.412373	0.706594	0.659044	0.575178	0.448836	0.908931	0.88655	0.884564	0.887069	0.836811	0.905766	0.861052	0.860903
TCAGTAACTCCTCAAGTGTG:CGCTGGTGATGTCAGCACAGT	0.850513	0.744071	0.650801	0.557047	0.947073	0.894563	0.777846	0.734855	0.749382	0.618781	0.549043	0.493243	0.936536	0.859674	0.829371	0.564005	0.95501	0.808624	0.661259	0.616351	0.695353	0.540072	0.487388	0.445566	0.722409	0.698167	0.597391	0.477477	0.897292	0.896366	0.903518	0.899255	0.843145	0.905621	0.861093	0.86496
TCATGAAGCACACCAAACGC:GGGTGGCTCCGAGTCATTGTA	0.850866	0.73936	0.633324	0.549074	0.951631	0.884746	0.759408	0.720437	0.760986	0.614286	0.532155	0.484043	0.943757	0.858562	0.841241	0.556376	0.95545	0.813385	0.66669	0.610772	0.703085	0.524607	0.45858	0.428482	0.72058	0.683719	0.609337	0.47251	0.904283	0.905395	0.908043	0.920311	0.842395	0.9206	0.867669	0.864945
TCCGCACGTACATGTCCACG:GGTCTCGACCCAGCTTCAGGA	0.84636	0.741949	0.64333	0.5534	0.938813	0.873048	0.769596	0.722292	0.762238	0.638267	0.55	0.487587	0.931132	0.862124	0.832266	0.57232	0.950229	0.812754	0.663364	0.613501	0.683636	0.533276	0.468811	0.42529	0.721671	0.694659	0.602358	0.487915	0.905022	0.902151	0.893433	0.900699	0.85871	0.922839	0.8762	0.877571
TCCTGGTCCGAAGCCGAGTG:GACTTGTCCGCGCCAGGAGGA	0.849811	0.743855	0.651318	0.55468	0.947005	0.896532	0.781343	0.740315	0.761299	0.625752	0.548729	0.48362	0.924763	0.857024	0.831561	0.558544	0.954716	0.812807	0.673974	0.616241	0.691602	0.54396	0.463039	0.419663	0.718745	0.693995	0.609933	0.480009	0.900989	0.89696	0.902631	0.907554	0.852081	0.918722	0.870642	0.873495
TCTCTTCTCATTATTTCATG:CCCAGTGCCATGAAGCATACT	0.866359	0.708978	0.687225	0.558952	0.969697	0.888889	0.794118	0.816327	0.653846	0.650794	0.517241	0.462687	1	0.818182	0.843137	0.75	0.947368	0.85	0.680952	0.64	0.762712	0.551282	0.474576	0.521739	0.741935	0.619048	0.714286	0.44	0.900135	0.881188	0.933824	0.932074	0.888889	0.8	0.875969	0.893665
TGCCAACCTCCGACAAAGGT:CAGCTTCTTCATCATGTCCTC	0.854758	0.742892	0.643478	0.549153	0.954032	0.869259	0.757317	0.713346	0.752193	0.623277	0.540732	0.477064	0.931309	0.864177	0.842651	0.557757	0.957222	0.807962	0.656593	0.611289	0.677064	0.533099	0.463798	0.420904	0.707766	0.686253	0.584732	0.458778	0.814721	0.775248	0.852735	0.859339	0.784783	0.873313	0.802132	0.807395
TGGAAATATACATCATAAGA:TCTTCAAGGTGAGTGAGGGCT	0.835942	0.718383	0.627722	0.540183	0.93617	0.865452	0.748029	0.713966	0.749135	0.616067	0.545846	0.477912	0.918075	0.846218	0.816655	0.528156	0.943197	0.796101	0.665631	0.608548	0.677758	0.542976	0.505442	0.479485	0.700212	0.65073	0.603264	0.479916	0.78763	0.737135	0.799337	0.795672	0.745978	0.781827	0.722822	0.739249
TGGATGCTGTAGTTAGCACA:CATCATCGTCAGTGACTTCCA	0.833703	0.733047	0.632421	0.545379	0.928025	0.866492	0.740922	0.704684	0.737633	0.611284	0.535139	0.461388	0.922315	0.841984	0.829508	0.550972	0.936988	0.791651	0.655071	0.592093	0.674986	0.526394	0.456812	0.420137	0.701213	0.672666	0.600444	0.461354	0.884404	0.869102	0.886999	0.902814	0.850557	0.912344	0.858703	0.863961
TTCACATTATGACCAACACC:GCATGACATGAACTGGTACAG	0.837697	0.733865	0.641727	0.55053	0.948473	0.893165	0.772339	0.73417	0.741874	0.612211	0.549838	0.470061	0.922645	0.854971	0.834192	0.552318	0.953024	0.798306	0.657494	0.606487	0.695986	0.551658	0.49288	0.450863	0.719005	0.689832	0.616563	0.487938	0.896657	0.89577	0.890219	0.895558	0.835992	0.895585	0.864505	0.860716
